# Supplementary material for: A Global Analysis of the Polygalacturonase Gene Family in Soybean (Glycine max)
Source: PLoS One. 2016 Sep 22;11(9):e0163012. doi: 10.1371/journal.pone.0163012 (PMC5033254; doi:10.1371/journal.pone.0163012)
Supplement: S1 File — (TXT) [file pone.0163012.s003.txt]

>Glyma.01G027900.1
ATGAAGAGGAACAGAAGTTTTTCCTTACTCTTTTTCCTGTCCTTGTTGGTGATTATCTTTGTCACCTTCTCTATAGTTTCTGTGGAAGCAAGGAAGACAAACATCAAGAAAAAACTTCACAAACGTCACAAAGGTGGTCACACTCAAGGGTCACATTCTCCATGCCCAGTGCCAACCCCTCAAGGGAGCACCTTTGACGTTTTGTCTTTTGGCGCCAAGGGAAATGGAGTTTCTGATGATTCAGAGGCATTTCTAGCTGCATGGAATGGTGCATGTAAAGTTGCTGGTGCTACAGTTAAAATTCCAGCACAACTCAAGTTCCTCATCAAACCTGTTACTTTACAAGGCCCTTGTATATCTGACCTTACTCTTCAGATAGATGGAACTCTGTTGGCACCTCCTGAAGCATCTACCTGGCCAAAATCCAGTTTGTTTCAGTGGATAAATTTCAAGTGGGTGCGGAACTTCACCATCAAAGGTTCTGGCACTGTTGATGGCCAAGGCTATAACTGGTGGAGCTCCTCAGAATTTTATGACATACAGAAGAGCTACTCCAAACATATTCCTGGCATGAAACCAACCGCTATAAGATTCTACTCCAGCAACTTTGTAACAGTTCGTGATATCAGAATCATAAACAGTCCTCTGTGCCATCTAAAATTTGACAACTCAAAGGGGATTAAAGTTAACAACATTACAATATCCTCCCCGGAGAATAGCCCCAACACTGATGGCATTCACTTACAAAACACACAGGACGTAGAAATTCAACGTTCTATCATTTCAACAGGAGATGACTGTGTATCCATCCAAACCGGTTGCTCTAATATTCATGTCCACCACATTAATTGTGGCCCTGGACATGGTATAAGTTTGGGAGGATTAGGAAAAGACAAGAGTGCGGCATGTGTGTCTGACATCACTGTTGAGGATATATCTATGAAAAACACTCTATATGGAGCAAGGATCAAAACATGGCAGGGAGGCATTGGTATGGTTAAAAATGTGACATTTTCCAGAATTCAAGTCTATGATGTTATGTACCCAATAATGATAGACCAATACTATTGTGACAAGCAAATCTGCAAGAACCATACAAGCACTGTGGTGATTTCTGGGGTTAAGTTTGATCAAATACATGGAACTTATGGTATGCAGCCTGTGCATCTAGCTTGCAGCAATTCCATACCATGCACAGATGTTGATTTAACTGATATTCAACTGAGTCCCTCCCCTAAATATAGAGGTTTGCAACAAGCTGTGTGCTGGAACTCTTATGGAAAATCACAAGGGCCCTTTCTACCTTCAAGCATTGATTATTGCTTGAGAAGTGGTGGTGGATTAATCAAGAGGATAGCAAGGTCACATGATAAAGTGTGCTACTAA
>Glyma.01G075000.1
ATGGCAGCAAAATGGAGAAGGAGGAAAGCTTTACATTTTCGTGAATGTGACAATCTATTCCTTAGTGGATTGATTCACCTTAACAGCCCAAAAAATCATATAAGCATAATTAGATGCAACAACTCACTCATCTCCAATCTTCATATGATTGCACCAAATGAAAGCCCAAACACTGATGAGAATGTTATCTCACATTCATCCAACATTTCCATAAAGAACTCCAAGATGGAAATTGATTGCATTGCCATTAACCACGGATCCACCTTCATCAGCATAATTGGTGTCTTTTGTAAACCTGGCCATGGCATTAGGGAAAATGGAGCTCATCAAACAGTAGAAGAGATATGTGTACGAAATTGTACCTTCAATAGAACAACAAATGGAGCTAGAATCAAGACATGGATAATAAGGAGCGACTCTAGTCAAGGGTATGCAAGGAAGATCACCTTTAAGGATATTAAACTTGTGGAAGCTACAAATCTTGTGATTATAGATCAACTTTACAACCCATGTGACAATGTATGTGCAGTCAGAGTGAATGATGTTAGTTACCACAATGTGAGGGGAATCTCAAGTTCCACGCATGCAATCAAATTGTATTTTGACAAAATCATAGGTTACACAAACATTGTATTGAAGGGGGTTAAAGTAACTACCTATACTAAAAAGAAAACTTATGCATCATGCAAACATGTAAAAGGGGTGTGCTCTTTGTGTAATCCACATGTGTCATGTCTTTCTCATAAATAA
>Glyma.01G079800.1
ATGGCAAGGGTTGTTGAAACTCTATTCTTGGTTATGTCATGCATCTTATGCAGTGTTTTGTTAGGCTTTTCCGATGCAGCTCCAACTTCTACATACAATGTGGTCAAGTTTGGGGCAAAACCGGATGGAAAAACTGACTCCACTGAACCATTCATAAAGTCTTGGCAATCAGCATGTACTAGTCTCAATCCTGCCACTATTTTTGTGCCTAAAGGGAGGTACTTGCTGAAAAACACTAATTTTCGAGGTCCATGCAAGAGGAAGGTCACATTCCTCATAGCTGGGACTCTTGTGGCTTCTGAAGATTACCATGCACTAGGAAATTCTGGATTTTGGATTTTGTTCAATCATGTGGATAATCTCGTTGTTTCTGGTGGGAGATTGGATGCTAAAGGGGCTGGTTTCTGGAATTGCAGGAGATCTGGAAAGAGTTGCCCCGTTGGAGCAAGGTCAATGACATTCAACTGGGTGAATAACTTGGTGGTTAGTGGCATAACTTCAATCAACAGCCAGCTAAGTCACATTGTGATCAACGCTTGCAACAATGTTCTTGTTAAAAATGTGAGGCTTATTGCACCAGACCAGAGCCCTAACACCGATGGCATTCATGTTGAACGCTCAACTGGGGTTACCATTAATGGGTGTACCTTGCAAACTGGTGATGACTGCATATCCATTGGTGATGCCACCTACAACATCTTCATGTCCCACATAAAATGTGGTCCTGGTCATGGCGTAAGCATTGGAAGTTTGGGGCAAAAACTGGACGAAAAAGGAGTAGAAAATGTGACTCTGACGAATGCCATCTTCTCTGGCTCGGATAATGGGGTGAGGATAAAGACATGGGCCAGACCAAGCAACGGGTTCGTTAGGAATGTTCTGTTCCAAAACATTATAATGGACAATGTTGAGAATCCCATCATCATAGATCAGAACTACTGCCCCAACAATCAAGGTTGTCCTGGCCAGACTTCAGGAATTAAGATCAGCCAAATTACATATTTGAACATAAATGGAAGTTCAGCAACACCAGAGGCAGTAACATTTGATTGCAGCCCAAGTAATCCATGTCAAGGGATCAAATTGCATGATGTAAACCTAACCTACAAGAACAAAGCTGCAACGTCATCATGTAAGAACATTGATGGGACGAGCACCGGAACACTGGCGCCAGAAAGTTGTTTTTAA
>Glyma.02G007600.1
ATGAAGAGACTTTCAACTTTGGTGGATGTGTTTTTGGTTCTTGCATTGTTCAGTTGTAGCACATGGACAGTGTGGAGCAGCTCATGCTGCAATCAGATAAACTTGAATGAAGTCCGGCCTCACAGTGTCAGTATTACTGAATTTGGAGCTGTTGGCGATGGGATCACTCTCAATACAAAAGCATTTCAGAATGCCATTTTCTACCTAAATTCATTTGCAGACAAAGGTGGAGCCAAACTTTTTGTCCCAGCTGGCCGGTGGTTAACTGGAAGCTTTGATCTCATCAGCCATCTAACTCTGTGGTTGGACAACGATGCAGTAATTCTTGGATCAACGAACTCTGATGACTGGCCAGTTGTGGATCCTCTACCATCATATGGTCGTGGAAGGGAGTTGCCTGGTGGAAGGCATAGAAGCCTCATTTATGGGTGCAATTTAACTGATGTTGTCATAACAGGTAACAATGGAACTATAGATGGTCAAGGGAGTATCTGGTGGAACAATTTTTGGAACAAAACACTGAATTATACACGTCCTCATTTGGTTGAGTTGATGAATTCAACTGGGGTTCTCATCTCAAATGTAACTTTCTTGAATTCACCATTTTGGACTATTCACCCTGTATATTGCAGCCATGTAACAATTCAGAACGTCACAATCATTGCTCCTCTTAGTTCACCAAATACTGATGGCATTAATCCAGACTCTTCAGACAATGTATGCATTGAAGACTGTTATATAAGCACTGGTGATGATCTGATTTCCATCAAAAGTGGATGGGATGGATATGGCATTTCATTTGGCCGACCCAGTACAAATATTAACATCCGCAGGCTCATTGGGAAGACAACGAGTGCAGGGATTGCTATCGGAAGTGAGATGTCTGGAGGAGTATCGGAAGTTCATGCAGAAGATATTTACATTTTTGATTCACATAGTGCAATTAGAATAAAAACTTCTCCTGGAAGGGGTGGTTATGTAAGAAATGTCTATATCTCTAACATGATCTTGGCTAATGTAGATATTGCTATTAGGTTTACTGGTTTATATGGAGAACATCCTGATGACACTTATGACCCAGATGCTCTACCGGTAATAGAAAGGATTACTATCAAGGATGTGATAGGGGTAAAAGTCAAACATGCCGGCCTTATACAGGGTATTAAAGGTGACAACTTTGTCAATATCTGCCTATCAAACATCACCCTTAATGTGAGCTCAAAATTGCCATGGAACTGCTCTTACATTAAAGGATTCTCTGACTTGGTTTCACCAGAAGCTTGTGAGCCTCTCAAAGAAAGAATATTCCCTGAGCATTGTTCAGACTGTTACTATTTACCAAACCACTTGAAGAGTTTGAGTAATCAAAACTGGGGTGCTTGGTTACTGTCTTGA
>Glyma.02G009300.1
ATGAGGCATTCTCATATTTTGACACTAGCATTGTCCTTATATTTTCTTGCTTTATTTCTTCCCACCCAAGCTAGGCACCATTACCACAAAAAACACAAGCACTCATATTATCATAATGCACCTGAAATTTCACCATCTCCTGCTCCTGCACCTTCTAATGCTCCTGATGATGCTTCTAGTCCTAGCCCCTCTGGTAACGAGAACTACCACAATGCATCCAGTAACTTATTCGATGTACGAACATTTGGGGCCATTGGAGATGGAATAACTGATGATACAGAGTCATTCAAGATGGCATGGGACACTGCTTGCGAAAGTGAATCACCGGTCAAAGTTATCCTTGTTCCCCAAGGTTTCTCCTTCGTTATTCAATCTACTATTTTCACAGGTCCTTGTAAAGGTGGCTTAGTACTAAAGGTTGATGGCACTCTTATGCCACCTGATGGACCTGAATCTTGGCCAAAGAACAACAGCAAGCGTCAATGGCTTGTCTTTTATAGAATCAATGGGATGTCACTTGAAGGAAGTGGTTTAATAGATGGGAGAGGAGCAAAATGGTGGGACCTTCCTTGTAAGCCTCATAAGGGACCTAATGGAACAACATCTCCAGGACCTTGTGACAGCCCAGTTGCCATAAGGTTTTTCATGAGTTCCAACTTGACTGTACAAGGATTGAGGATCAAGAACAGCCCCCAATTCCATTTCAGATTTGATGGCTGCGAAAGTGTCCACGTGGAATCAATTTACATAACCGCTCCAGCGCTAAGCCCCAACACTGATGGAATACACATAGAAAATACCAATGACGTGAGAATATACAATTCAGTCATTTCTAATGGTGATGACTGCGTGTCCATTGGAGCTGGTTGCCATGATGTTGATATAAAGAACATCACCTGTGGACCTGGTCATGGAATTAGCATTGGTAGTCTGGGAAATCACAACTCTAGAGCCTGTGTTTCAAACATTACGGTGAGGGACTCGGTTATAAAAGTGGCAGATAATGGGGTTAGAATCAAGACATGGCAAGGTGGATCAGGATCAGTATCTGGTGTGACATTCAGTAACATTCACATGGAAAGTGTAAGGAACCCTATTATAATTGACCAGTTTTACTGCCTTAGTAAGGATTGCTCCAACAAGACCTCTGCAGTCTTTGTAACGGATATAGTTTACACAAACATAAAGGGTACATATGACATAAGGCATCCACCAATGCGTTTTGCTTGCAGTGACTCTGTACCATGCACCAACTTGACCCTCTCAGATATTGAGCTTCTTCCTGCTCAAGGAAACATAGTGCTCGATCCTTTCTGCTGGAGTGCCTATGGAAACTCTGAGACACTAACAATTCCCCCAGTCTTTTGCATGCTGGAAGGCCTTCCTCAGTCCATTTCAGGCAATGACATAGATCATTGCTGA
>Glyma.02G015600.1
ATGAAGAGGCTCGTAACTGTGCTTTTACTCATAATATTAAGCACTGCTCTGGAAGGCAATGGAGAAGATGATCATGAACCGTGTAAAGAAAAAGTGTTGGATCCTAGGCCTCACAGCGTGTCAATCTTAGAGTTTGGGGCAGTTGGAGATGGAAAAACACTGAACACAGTTGCATTCCAAAATGCAGTTTTTTATGCCAAGTCATTTGCTGACAAAGGTGGGGCTAAACTATATGTTCCATCTGGCAAGTGGCTCACTGGAAGTTTTAACCTTACCAGCCACCTCACTCTCTTTCTTGAAAGAGGCGCAACCATCATCGCATCACAGGATTATGCACACTGGACTGCAATGGATCCCCTACCCTCCTATGGTCGAGGTATTGATGTTCCTGTTGGGAGATACCGCAGTTTGATTTATGGACAGAACTTAAGTGATGTGGTGATTACAGGTGATAATGGAATTATTGATGGGCAGGGTTCTGTTTGGTGGGACCTAATCAGTACTCATTCCTTAAATTATAGCCGACCACATATTATAGAACTTGTTGGTTCTGATAATATCATAATCTCAAATTTGACATTTTTAAACTCTCCTGCTTGGAGCATCCATCCCGTATATTGCAGTAACATTCAAATCCAGAAGATAACAGTTCAGGCACCAACCAAGTTCCCTTACACAAGCGGTATAGTTCCAGATTCTTCTGAGCATGTTTGCATTGACAACTGCAATATTAGCACTGGTCATGATGCAATTGTGCTGAAGAGTGGTTGGGATGAATATGGAGTTGCCTATGGCAAACCAACCTCAAACGTCCACATCAGGGGTGTTTATCTACAATCGTCATCTGGTGCTGGCCTAGCGTTTGGAAGTGAGATGTCTGGAGGCATATCTGATATAATTGCAGAGCAGCTCCATATTACCAACTCAACTTTTGGCATTGAACTGAAGACAACTAGGGGTAGAGGTGGCTACATGAAAAACATTTTCATTTCTGACGCAAAATTGGAAAATATTTACTTGGGTATCAGCATGACGGGAAGTTCTGGCTCCCATCCAGATGACAAGTATGATCCTAATGCAGTTCCGGATGTTGGTAATGTTACTTTTGAGAATGTGATTGGTGCAAATATTGCTATTGCTGGGAATTTTTCAGGAATAGTTGATTCGCCTTTCACTCCTATCTGTCTTTCAAACGTGACTTTTTCTACCAGTTCCGAGTCATCTCCTTCATGGTTTTGTTCTAACGTAATGGGAATCTCCAAGGAGGTGTTTCCTGAGCCATGTCCTGATCTGCAGAACACGTATTCAAACTTTTCCTCTTGCTTTTCTTCCCTACATCCGTCATCTAGTTTTGTCTCAAGCGCATGA
>Glyma.02G015600.2
ATGGATCCCCTACCCTCCTATGGTCGAGGTATTGATGTTCCTGTTGGGAGATACCGCAGTTTGATTTATGGACAGAACTTAAGTGATGTGGTGATTACAGGTGATAATGGAATTATTGATGGGCAGGGTTCTGTTTGGTGGGACCTAATCAGTACTCATTCCTTAAATTATAGCCGACCACATATTATAGAACTTGTTGGTTCTGATAATATCATAATCTCAAATTTGACATTTTTAAACTCTCCTGCTTGGAGCATCCATCCCGTATATTGCAGTAACATTCAAATCCAGAAGATAACAGTTCAGGCACCAACCAAGTTCCCTTACACAAGCGGTATAGTTCCAGATTCTTCTGAGCATGTTTGCATTGACAACTGCAATATTAGCACTGGTCATGATGCAATTGTGCTGAAGAGTGGTTGGGATGAATATGGAGTTGCCTATGGCAAACCAACCTCAAACGTCCACATCAGGGGTGTTTATCTACAATCGTCATCTGGTGCTGGCCTAGCGTTTGGAAGTGAGATGTCTGGAGGCATATCTGATATAATTGCAGAGCAGCTCCATATTACCAACTCAACTTTTGGCATTGAACTGAAGACAACTAGGGGTAGAGGTGGCTACATGAAAAACATTTTCATTTCTGACGCAAAATTGGAAAATATTTACTTGGGTATCAGCATGACGGGAAGTTCTGGCTCCCATCCAGATGACAAGTATGATCCTAATGCAGTTCCGGATGTTGGTAATGTTACTTTTGAGAATGTGATTGGTGCAAATATTGCTATTGCTGGGAATTTTTCAGGAATAGTTGATTCGCCTTTCACTCCTATCTGTCTTTCAAACGTGACTTTTTCTACCAGTTCCGAGTCATCTCCTTCATGGTTTTGTTCTAACGTAATGGGAATCTCCAAGGAGGTGTTTCCTGAGCCATGTCCTGATCTGCAGAACACGTATTCAAACTTTTCCTCTTGCTTTTCTTCCCTACATCCGTCATCTAGTTTTGTCTCAAGCGCATGA
>Glyma.02G016300.1
ATGGCTACGGCGAGGGCCCTTTTTCTCTTAGGGGCTGCTCTCCTCTCTTGCACCTTGATAGGTGCATCTTCGCGTGGCGTTGAGAATCGCCGTAGCCTCCTCCTTCCAGTTCCAAATAATGGTCCTGCAATTTTTGATGTGACGAAATTCGGTGCTGTGGCAGATGACCAGACTGACAATATTGATGCATTTAGGGCTGCATGGGGAGAAGCATGCAAAAACAGTACTACTCAGGCAAAGGTTTTGATCCCAGCGGGAACATTTCGTGCAGCACAAACTATGTTTGCAGGGCCATGTACCAGCCCAAAACCTATAATTGTTGAAGTTATAGGAACTGTTAAAGCGAACACAGATCCATCTGAGTATGTGACTCCAGAATGGTTCAGCTTTCTAGACATTGACGGCCTTGTGTTGACTGGCAATGGAGTTTTTGATGGCCAAGGAGCCGCTAGTTGGCCATATAACGACTGCGCCAAGACCAAAGGCGATTGTGCTCCCCTTCCAGCTTCTCTGAAATTCGCCAAGGTTAACAATTCCATAGTGACGGACATCACCTCGTTGAACAGCATGCAGTTCCACTTCCACATTCACGGATGCAGCAACTTTTCACTGTCAAACATCAACATAACAGCGCCGGGGAACAGTCCGAACACAGACGGCATGCACATAAGCTCGAGCGACAGTATCAAGGTTTTCGACAGCGTTATCGGAACCGGCGATGACTGCATTTCCATCGGACACAGCACCACCAACATTGCCATCACCAACATCACCTGCGGCCCCGGTCATGGCATCAGCGTCGGAAGCCTTGGTAAGAGGCCAGAGGAGCGAAGCGTGAACGGCATCAGCGTTACGAATTGCACGTTCGTGAATACGACCAACGGTGCCAGAATCAAAACGTGGATGGGGACAGTGCCGGCGGAAGCTACGAACATTACCTATGAAGGTCTCATCATGAAGGGTGTTCAGAATCCTATCATTATTGACCAGAGTTATGGCTCCAACAAGAAGACAACGCCATCAACTTCGGTGTGGAAGATCAGCAATATTCATTTCCGTAAGATACAAGGAACTACAGTCTCAAACATTGCAGTGTCCCTGCAATGCAGCACAAGCAACCCCTGCGAGGGTGTTGAGATAGCCGATGTAGATTTGGCTTATTCTGGCGGTCCTCACAATACAACTTTTGTATCCTCTTGCTCCAATGCTAAAGCTGTTTTTGGAGGGATACTTAACCCACCAGCTTGCTAA
>Glyma.02G037300.1
ATGAAGAGGAGCAGAAGCTTTTCCTTACTCTTTTACCTGTACTTGTTGGTGATTGTCTTTGCCACCTTCTCTATAGTTTCCATGGAAGCAAGGAAGACTAACATCAAGAAAAAACTTCACAAACGTCACAAAGGTGGTCACACTCGAGGGTCACATTCTCCATGTCCAGTTCCAGCCCCTCAAGGGAGTACCTTTGATGTTTTGGCTTTTGGCGCCAAGGGAAATGGAGTTTCTGATGATTCAGAGGCACTTCTAGCTGCATGGAATGGTGCATGTAAAGTTGCTGCTGCTACAGTTAAAATTCCAGCACAATTCAAGTTCCTCATGAAACCTGTTACTTTACAAGGCCCTTGTATGCCCGATCTTACTCTTCAGATAGATGGAACTCTATTGGCACCTTCTGAAGCATCTTCCTGGCCACAATCTAGTCTGTTTCAGTGGATAAATTTCAAGTGGGTGCAGAACTTCACCATCATAGGTTCTGGCACTGTTGATGGCCAAGGCTATAATTGGTGGAGCTCCTCAGAATTTTATGACATGCAGAAGACCTACTCCAAACATATTCCTAGCATTAAACCAACCGCTATAAGATTCTACTCTAGCAACTTTGTAACAGTTCGTGATATCAGAATCATAAACAGTCCTCTTTGCCATCTAAAATTTGACAACTCAAAGGGGATTAAAGTTAACAACATTACAATATCCTCCCCCGAGAATAGCCCCAACACTGATGGCATTCACTTACAAAACACACAGGACGTAGAAATTCAACGTTCTATCATTTCAACAGGAGATGACTGTGTATCCATCCAAACTGGTTGCTCTAATGTTCATGTCCACCACATTAATTGTGGACCTGGACATGGTATAAGTTTGGGAGGATTAGGAAAAGACAAGACTAGTGCGGCATGTGTGTCTGACATCACTGTTGAGGATATCTCAATGAAAAACACTCTATTTGGAGCAAGGATCAAAACATGGCAGGGAGGCATTGGCATGGTTAAAAATGTGACATTTTCCAGAATTCAAGTCTATGATGTCATGTACCCAATAATGATAGACCAATACTATTGTGACAAGGAAATCTGCAAGAACCACACAAGCACTGTGGTGATTTCTGGGGTTAAGTTTGATCAAATACATGGAACTTATGGCATGCAGCCTGTGCATCTAGCTTGCAGCAATTCCATACCATGCACAGATGTTGATTTGAGCGATATTCAACTGAGTCCCTCCCCTAAGTATAGAGGTTTGCAACAAGCTGTGTGCTGGAACTCCTATGGAAAATCACAAGGTCCTTTGATACCTTCAAGCATTGATTATTGCTTGAGAAGTGGTGGTGGATTAATCAAGAGGATAGCAAGGTCACATGATAGAGTGTGTTACTAA
>Glyma.02G183000.1
ATGGCCCTCCAAAGGCATCACCTCTCGTTACTTTTTATCATGTTTTCTTTTGTTGCTTGTCATAGCACCGTGCTATTTGATGATGGTAGTACGTTCAAGGACTTTATCAAACAAAAGAGTACAGATGTTTTGAGCTTAAAGAAATTTGTCAAGTTGGGTGACATTTCTTCTTCGCTTAAAACGGTTAACGTCAATGATTATGGAGCTCGTGGAGATGGCAAAACTGATGACACTCAGGCATTCAATGACGCTTGGGAAGTAGCATGTTCTTCTGGGGGTGCAGTTCTTCTGGTGCCTGAGAATAATTATCTACTCAAGCCATTCAGATTTTCTGGCCCTTGCAGATCCAACATCGAAGTCCAGATTTCTGGAACCATTGAAGCATCAGAAAACCTATCAGATTACAGCGAAGATCTCACTCACTGGCTTACTTTCGACAGTGTTGAGAAACTATCAGTTAAAGGTGGTGGTACCATCCATGGAAATGGGAACATATGGTGGCAAAACTCATGCAAAGTGAACGAAAAGCTTCCTTGCAAGGATGCCCCTACGGCATTGACTTTCTACAAGTGCAACGATTTGACAGTGGAGGATTTGACGATAAAAAATGGCCAAAAGATGCAAGTTTCATTCCAAGACTCTGAGAATGTTAAAGTTTCCGGTCTCACTGTGACAGCACCGGGGGATAGCCCAAACACTGATGGAATTCATGTCACAAACACCCAAAACATTCAAATCTCAAGCTCCGTTATAGGAACTGGTGATGATTGTATATCGATTGTAAGTGGATCCAAGGATGTACTAGCCACAGACATAATCTGCGGACCAGGCCATGGTATCAGCATCGGAAGCCTAGGGGCTGGGGGATCCAAGGACTTCGTTTCAGGAATAACGGTGAAAGGAGCTATGCTTTCCGGAACTACAAATGGACTAAGAATTAAGACATGGCAGGGAGGGTCAGGAAGTGCAAGCAATATCCAATTTCAGAACATTCAAATGGACAATGTGACCAACCCCATCATAATAGATCAAAATTATTGTGATCAAGAGACACCATGCGAAGAACAAAAATCCGCTGTTCAGATTAGGAACGTGATGTACCAAAACATAAAGGGCACAAGTGCTTCTGATGTGGGTGTGCAATTTGATTGCAGCAACAACTTTCCATGCCAGGGGATAGTGTTGCAGAACATAGACTTGCAACTTGAAGGTGGAGGAGGGGCCAAGGCTTCATGCAACAGTGTTGAATTGTCCTACAGAGGAGATGTTATCCCTCTCTGCCCATAG
>Glyma.02G224700.1
ATGGACATAACTTTAAAGGATAGCAAATATTTTCATGTGAATATTTTTGGGTGCAAGAACATTACATTTACAAACTTCAGAGTTAGCTCAACTACATATAATCCCAATACTGATAGAATTCACATTGGAAAATTAACTCAAGTGAAGATTACTAACTCACAAATTGGCACTGGCGATGATTGCATATCACTGGGTGATGGGAGCAAAGAAGTAACTATCCTAAATGTAACATGTGGGCCTGAACATGGTATTAGTGTTGGAAGCTTAGAAAAATATTCAAATGAAGATTCTGTAGAGGATCTTATTGTCAAGAATTGTACACTAAAAAACACAAACAATGGTCTAAGGATCAAAACTTGGCCTAATATCATAATGATTAATGTCAGCAACCCTATAATTATAAATCAAGAGTACTCCCATGGAATCAATGCTCAAAACAGTCCATCAAAAATAAAGATAAGCAAAGTCACTTTCAAAAATATTAGAGGAACTTCAGCAACTCAAGAAAGGATAACTCTTATTTGTAGCAGTGGTGTTCCATGTGAAACTGTGGAGCTCAGTGACATAAATCTAAGATTTAATGATATCATTTTAGCAACTGCGAAATGTGCAAATGTCAAGCCTAATTTTGAAGGGAAAGCACCAATATGTGCAACTTAG
>Glyma.02G281600.1
ATGTACGTGTTTATCCGCATGGTTGGTGGTATGGAGTATGGACTATTGATAATTGTAATGGATCGTGAGAAACATATAATCTCCATGATCTATGGTGAAAATGGGACAATAGATGGGCAAGGAGATGAGTGGTGGAACAAGTGGAAGCAGAGAACTCTTCAGTTTACCAGACCAAACCTTGTTGAATTTGTGAATTCTAGAGATATTATCATTTCAAATGTAATCTTCAAGAGTTCTCCCTTCTGGAATATACACCCGTATAGCAATGTTGTTGTTCGATATGTCACGATTTTGGCTCCTCGTGACTCTCCAAATACTGATGGCATTGATCCACATTCAAGTTCAAATGTGTGCATAGAGGATTCATATATATCCACTGGAGATGATCTTGTGGCTGAGAAGAGTGGATGGGATGAATATGGGATTGTTTATGGCCGTCCTAGCTCAGACATAACTATCCGGCGCGTAACTGGATCATCTCCATTTGCTGGGATTGCTATTGGCAGTGAAACCTCTGGTGGGGTGGAGAATGTACTTTCTGAGCACATCAACCTTTACAACATGGGAATTGGTATCCACATTAAGACCAACACTGGCAGGGCTGGATATATAAAGAACATAACCATGTCTCATGTGTACATGGAGGAAGCAAGGAAGGGAATAAGGATCTCAGGTGATGTTGGGGACCACCCTGATGACAAATATGACCCTAATGCTCTTCCACTTGTGAAGGGTGTCACAATTAAGAATGTTTGGGGTGTGAAGGTTATCCCTTGGCCATTTTCTGAGCTTAGCAGCAACCAAAAGGGATCATGTGCCAATTACTCCTGA
>Glyma.02G307000.1
ATGAAGTTGAATATTCCACCAATTGTTTTATACTTAGTGTTGACTATTTCTGGTACAGCTCAATCAGTTGGCATCGATATAAAAAAATTTGGCGGAATACCAGATGCAGATATAACACAGGCTTTCACGGATGCTTGGAAAGTAGCATGTGCATCAACAAGTGCAAGCAAAATTTTAATTCCAAATGGGACATACAAGATGAAAGCAGTTGATGTAAAAGGTCCTTGTATGGCTCCCATTGAAATTCAGATTGATGGCACAATTCAAGCACCGGCTGACCCAAATGCACTAGACGGGGCTAAGCAATGGGTCAAAATTGGATATGCTAACTTTATTACCTTATCAGGTAAAGGTATTTTTGATGGTCAAGGTGCAATTGCTTGGAAACAAAATGATTGTAGAACTAACACGAATTGCAAGATACCTTCCATGAATTTTGGTTTCAATTTCGTGAATCATTCAATGGTTCGGGGCATAACTTCTAAGGACAGCAAAAGCTTCCATGTCATTCTTTTTGGATGCTACAACTTCACATTTGATGGCTTTCACATCAGTGCTCCAGAGACTAGTATCAACACTGATGGAATTCACATTGGAAAATCGACTGATGTGAAAATTCTTAACACCAACATTGCCACCGGAGATGATTGCGTCTCACTGGGAGATGGCAGCATACATGTAACTGTCCAAAATGTGAATTGTGGACCTGGCCATGGCATTAGTGTTGGAAGCCTTGGCAAGTACACGAACGAAGAGCCTGTGAAAGATCTTTTAGTCAAAAACTGCACTTTGACAAATACTGAGAATGGTGTGAGGATCAAGACTTGGCCTAATTCTTCACAAACTTATCTTGTCACTGATATGCATTTTGAAGATATTACCATGGTTGATGTCTTGAATCCGGTGATCATAGACCAAGAGTATTGTCCTTGGAATCATTGCCCAAAACAGAGTCCATCAAAAATAAAGATACGCAAGGTTTCCTTCTCGGATATTAAGGGCACTTCAAAAAGCAAGGAAGGAGTGATTTTTATATGTAGCAAAGCTGTACCATGTGAGGACGTGGAACTAAATAATGTTGCTCTTACATTCAAAGGAGATCCAATAGTTGCTAAATGTGCTAATGTCAGGCCCAAATTTGCAGGAAAAGCTCCTCCTTGCACCGCTTAA
>Glyma.03G095900.1
ATGCAAAGCCTAATCACTTGTGTTTTGATTATTGCTTTTATTTCACCATGTTTATGTCATAGGTGGAATGTTGGAACCCAAAACACAATTTATAATGTGATAGATTTTGGTGCCGTGGGAGATGGCAAAACAGACGATACACAAGCATTTTTAAAAGCATGGCAAAGCATGTGTGAAGCACAAGGGACATCAACTCTATTAATACCACCAAACAAAGTATTCTTGGTGACGAGCATGTTACTAAAGGGTCCTTGCGTCGCCCCAAGTGTTCAAATTCAGCTTCAAGGGGTAATAGTTGCACCTACCAAGGATGCATGGGTGGAAGGTAATCTGAATACTTTGATTATGATCTCAAATGTAAACGGTCTCACAATTGATGGAAGTGGTGGATTAATCGATGGCTACGGTTCTGCTTGGTGGGCATGCAAATCTTGTCCACGACCATCGGTTCTTATTATCAATTCCTGCAATTCTGTTAGTGTTACTAATCTGAACATGATTAATAGTCCAAAATCTCACATACACGTAAATGGTTGTGAGGGTGCCACATTTTCTCATATTAATATTAGTGCTCCCGGTGATAGTCCTAACACTGATGGATTTGACATTTCTACTTCCAAAAATATCATGATCGAAGATTCAACTATAGCCACCGGTGATGATTGTATTGCCATCAGTGGTGGCTCCTCCTACATCAATGTTACTGGGATTGCTTGTGGACCAGGCCATGGAATAAGCATTGGCAGCCTCGGTAAAAAGTTTGATACAGTCCAAGAAGTTTATGTACGAAATTGCAGCTTCATAAGAACTACAAATGGAGCAAGAATCAAGACATTTCCAAATCAAGCAGTTGAAGTCAGTGATGTGACATACAGAGGAATTCATGGAACATCTCTAGATGGAAGAGCTATTACCTTAGATTGCGGCGAGTCTGGTTGTTATGGAATTGTATTGGATCAAATCAACATTGTCTCTTGTTTAACAGGAAAGTCTGCTTCGTGTTTTTGCAATAATGCTCATGGAACAGCTACAGCTACAAATCCAAATTGTACTTGCTTATTACCATGA
>Glyma.03G097500.1
ATGCAAAGGCTAATAATGACTTGTGTTTTGATTATTGGTTTTGTTTCACCATGTTTATGTTTGAGGTCGATGGTTGGAACCAAAAACACATTTTATAATGTGATGGACTTTGGTGCTCATGGCAATGGGAAATCTGATGATTCTCATGCATTTTCAAGCGCATGGCAACACACATGTGGAACACAAGGGACATCAACTCTAGTTATACCACCAAAAGGAGTATTCTTGGTGACGAACATAACCCTGAAAGGACCTTGCAAGGCCAGAAGTATTCATATTCTGCTTCAGGGGAAAATAGTTGCACCTGCCAAGGATGCATGGGCAAAAGGTCTGGATCCTTTGATTTTGATCTCAAACCTAAACGGTCTCACGATTGATGGAAGCGGAGGACAAATCGATGGCTTCGGTTCTACTTGGTGGAAATGCAGAAGTTGTCTTCGACCAAGGGTCATTAGTTTTGTATCTTGCAATGATCTTACTGTTCGTAAACTGAGCATCTCCAATAGTCCAAGAGCTCACATAACGATTGATGGTTGTAACGGTGCCATATTCTCTAATATCAATATTCATGCTCCTAGGAACAGCCCCAACACTGATGGATTTGATATTGCTTTTTCCAAAAATATCTTGATCGAAGATTGTACTATAGCAACTGGCGATGATTGTATTGCCATCAATGGAGGCTCCTCATACATCAATGCTACTGGAATTGCTTGTGGTCCTGGCCATGGAATAAGCATTGGCAGCCTGGGTAAACACAACGCTCATGAAACAGTGGAAGAAATTTATGTATACAATTGCAGTTTCACCAAAACAACAAATGGAGCAAGAATCAAGACAGTTCCGGGTGGAACAGGTTATGCAAAAAGAATCACGTTTGAGAAAATCAAATTAATACAGACTCGCAACCCAATAATTTTAGACCAATTCTATCATAGTGTTCACTTAACGACTGGAGTGGTCCAAGTAAGTGAGGTGACATACCGTGGGTTTCAAGGAACATCTGCGAATGACAAAGCTATTAACTTAGATTGTGGCCCATCAGAAGAAGTTGAGGCGTATGCTCTCTATCAAAGCCTTGCTTGGGTTCTCAATCTTCAGCTCCACAATGTAATTTTCAAAACAGATTGTAAAAGGATATGTTTGAAATTGAGCTAG
>Glyma.03G098700.1
ATGGCACGAATAGTACTTTTGCATGCTTTGGTGCTCTTTTTATTCACATTTACATCAGCCATAGCTGAAGCGGTAACTTTGAATGTTGTCAATTTTGGGGCCAAACCAGATGGTGAAACTGACTCCACAAATGCATTCGTGAGTGCATGGGGTAGAGCATGCAGCTCAACAGCACCAACTACCATTTATGTGCCACTAGGAAGGTTCTTAGTTGGTAAAGTAGTGTTTAAGGGGAGGTGCAATAATAAGGGCATCACAATACGTATTGATGGTGCAATGCTTGCACCTTCCAACTATGATGTTATTGGAAATGGTGGAAACTGGTTGTTTTTTGATGATGTTGATGGAGTTTCAATCATTGGTGGTGTTCTTGATGGACAAGGCACAGGCTTGTGGGCATGTAAGAGATCTGGCAAGACTTGTCCAACTGGTGCTACGAACTTGGGATTTACCAATTCGAACAACATTGTGATCAACGGAGTGACCTCTCTGAACAGCCAAATGTTCCATATAGTTATTGACCGATGCAATAATGTGAAACTCCAAGGTATCAAGGTATCAGCTGCAGGAAACAGCCCTAACACTGATGGCATTCATGTGCAACTCTCATCAACTGTCACCATTCTCAACTCTAACATAGCAACCGGTGATGATTGCATCTCAATTGGTCCTGGAACTACTAATTTGTGGATAGAAAACATAGCTTGTGGACCAGGTCATGGTATCAGTGTTGGAAGTTTAGGCAAGGAATTTCAAGAGCCTGGTGTGCAAAATGTGACAGTTAAAACAATGACATTTACTGGAACTGAAAATGGTGTACGAATTAAGTCTTGGGGGAGACCTAGCAATGGATTTGCAAGGAACATCCTTTTCCAACATGCTACCATGGTTAATGTTCAAAATCCCATTGTAATTGACCAAAATTATTGCCCCCATGAGAAGAATTGTCCGGGTCAGGTTTCCGGGGTTGAAGTTAGCAATGTTATATACCAAGATATTTATGGAACCTCAGCAACAGAGATTGCAGTTAAAATCAATTGTAGTCCAAAGTATCCATGCATTGGAATAAGTTTGGAAGATGTGATGCTTACATATGAAAGCAAGCAAGCAGTGGCTTCATGCAATCATGCCGGAGGAATCACATCTGGTGTAGTTCAACCCAACAACTGTTTCTAG
>Glyma.03G137700.1
ATGGCCCTCCTCAAACACCTCCTCCTCTCATTCACCATTATCATCATTTCTTTTGTTGCTTGTTATAGCACCTTGCAAGAGGACCCACCTAGTAGTATTATATATATTGATCATTCACCTTCTATTGATGATGGTAGGACATTCAAGAACTTGATCAAGCAAAGCACAAATGTTTTGAGCCTAAACAGGTTTGACAAGCGTAGTTCGCTTAAAAAGCTTAGTGTCAATGATTATGGAGCTAAGGGGAATGGTGATGCTGATGACACAGAGGCTTTCAAGAAGGCTTGGGATGTAGTATGTTCTTCTGGGGAAGCAATTCTTGTGGTGCCTCAGGCTAATTATCTGCTCAAACCAATCAGATTCTCTGGCCCTTGCGAACCTAACGTTGAAGTCCAGATTTCTGGAACCCTTGAAGCATCAGATGATCCATCAGATTACGAGGATGACAGAAGACACTGGCTTGTATTTGACAATGTTAAGAAACTATTTGTTTATGGTGGTGGAACCATTGATGGAAACGGCAAGATATGGTGGAAAAACTCATGCAAAAGGAACAAAAAGCGCCCTTGCAAGGATGCCCCAACGGCTCTGACTTTCTATAATTGCGAGGACTTGACAGTTGAGAACTTGAGCATAGAAAATGCTCAACAAATCCATGTTTCATTCCAGGACTCCGTGAATATTAAGGTTTCTGGCCTTACCGTGACCGCACCAGAGGATAGCCCCAACACTGATGGGATTCATGTCACCAATACGCAAAACATCCAAATCTCAAGCTCTGTTATAGGAACTGGTGATGATTGCATATCTATTGTACATGGATCCAAAGATGTAGAAGCCACAGATATTACCTGTGGACCAGGTCATGGTATCAGTATTGGAAGCTTAGGGTCCGGAAAATCCAAGGAATTTGTTTCAGGAATACGAGTGAATAGAGCCAAGATTTTTGGAACTAAAAATGGAGTTAGAATCAAGACATGGCAGGGAGGTTCAGGAAGTGCTAGCGACATCCAGTTTCAGAACATTGGAATGGACAATGTGACCAACCCCATAATAATTAATCAGAATTATTGTGACAAAAAAAAGAAGCCATGCAAAAAAATGCTCTCGAAGAAATCCGCGATCCAAATCAAGAACGTGTTGTACCAGAACATAAGGGGCACAAGTGCTTCTGATATAGCTGTGAAGTTTGATTGCAGCGATAAATTTCCATGCGAGGAGATAGTGTTGCAGAACATAGACCTCGAATGTGAAGAAGGAGATGATGCCGAGGCTATGTGTAACAATGTTGAATTGTCTTACTTAGGAAACGTTAGGCCTCGTTGCAACTCAAAAAAGAGAAAGGCATTTACTACTATTACCTCCATATGGAAATACTTCTCATGGTATATATGA
>Glyma.03G137800.1
ATGGCCCTCCTCAAACATCTCATTTCATTCACCATTATCATCATTTCTTTTGTTGCTTGTTATAGCACCTTGCAAGAGAACCCACCTAGTAGTATATATGCTTTCAACAAGGCTTGGCAAGTAGTATGCTCTACTGGGGAAGCAATTCTTGTGGTGCCTCAAGGGAATTACCTGCTCAAACCAATCAGATTCTCTGGTCCTTGCAAACCTAACTTTGCAGTCCAGATTTCCGGAACCCTTGAAGCATCAGATGATCCATCAGATTATAGCGGAGACAACAGACACTGGCTTGTATTTGACAATATTCAGAAATTATTTGTTTATGGTGGTGGAACCATCAATGGAAACGGCAACATTTCGATCTATAGAAATGTAGAAGCCACGGACAATACCTGTGGACCTGGCCATGGTATCAGATTTTTGGAAGGAGTTATTAGAATCAAGACATGGCAGGGAGGTTCAGGAAGTGCTAGCAACATCCAGTTTCAGAACATTGAAATGGACAATGTGACCAACCCCATCATAATTAATCAGAATTACTGTGACCACAAAAAGAGGCCATGCAAAACACAGCATTTGGAGAAATCCGCGATTCAAATTAATGTGTTGTACCAGAACATAACAGGTACAAGTACTTCTGATGTAGCTGTTAAGTTGGCTTGCAGTGAGAACTTTCCATGCCAGGAGATAGTGTTGCAGAACATAAACCTCGAATGTGAAGGAGATGCTGCCTATGCTATATGTAACAATGTTGAATTGTCTTACTTGGGACATGTTAACCCTCGTTGCAAATCACAAAGAGAGATAAAACAAAAACATCTACTACTACCTCCATATATGGAAAGGCTACTCATTCAAGGACACATGCATGTGTATTAG
>Glyma.03G141000.1
ATGATGATGGAGCACATTGAAGGGCTTGAGGTGAAAAAAGTTGAAATGAGATGGTCAAACAGTCAACTAGAGCAGTGGAATAATCCTCTAGAGTTTAGGCCATCTACTGTGAATAACATCTCTTTCCTTAATTTTAATTCTGGTTCGTATACAAATAGTAAATCAAGTTATAAACTTTGGGTCTGCAAAGGGAGAATGTCCAAATCTTTGGCTGCTTGCTTAACCATCAAGGGAACGGGGGAACAGTTCAAAAGAAGGGAGGAGCATTTGTTCTGCACTATAAAAAAATTAGAGAGAGAGAGATCAATTGTTAAATCTTGTTCTAGTGCTTCACTTTCTGCATCTGTAATATGA
>Glyma.03G216800.1
ATGCAACTGTTCCTGCACTGGATTCAGAACTTTCTTGCCCCATTGCAGTTTCAACTTGTTGCACACATGAAGAGCCTAGTGGCAGTGCTTTTACTTGTAGCAATAAGCACTGCCGTGGAAAGCAATGGAGAAGACAATGGTGGACCATGTAAACAGAATGCATTCAAGGCTAGGCCTCACAGTGTGTCGATCTTGGAGTTTGGGGCGGTTGGAGATGGAATAACACTGAACACAGTTGCATTCGAAAATGCAATGTTTTATCTCAAGTCATTTGCTGACAAAGGTGGTGCTCAACTATATGTTCCATCTGGCAAATGGCTAACTGGGAGTTTTAACCTCACCAGTCACCTCACTTTGTTCCTTGAGAGAGGAGCTATCATCATTGCATCTCAGGATTATTCTCATTGGGACATAGTGGATTTCCTCCCTTCTTATGGTAGAGGAATTGGGAGATATCGCAGCTTGATCTATGGGCAGAATTTAAGCGATGTGGTAATAACAGGTGATAATGGAACTATAGATGGACAAGGCTCTATCTGGTGGGAGCTGTTCAGTTCTAATTCCTTAAATTATAGTCGACCAAATCTTATAGAATTTGTTGATTCGGTTGATATCATAATTTCCAATTTGACTTTTCTTGACTCTCCTGCTTGGGGCATCCATCCAGTACATTGCAGTAACGTTCAAATTCAAAACATAACTTCTCGTGCACCAGCTGAATTCCCTTACACAAGTGGTATAGTTCCAGATTCTTCTCGGTATGTATGCATTGAGAACAGTAACATTAGCACTGGTCATGATGCAGTGGTGCTGAAGAGTGGTTGGGATCAGTATGGCATTGCCTATGGAAAACCAACCTCAAGTGTTCACATCAGTAATGTTTACCTACAATCATCATCAGGTGCTGGCTTGGCATTTGGGAGTGAGATGTCTGGGGGGATATCTGATATTATTGCAGAGAAGCTTCATATACTCAACTCTCCTATTGGCATTGAACTGAAGACAACTAAGGGTAGAGGTGGTTATATGAGAGGGATCTTCATTTCTGATGCAGAATTGGAAAATATTAGCTTGGGAATAAGCATGACAGGATACTCCGGTTTCCATCCAGATGACAAGTATGACACAAGTGCACTTCCAATTGTTGGTGACATTACTTTCAAGAATGTGATTGGTGCAAATATTAGTGTTGCTGGGAATTTTTCAGGAATCGTTGAATCACCATTCTCAACAATCTGTCTTTCAAACGTGACTTTTTCTCTCAGCTCTGAGCCATCTCCTTCATGGTTCTGTTCTAATGTAATTGGTTTCTCTGAGGATGTGATTCCCGAGCCATGTCCTGATCTCCAGAGCTCGTATTCCAAGTTTTCCTTTTCTTGTTTTTCTTCTCTATATCCACTCTTTAGTAATGTCTCAGGCTATTTGGATCATCAACCACAAGAATTACAGTCACTCATTTTCATTCACTCTATACATGAGATACAAAATTCATAA
>Glyma.03G216800.2
ATGTTTTATCTCAAGTCATTTGCTGACAAAGGTGGTGCTCAACTATATGTTCCATCTGGCAAATGGCTAACTGGGAGTTTTAACCTCACCAGTCACCTCACTTTGTTCCTTGAGAGAGGAGCTATCATCATTGCATCTCAGGATTATTCTCATTGGGACATAGTGGATTTCCTCCCTTCTTATGGTAGAGGAATTGGGAGATATCGCAGCTTGATCTATGGGCAGAATTTAAGCGATGTGGTAATAACAGGTGATAATGGAACTATAGATGGACAAGGCTCTATCTGGTGGGAGCTGTTCAGTTCTAATTCCTTAAATTATAGTCGACCAAATCTTATAGAATTTGTTGATTCGGTTGATATCATAATTTCCAATTTGACTTTTCTTGACTCTCCTGCTTGGGGCATCCATCCAGTACATTGCAGTAACGTTCAAATTCAAAACATAACTTCTCGTGCACCAGCTGAATTCCCTTACACAAGTGGTATAGTTCCAGATTCTTCTCGGTATGTATGCATTGAGAACAGTAACATTAGCACTGGTCATGATGCAGTGGTGCTGAAGAGTGGTTGGGATCAGTATGGCATTGCCTATGGAAAACCAACCTCAAGTGTTCACATCAGTAATGTTTACCTACAATCATCATCAGGTGCTGGCTTGGCATTTGGGAGTGAGATGTCTGGGGGGATATCTGATATTATTGCAGAGAAGCTTCATATACTCAACTCTCCTATTGGCATTGAACTGAAGACAACTAAGGGTAGAGGTGGTTATATGAGAGGGATCTTCATTTCTGATGCAGAATTGGAAAATATTAGCTTGGGAATAAGCATGACAGGATACTCCGGTTTCCATCCAGATGACAAGTATGACACAAGTGCACTTCCAATTGTTGGTGACATTACTTTCAAGAATGTGATTGGTGCAAATATTAGTGTTGCTGGGAATTTTTCAGGAATCGTTGAATCACCATTCTCAACAATCTGTCTTTCAAACGTGACTTTTTCTCTCAGCTCTGAGCCATCTCCTTCATGGTTCTGTTCTAATGTAATTGGTTTCTCTGAGGATGTGATTCCCGAGCCATGTCCTGATCTCCAGAGCTCGTATTCCAAGTTTTCCTTTTCTTGTTTTTCTTCTCTATATCCACTCTTTAGTAATGTCTCAGGCTATTTGGATCATCAACCACAAGAATTACAGTCACTCATTTTCATTCACTCTATACATGAGATACAAAATTCATAA
>Glyma.03G222500.1
ATGAAGCATTCTCACATTTTACCACTAGCATCCTGTATCTTTTTCCTTACTTTAGTTATTCTCGTCCAAGCTAGGCATCATTCTCATCATGCAAAACACAAGCACTCACATCCTCATAAATCTTCTAAAACTCCAAAGCCTGCACCACCTCCTAGCCCTCCACATAATCAGAACTATAACAATGCCTCTGGCATTTTCGATTTACGAAAATTTGGAGCAATAGGAGATGGAGAAACAGATGATACAGAGTCATTCAAGATGGCATGGGACAGTGCTTGCCAAAGTGAATCAGCAGTTAATGTTATCCTTGTACCCCAAGGTTTCTCCTTTCTTGTTCAGTCCACTATCTTCACTGGTCCTTGTCAAGGTGTCTTGGAGTTGAAGGTTGATGGAACTCTTATGCCACCTGATGGACCTGAATCTTGGCCTAAGAACAACAGTAGGCACCAATGGCTGGTCTTTTACCGAATCAATGGAATGTCACTGGAAGGAAGTGGTTTAATAGATGGGAGAGGAGAAAAATGGTGGGACCTTCCCTGTAAGCCTCACAAGGGACCTCATGGGACAACACTCCCAGGACCTTGTGATAGCCCAATTGCCATAAGGTTTTTCATGAGTTCCAACTTGACTGTGCAAGGACTTAGGATAAAGAACAGTCCCCAGTTCCATTTCAGATTTGATGGCTGCAAAAACGTCCATATAGAATCAATCTACATAACAGCTCCAAAACTAAGCCCCAACACTGATGGAATTCACATAGAAAATACCAATGACGTGAAAATATACAATTCTGTTATTTCTAATGGTGATGACTGTGTATCCATTGGATCCGGTTGCAATGATGTCGATATTAAGAACATTACATGTGGACCTGGTCATGGAATTAGCATTGGTAGTCTGGGAAATCACAACTCTCGAGCCTGTGTTTCAAACATTATGGTGAGAGACTCCTTCATAAAAGTGACAGATAATGGGGTTAGGATCAAGACTTGGCAAGGTGGATCAGGATCAGTATCTGGAGTGACATTCAGCAATATCCACATGGTTAGTGTAAGAAATCCCATCATAATTGACCAGTTCTACTGCCTCACTAAGGAGTGCACCAACAAGAGCTCTGCAGTATCTGTTTCAAATATTATTTACACAAACATAAAGGGCACTTATGATATAAGGAGCCCCCCCATGCGTTTTGCTTGTAGTGACTCTGTTCCATGCACCAACTTAACACTCTCGGATATTGAGCTTCTTCCTTCTCAAGGAGATATAGTGCATGACCCTTTCTGTTGGAATGCTTATGGAGATTTGGAGACACTAACCATTCCACCGGTTTCTTGCTTGCTTGAGAGCACTCCTCAGTTAGTGTTAGACTATGACATAACTCGTTGCTGA
>Glyma.03G224600.1
ATGAGGATACCTTCAACTCTCGTGGAAGTGCTTCTGGTACTTGCATTGTTCTGTTGTAGCCCATGGACAGTGTGGAGCAGCACCACTCTTTGCCAACAGACGAACGAGGAAGTTCGACCTCACAGTGTCAGCATCACCGAATTTGGTGCAGTTGGCGATGGGGTCACTCTCAACACAAAAGCATTTCAGAATGCCATCTTCTACCTGAATTCCTTTGCAGACAAAGGTGGAGCAAAGCTTTTTGTTCCGGCAGGCCGGTGGTTAACTGGTAGTTTTGATCTCATCAGCCATCTAACTTTGTCGTTGGACAAGGATGCAGTAATTCTGGGATCAACGAACCCTGAAGATTGGCCAGTTGTTGATCCTCTACCGTCGTATGGGAGAGGAAGAGAGTTGCCAGGTGGAAGGCATAAGAGCCTCATTTATGGACATAATTTGACTGATGTTATCATAACAGGTAATAATGGAACTATCGATGGTCAAGGGAGTATCTGGTGGAACAGGTTTTGGAACAGAAGTCTGGATTATACACGTCCCCATTTGGTAGAATTGATGAATTCAACAGGGGTTCTCATTTCAAATTTAACCTTCTTGAATTCTCCATTTTGGACAATCCATCCTGTATATTGCAGCCAAGTTACAGTTCAGAATGTCAGGATCCTTGCTCCTCATGATTCGCCAAACACAGATGGGATTGATCCAGATTCTTCTGACAATGTATGCATTGAAGATTGTTATATAAGCACTGGTGATGATCTGATTGCCATCAAGAGCGGGTGGGATGAGTATGGCATTGCATATGGTCGCCCAAGCACAAACATTATCATCCACAGGCTAGTTGGTAGAACTCAAACAAGTGGGATTGCTATTGGAAGTGAGATGTCTGGTGGTGTATCTGAAGTTCATGCAGAAGATATTCAATTCTATGATTCATATAATGCAATCAGAATAAAGACTTCTCCTGGCAGGGGTGGTTACGTTAGAAACATCTATGTCTCTAACGTGACCTTGGCTAATGTAGATATTGCTATTACGTTCACTGGTTTATATGGGGAGCATCCAGATGATGCTTATAACCCAAATGCTCTACCTGTAATAGAAAAGATTACAATCAAGGATGTGGTAGGAGAAAATATCAAAACTGCAGGTCTTATAGAGGGTATAGAAGGTGACAATTTTGTCAACATTTGCCTATCAAACATCATCCTTAATGTGACCTCAAACTATCCATGGAACTGCTCCTACGTTAAAGGATATTCTGACTTGGTCCAACCAGAAGCTTGTGAGCCTCTCAAGGAGAGAATATTCCCTGGTCATTGTTCAGATTGTTACTATTTGACAAATCAAATTCAGAGTTCCAATAGTCAAAATAGAGCAGGACAAACTTCAGGTGACATAAGAGGTTGA
>Glyma.03G224600.2
ATGAGGATACCTTCAACTCTCGTGGAAGTGCTTCTGGTACTTGCATTGTTCTGTTGTAGCCCATGGACAGTGTGGAGCAGCACCACTCTTTGCCAACAGACGAACGAGGAAGTTCGACCTCACAGTGTCAGCATCACCGAATTTGGTGCAGTTGGCGATGGGGTCACTCTCAACACAAAAGCATTTCAGAATGCCATCTTCTACCTGAATTCCTTTGCAGACAAAGGTGGAGCAAAGCTTTTTGTTCCGGCAGGCCGGTGGTTAACTGGTAGTTTTGATCTCATCAGCCATCTAACTTTGTCGTTGGACAAGGATGCAGTAATTCTGGGATCAACGAACCCTGAAGATTGGCCAGTTGTTGATCCTCTACCGTCGTATGGGAGAGGAAGAGAGTTGCCAGGTGGAAGGCATAAGAGCCTCATTTATGGACATAATTTGACTGATGTTATCATAACAGGTAATAATGGAACTATCGATGGTCAAGGGAGTATCTGGTGGAACAGGTTTTGGAACAGAAGTCTGGATTATACACGTCCCCATTTGGTAGAATTGATGAATTCAACAGGGGTTCTCATTTCAAATTTAACCTTCTTGAATTCTCCATTTTGGACAATCCATCCTGTATATTGCAGCCAAGTTACAGTTCAGAATGTCAGGATCCTTGCTCCTCATGATTCGCCAAACACAGATGGGATTGATCCAGATTCTTCTGACAATGTATGCATTGAAGATTGTTATATAAGCACTGGTGATGATCTGATTGCCATCAAGAGCGGGTGGGATGAGTATGGCATTGCATATGGTCGCCCAAGCACAAACATTATCATCCACAGGCTAGTTGGTAGAACTCAAACAAGTGGGATTGCTATTGGAAGTGAGATGTCTGGTGGTGTATCTGAAGTTCATGCAGAAGATATTCAATTCTATGATTCATATAATGCAATCAGAATAAAGACTTCTCCTGGCAGGGGTGGTTACGTTAGAAACATCTATGTCTCTAACGTGACCTTGGCTAATGTAGATATTGCTATTACGTTCACTGGTTTATATGGGGAGCATCCAGATGATGCTTATAACCCAAATGCTCTACCTGTAATAGAAAAGATTACAATCAAGGATGTGGTAGGAGAAAATATCAAAACTGCAGGTCTTATAGAGGGTATAGAAGGTGACAATTTTGTCAACATTTGCCTATCAAACATCATCCTTAATGTGACCTCAAACTATCCATGGAACTGCTCCTACGTTAAAGGATATTCTGACTTGGTCCAACCAGAAGCTTGTGAGCCTCTCAAGGAGAGAATATTCCCTGGTCATTGTTCAGATTGTTACTATTTGACAAATCAAATTCAGAGTTCCAATAGTCAAAATAGAGGACAAACTTCAGGTGACATAAGAGGTTGA
>Glyma.03G224600.3
ATGAGGATACCTTCAACTCTCGTGGAAGTGCTTCTGGTACTTGCATTGTTCTGTTGTAGCCCATGGACAGTGTGGAGCAGCACCACTCTTTGCCAACAGACGAACGAGGAAGTTCGACCTCACAGTGTCAGCATCACCGAATTTGGTGCAGTTGGCGATGGGGTCACTCTCAACACAAAAGCATTTCAGAATGCCATCTTCTACCTGAATTCCTTTGCAGACAAAGGTGGAGCAAAGCTTTTTGTTCCGGCAGGCCGGTGGTTAACTGGTAGTTTTGATCTCATCAGCCATCTAACTTTGTCGTTGGACAAGGATGCAGTAATTCTGGGATCAACGAACCCTGAAGATTGGCCAGTTGTTGATCCTCTACCGTCGTATGGGAGAGGAAGAGAGTTGCCAGGTGGAAGGCATAAGAGCCTCATTTATGGACATAATTTGACTGATGTTATCATAACAGGTAATAATGGAACTATCGATGGTCAAGGGAGTATCTGGTGGAACAGGTTTTGGAACAGAAGTCTGGATTATACACGTCCCCATTTGGTAGAATTGATGAATTCAACAGGGGTTCTCATTTCAAATTTAACCTTCTTGAATTCTCCATTTTGGACAATCCATCCTGTATATTGCAGCCAAGTTACAGTTCAGAATGTCAGGATCCTTGCTCCTCATGATTCGCCAAACACAGATGGGATTGATCCAGATTCTTCTGACAATGTATGCATTGAAGATTGTTATATAAGCACTGGTGATGATCTGATTGCCATCAAGAGCGGGTGGGATGAGTATGGCATTGCATATGGTCGCCCAAGCACAAACATTATCATCCACAGGCTAGTTGGTAGAACTCAAACAAGTGGGATTGCTATTGGAAGTGAGATGTCTGGTGGTGTATCTGAAGTTCATGCAGAAGATATTCAATTCTATGATTCATATAATGCAATCAGAATAAAGACTTCTCCTGGCAGGGGTGGTTACGTTAGAAACATCTATGTCTCTAACGTGACCTTGGCTAATGTAGATATTGCTATTACGTTCACTGGTTTATATGGGGAGCATCCAGATGATGCTTATAACCCAAATGCTCTACCTGTAATAGAAAAGATTACAATCAAGGATGTGGTAGGAGAAAATATCAAAACTGCAGGTCTTATAGAGGGTATAGAAGGTGACAATTTTGTCAACATTTGCCTATCAAACATCATCCTTAATGTGACCTCAAACTATCCATGGAACTGCTCCTACGTTAAAGGATATTCTGACTTGGTCCAACCAGAAGCTTGTGAGCCTCTCAAGGAGAGAATATTCCCTGGTCATTGTTCAGATTGTTACTATTTGACAAATCAAATTCAGAGTTCCAATAGTCAAAATAGAGGTGCTTGGTTTATGTCTTGGTAA
>Glyma.04G143200.1
ATGAAGTTCGCTATAATCACAATATTGTTCTCTTTATTTCTTCTTGACTTTGGTTTTGCACAACAGGGGGATCTTGACATATCAAGATTTGGAGGAAAACCAAATACAAATATAGGCCAGGCTTTCTTAAGTGCCTGGACTCAAGCATGTGCATCACCAACTACTGTCAAAATTGTGATTCCAGCTGGCACATACCAAATGGGTGCAGTTGATGTCAAAGGTCCTTGCAAGGCTCCTATTGAGGTTCAAGTTGATGGAACAATTCAAGCACCTGCAAACCCAACTGACCTTAAGGCGGCTCATCAATGGTTTGTTGTTCAATATGTTAACTCTTTCACCCTGTCGGGTAAAGGTGTTTTTGATGGTCAAGGGGCAACTGCTTGGAAACAAAATGATTGTACAACAAACAAGGACTGCAAGATGCTTTGCATGAATTTTGGTTTTAATTTCCTCAATAATTCAATTGTCCGTGACATTACTTCCAAGGATAGCAAAAACTTTCATGTGAATGTTTTGGGGTGCAACAATTTCACATTTGATGGGTTTAAAGTTAGTGCACCAAAAGATAGCCCCAACACCGACGGGATCCACATTGGAAGATCCACAGATGTGAAGATTCTTAACACAAACATTGCTACCGGAGATGACTGTGTCTCATTGGGTGATGGTTGCAAAAATATAACTGTCCAAAATGTGAATTGTGGACCTGGTCATGGCATTAGTGTTGGAAGCCTTGGGAAGTACGATGCTGAAGAGCCCGTTGCAGGTCTTCTAGTTAAGAATTGCACTTTGAATGGAACAGATAATGGTGTGAGAATTAAGACTTGGCCTAACACGCCAGGAGCAATTACAATTACTGATATGCATTTTGAAGATCTTACCATGAATAATGTTATGAACCCTATCATCATAGACCAAGAGTATTGTCCTTGGAACCAATGCTCCAAACAGAATCCGTCAAAAATCAAGATAAGCAAGGTTTCCTTCAAGAACATTAAGGGCACTTCAGGAACTAAAGAAGGGGTGGTTCTTGTTTGTAGTAGTGGTGTACCATGTGAGGCTGTAGAGATGGCTGATATTGATCTGACATTCAACGGAAGTGCAGCAACAGCTAAATGTGCTAATGTCAAGCCCACAATAACAGGAAAAGCTCCTACTTGTGCAGCCTAG
>Glyma.04G157500.1
ATGAAGTTCACTATAATCACAATATTTTTCTCTTTATTTCTACTTGACTTTGGTTTTGCACAACAGGGGGATCTTGACATATCAAGATTTGGAGGAAAACCAAATACAAATATAGGCCAGGCTTTCTTAAGTGCCTGGACTCAAGCATGTGCATCACCAACTGCTGTCAAAATTGTGATTCCAGCTGGCACATACCAAATGGGTGCAGTTGATGTCAAAGGTCCTTGCAAGGCTCCTATTGAGGTTCAAGTTGATGGAACAATTCAAGCACCTGCAAACCCAACTGACCTTAAGGCGGCTCATCAATGGTTTGTTGTTCAATATGTTAACTCTTTCACCCTGTCGGGTAAAGGTGTTTTTGATGGTCAAGGGGCAACTGCTTGGAAACAAAATGATTGTACAACAAACAAGGACTGCAAGATGCTTTGCATGAATTTTGGTTTTAATTTCCTCAATAATTCAATTGTCCGTGACATTACTTCCAAGGATAGCAAAAACTTTCATGTGAATGTTTTGGGGTGCAACAATTTCACATTTGATGGGTTTAAAGTTAGTGCACCAAAAGATAGCCCCAACACCGACGGAATCCACATTGGAAGATCCACAGATGTGAAGATTCTTAACACAAACATTGCTACCGGAGATGACTGTGTCTCATTGGGTGATGGTAGCAAAAATATAACTGTCCAAAATGTGAATTGTGGACCTGGTCATGGCATTAGTGTTGGAAGCCTTGGGAAGTACGATTCTGAAGAGCCCGTTGCAGGTTTTCTTGTTAAGAATTGCACTTTGAATGAAACAGATAACGGTGTGAGAATTAAGACTTGGCCTAACACGCCAGGAGCAATTACAATTACTGATATGCATTTTGAAGATCTTACCATGAATAATGTTACAAACCCTATCATCATAGACCAAGAGTATTGTCCTTGGAACCAATGCTCCAAACAGAATCCATCAAAAATCAAGATAAGCAAGGTTTCCTTCAAGAACATTAAGGGCACTTCAGGAAGTCAAGATGGGGTGGTTCTTGTTTGTAGTAGTGGTGTACCATGTGAGGGTGTAGAGATGGCTGATATTGATCTCACATTCAACGGAGCTGCAGCAACAGCTAAATGTGCTAATGTCAAGCCCACAATAACAGGAAAAGCTCCTACTTGTGCAGCCTAG
>Glyma.04G157600.1
ATGAAGTTCACTATAATCACAATATTTTTCTCTTTATTTCTACTTGACTTTGGTTTTGCACAACAGGGGGATCTTGACATATCAAGATTTGGAGGAAAACCAAATACAAATATAGGCCAGGCTTTCTTAAGTGCCTGGACTCAAGCATGTGCATCACCAACTGCTGTCAAAATTGTGATTCCAGCTGGCACATACCAAATGGGTGCAGTTGATGTCAAAGGTCCTTGCAAGGCTCCTATTGAGGTTCAAGTTGATGGAACAATTCAAGCACCTGCAAACCCAACTGACCTTAAGGCGGCTCATCAATGGTTTGTTGTTCAATATGTTAACTCTTTCACCCTGTCGGGTAAAGGTGTTTTTGATGGTCAAGGGGCAACTGCTTGGAAACAAAATGATTGTACAACAAACAAGGACTGCAAGATGCTTTGCATGAATTTTGGTTTTAATTTCCTCAATAATTCAATTGTCCGTGACATTACTTCCAAGGATAGCAAAAACTTTCATGTGAATGTTTTGGGGTGCAACAATTTCACATTTGATGGGTTTAAAGTTAGTGCACCAAAAGATAGCCCCAACACTGACGGAATCCACATTGGAAGATCCACAGATGTGAAGATTCTTAACACAAACATTGCTACTGGAGATGATTGTGTCTCATTGGGTGATGGTTGCAAAAATATAACTGTCCAAAATGTGAATTGTGGACCTGGTCATGGCATTAGTGTTGGAAGCCTTGGGAAGTACGATTCTGAAGAGCCTGTTGCAGGTTTTCTAGTTAAGAATTGCACTTTGAATGGAACAGATAATGGTGTGAGAATTAAGACTTGGCCTAACACGCCAGGAGCAATTACAATTACTGATATGCATTTTGAAGATCTTACCATGAATAATGTTACGAACCCTATCATCATAGACCAAGAGTATTGTCCTTGGAACCAATGCTCCAAACAGAATCCGTCAAAAATCAAGATAAGCAAGGTTTCCTTCAAGAACATTAAGGGCACTTCAGGAAGTCAAGAAGGGGTGGTTCTTGTTTGTAGTAGTGGTGTACCATGTGAGGGTGTAGAGATGGCTGATATTGATCTCACATTCAATGGAGCTGCAGCAACAGCTAAATGTGCTAATGTCAAGCCCACAATAACAGGAAAAGCTCCTACTTGTGCAGCCTAG
>Glyma.04G157700.1
ATGAAGTTCACTATAATCACAATATTTTTCTCTTTATTTCTACTTGACTTTGGTTTTGCACAACAGGGGGATCTTGACATATCAAGATTTGGAGGAAAACCAAATACAAATATAGGCCAGGCTTTCTTAAGTGCCTGGACTCAAGCATGTGCATCACCAACTGCTGTCAAAATTGTGATTCCAGCTGGCACATACCAAATGGGTGCAGTTGATGTCAAAGGTCCTTGCAAGGCTCCTATTGAGGTTCAAGTTGATGGAACAATTCAAGCACCTACAAACCCAACTGACCTTAAGGCGGCTCATCAATGGTTTGTTGTTCAATATGTTAACTCTTTCACCCTGTCGGGTAAAGGTGTTTTTGATGGTCAAGGGGCAACTGCTTGGAAACAAAATGATTGTACAACAAACAAGGACTGCAAGATGCTTTGCATGAATTTTGGTTTTAATTTCCTCAATAATTCAATTGTCCGTGACATTACTTCCAAGGATAGCAAAAACTTTCATGTGAATGTTTTGGGGTGCAACAATTTCACATTTGATGGGTTTAAAGTTAGTGCACCAAAAGATAGCCCCAACACCGACGGAATCCACATTGGAAGATCCACAGATGTGAAGATTCTTAACACAAACATTGCTACCGGAGATGACTGTGTCTCATTGGGTGATGGTTGCAAAAATATAACTGTCCAAAATGTGAATTGTGGACCTGGTCATGGCATTAGTGTTGGAAGCCTTGGGAAGTATGATTCTGAAGAGCCTGTTGCAGGTTTTCTAGTTAAGAACTGCACTTTGAATGGAACAGATAACGGTGTGAGAATTAAGACTTGGCCTAACACGCCAGGAGCAATTACAATTACTGATATGCATTTTGAAGATCTTACCATGAATAATGTTACGAACCCTATCATCATTGACCAAGAGTATTGTCCTTGGAACCAATGCTCCAAGCAGAATCCGTCAAAAATCAAGATAAGCAAGGTTTCCTTCAAGAACATTAAGGGCACTTCAGGAAGTCAAGAAGGGGTGGTTCTTGTTTGTAGTAGTGGTGTACCATGTGAGGGTGTAGAGATGGCTGATATTGATCTCACATTCAATGGAGCTGCAGCAACAGCTAAATGTGCTAATGTCAAGCCCACAATAACAGGAAAAGCTCCTACTTGTGCAGCCTAG
>Glyma.05G005800.1
ATGAATATGAAACTAAACAGCATTGCATTGATCATTGGCATTGCATTTTCTGTGTGGTCTTCAAGCTGCACAGCTGCACGAGTCAGCCACTGGAGGAAACTCAAAGCTGCCTATGCTACAACTTTTAATGTGTTAGACTATGGTGCTAAAGGTGATGGACATGCAGATGATACAAAGGCCTTTCAAAATGCATGGGTAGCTGCTTGTAAGGTGGAGGGCTCAACAATGGTTGTTCCATCTGGTTCTGTATTTTTGGTGAAACCAATCTCTTTCTCAGGCCCTAATTGTGAGCCAAACATTGTTTTTCAGTTGGATGGCAAAATCATTGCACCTACAGGCTCTGCAGCTTGGGGATCTGGTACCTTGCAATGGCTTGAATTCTCAAAGCTTAACAAGATTACAATCAGAGGCAAAGGTGTCATTGATGGTCAAGGCTCTGTTTGGTGGAATAATGACTCTCCCACTTACAATCCCACAGAAGTGATGCTGGAAAGCAATGGAAGACTTCCTAGCACAAAACCAACAGCACTCAGGTTCTATGGAAGTGATGGTGTAACAGTCACAGGCATAACAATTCAGAATAGTCAACAAACCCATCTCAAGTTTGACTCTTGCACAAATGTTCAAGTCTCTGGCATTAGCGTTTCATCACCTGGTGATAGCCCCAACACTGATGGAATTCACTTACAAAATTCTCAAAACGTGGTTATCTATAGCAGCACACTTGCTTGTGGTGATGACTGTATCTCTATACAAACTGGTTGCTCGGACATATATGTACACAATGTCAATTGTGGGCCTGGCCATGGAATCAGCATTGGAAGTCTTGGAAGAGAGAACACCAAAGCCTGTGTTAGAAATGTCACCGTCCGAGATGTTACTATCCAAAATACTCTCACTGGTGTCAGAATTAAAACATGGCAGGGTGGGTCTGGCTCGGTCCAAAACATCATGTTCTCCAATGTTCAAGTTTCTGGGGTTCAAATTCCAATTTTGATCGACCAATACTATTGTGATGGTGGCAAGTGTAGGAATGAATCATCAGCTGTGGCAGTGTCAGCCATACATTATGTGAATATAAAGGGAACATACACTAAGCAGCCTATTTATTTTGCATGTAGTGACAACTTACCTTGCACTGGCATAACCCTTGATACCATACGGCTAGAATCAGCCCAAGAAACTAAAAATTCCAATGTTCCATTTTGTTGGGAAGCATATGGGGAGTTGAAGACCAAAACAGTCCCTCCCGTTGAATGTCTTCAGAGAGGAAACCCATCAAAAGCAGGTGGAATCAATTCTAAAATTGATTCTTGCTAA
>Glyma.05G133400.1
ATGGATCTCATTCGTGTCTTTTTCACTCTATGCATCACTGTGATACTTTTGAACCATAATTTTGGAAATGTGGAGGGAAGATACCACCATCATACTAAGCAGAAGAAAGTTTCCACTGCTCCTGCTGATTCTTCAACTGAGCCAGAGAAACCTTCAGTTCCACCCCCTTCTGATTCTCCAAGTGTTCCTTCTGACCCTTCGGCATCACCACCTTCTAATTCTCCAAGTGTTCCTTCTGACCCTTATCCGAAAGATAACCAAACTTCCTCTTCTGACTGTGTTTTCGATGTGAGATCCTTTGGGGCAGTTGGAGATGGCTGTGCTGATGACACACGTGCATTCAGGGCAGCATGGAAAGCAGCATGTGCTGTGGACTCCGGGGTTGTTCTTGCTCCAGAAAACTACATCTTTAAGATCTCTTCAACTATTTTTTCAGGTCCATGCAAACCAGGATTGGTATTCCAAGTGGATGGAACACTAATGGCACCAGACGGGCCAAATTCGTGGCCAGAAGCAGATAGCCGCAATCAATGGCTTGTATTTTATCGACTTGACCAAATGACTCTTAATGGTACAGGAACCATAGAAGGGAATGGAGACAAATGGTGGGATCTCCCCTGCAAACCTCACAGGGGTCCCAGTGGAAAAACTTTGTCAGGGCCATGTGGCAGTCCTGCTATGATACGGTTCTTCATGAGCTCCAATTTGAAGGTGAATGGGTTGAAAATTCAAAACAGTCCTCAGTTCCACATGATATTCAATGGCTGCCAAGGAGTACTGATCGATAAGCTCTCCATTTCTTCACCAAAACTCAGCCCCAACACCGATGGAATCCATGTAGAGAATTCCAAATATGTTGGGATATATAACTCCATGATAAGCAATGGTGACGATTGCATTTCAATCGGACCCGGGTCCTCAAACGTGGACATTGCTGGTTTAACTTGTGGTCCTAGCCACGGGATTAGCATAGGAAGCCTTGGAGTGCACAATTCCCAGGCATGTGTGTCCAACTTAACAGTCCGTGACAGCATCATAAGGGAATCAGACAACGGGCTCAGAATCAAGACATGGCAAGGTGGAATGGGATCAGTGTCAAGTCTGAGATTCGAAAACATCCAGATGGAGAACGTTGGAAATTGCATCATAATAGACCAATACTACTGTATGTCAAAGGAATGTCTAAACCAGACTTCAGCTGTGCATGTGAATGATGTGTCCTACAGCAACATAAAGGGCACCTATGATGTGAGAACTGCTCCTATTCACTTTGCTTGCAGTGACACTGTTGCCTGCACAAACATAACACTCTCTGAGGTTGAGCTTTTGCCATTCGAAGGAGCATTGCTGGATGACCCTTTTTGCTGGAATGCTTATGGGACACAAGAGACCTTGACTATACCTCCAATTAATTGCTTAAGGGAAGGTGACCCTGAGACAGTGGGCGATCTTTCAGAATATCAATGCAGTTAA
>Glyma.05G133400.2
ATGGATCTCATTCGTGTCTTTTTCACTCTATGCATCACTGTGATACTTTTGAACCATAATTTTGGAAATGTGGAGGGAAGATACCACCATCATACTAAGCAGAAGAAAGTTTCCACTGCTCCTGCTGATTCTTCAACTGAGCCAGAGAAACCTTCAGTTCCACCCCCTTCTGATTCTCCAAGTGTTCCTTCTGACCCTTCGGCATCACCACCTTCTAATTCTCCAAGTGTTCCTTCTGACCCTTATCCGAAAGATAACCAAACTTCCTCTTCTGACTGTGTTTTCGATGTGAGATCCTTTGGGGCAGTTGGAGATGGCTGTGCTGATGACACACGTGCATTCAGGGCAGCATGGAAAGCAGCATGTGCTGTGGACTCCGGGGTTGTTCTTGCTCCAGAAAACTACATCTTTAAGATCTCTTCAACTATTTTTTCAGGTCCATGCAAACCAGGATTGGTATTCCAAGTGGATGGAACACTAATGGCACCAGACGGGCCAAATTCGTGGCCAGAAGCAGATAGCCGCAATCAATGGCTTGTATTTTATCGACTTGACCAAATGACTCTTAATGGTACAGGAACCATAGAAGGGAATGGAGACAAATGGTGGGATCTCCCCTGCAAACCTCACAGGGGTCCCAGTGGAAAAACTTTGTCAGGGCCATGTGGCAGTCCTGCTATGATACGGTTCTTCATGAGCTCCAATTTGAAGGTGAATGGGTTGAAAATTCAAAACAGTCCTCAGTTCCACATGATATTCAATGGCTGCCAAGGAGTACTGATCGATAAGCTCTCCATTTCTTCACCAAAACTCAGCCCCAACACCGATGGAATCCATGTAGAGAATTCCAAATATGTTGGGATATATAACTCCATGATAAGCAATGGTGACGATTGCATTTCAATCGGACCCGGGTCCTCAAACGTGGACATTGCTGGTTTAACTTGTGGTCCTAGCCACGGGATTAGCATAGGAAGCCTTGGAGTGCACAATTCCCAGGCATGTGTGTCCAACTTAACAGTCCGTGACAGCATCATAAGGGAATCAGACAACGGGCTCAGAATCAAGACATGGCAAGGTGGAATGGGATCAGTGTCAAGTCTGAGATTCGAAAACATCCAGATGGAGAACGTTGGAAATTGCATCATAATAGACCAATACTACTGTATGTCAAAGGAATGTCTAAACCAGACTTCAGCTGTGCATGTGAATGATGTGTCCTACAGCAACATAAAGGGCACCTATGATGTGAGAACTGCTCCTATTCACTTTGCTTGCAGTGACACTGTTGCCTGCACAAACATAACACTCTCTGAGGTTGAGCTTTTGCCATTCGAAGGAGCATTGCTGGATGACCCTTTTTGCTGGAATGCTTATGGGACACAAGAGACCTTGACTATACCTCCAATTAATTGCTTAAGGGAAGGTGACCCTGAGACAGTGGGCGATCTTTCAGAATATCAATGCAGTTAA
>Glyma.05G133400.3
ATGGATCTCATTCGTGTCTTTTTCACTCTATGCATCACTGTGATACTTTTGAACCATAATTTTGGAAATGTGGAGGGAAGATACCACCATCATACTAAGCAGAAGAAAGTTTCCACTGCTCCTGCTGATTCTTCAACTGAGCCAGAGAAACCTTCAGTTCCACCCCCTTCTGATTCTCCAAGTGTTCCTTCTGACCCTTCGGCATCACCACCTTCTAATTCTCCAAGTGTTCCTTCTGACCCTTATCCGAAAGATAACCAAACTTCCTCTTCTGACTGTGTTTTCGATGTGAGATCCTTTGGGGCAGTTGGAGATGGCTGTGCTGATGACACACGTGCATTCAGGGCAGCATGGAAAGCAGCATGTGCTGTGGACTCCGGGGTTGTTCTTGCTCCAGAAAACTACATCTTTAAGATCTCTTCAACTATTTTTTCAGGTCCATGCAAACCAGGATTGGTATTCCAAGTGGATGGAACACTAATGGCACCAGACGGGCCAAATTCGTGGCCAGAAGCAGATAGCCGCAATCAATGGCTTGTATTTTATCGACTTGACCAAATGACTCTTAATGGTACAGGAACCATAGAAGGGAATGGAGACAAATGGTGGGATCTCCCCTGCAAACCTCACAGGGGTCCCAGTGGAAAAACTTTGTCAGGGCCATGTGGCAGTCCTGCTATGATACGGTTCTTCATGAGCTCCAATTTGAAGGTGAATGGGTTGAAAATTCAAAACAGTCCTCAGTTCCACATGATATTCAATGGCTGCCAAGGAGTACTGATCGATAAGCTCTCCATTTCTTCACCAAAACTCAGCCCCAACACCGATGGAATCCATGTAGAGAATTCCAAATATGTTGGGATATATAACTCCATGATAAGCAATGGTGACGATTGCATTTCAATCGGACCCGGGTCCTCAAACGTGGACATTGCTGGTTTAACTTGTGGTCCTAGCCACGGGATTAGCATAGGAAGCCTTGGAGTGCACAATTCCCAGGCATGTGTGTCCAACTTAACAGTCCGTGACAGCATCATAAGGGAATCAGACAACGGGCTCAGAATCAAGACATGGCAAGGTGGAATGGGATCAGTGTCAAGTCTGAGATTCGAAAACATCCAGATGGAGAACGTTGGAAATTGCATCATAATAGACCAATACTACTGTATGTCAAAGGAATGTCTAAACCAGACTTCAGCTGTGCATGTGAATGATGTGTCCTACAGCAACATAAAGGGCACCTATGATGTGAGAACTGCTCCTATTCACTTTGCTTGCAGTGACACTGTTGCCTGCACAAACATAACACTCTCTGAGGTTGAGCTTTTGCCATTCGAAGGAGCATTGCTGGATGACCCTTTTTGCTGGAATGCTTATGGGACACAAGAGACCTTGACTATACCTCCAATTAATTGCTTAAGGGAAGGTGACCCTGAGACAGTGGGCGATCTTTCAGAATATCAATGCAGTTAA
>Glyma.05G210900.1
ATGTCTCCCTACGAAAAGATACCAATAGCTCAACGCCGCACCTGTTCTCCCTCCAAAAGAATTAAGGTAATGGATATGTTGTTGTTATTATGTGTTCTCTTGGTTGCATTGCCAAACCTGGCTGTAGTAGAGAGTCGCAGGGCTCCTGTTCTGGACTACTTTGAGTATTGTGCTATGAGCTGCAGAGCTTACAGTGCCTCATTGGAAGAATTTGGAGGGGTTGGTGATGGAACAACTTTGAACACAAAAGCTTTTCAGGCAGCCATAGATCATCTGAGTCAGTATGCATCAAGTGGTGGTTCTCAACTTTATGTTCCCCCAGGAAAATGGTTAACTGGCAGTTTCAATCTCACCAGCCATTTCACTTTATTCCTACACAAGGATGCTGTGATTCTTGCCTCTCAGGATGAGAATGACTGGCCGGTGATTGATCCCTTGCCATCTTATGGTAGAGGGAGGGACACACAAGGTGGAAGGTTTAGCAGCCTAATTTTTGGAACCAACCTCACTGATGTAATCATAACTGGGGACAATGGCACAATAGATGGACAAGGTGATCTGTGGTGGCAAAAATTCCGCAAGGGGGAGCTCAAGTATACCCGGCCTTACCTGATTGAAATCATGTACTCAGATAATGTTCAAATATCCAATCTCACTTTGGTTAATTCTCCATCGTGGAATGTACATCCTATATACAGCAGCAACCTTGTTGTTCAAGGAATCACAATTCTTGCTCCTGTGACATCCCCAAATACAGATGGAATCAACCCTGACTCTTGCACAAACACGCGAATTGAGGACTGTTACATTGTCTCTGGGGATGACTGTGTGGCTGTGAAGAGCGGTTGGGATGAGTATGGTATAGCTTATGGAATGCCAACAAAGCAGCTTGTAATTAGAAGACTCACTTGTATTTCTCCATTCAGTGCTGTGATTGCTTTAGGGAGTGAGATGTCTGGTGGGATTCAGGACGTCAGAGCTGAGGACATTGTAGCCATCAATTCAGAATCAGGGGTCAGAATCAAAACTGCTGTAGGAAGAGGGGGTTATGTCAAGGACATATTTGTTAGAAGAATGACCATGAAAACCATGAAATGGGCATTTTGGATGACAGGAAATTATGGGTCTCATGCTGATGACAACTATGATCCTAATGCACTTCCTGTGATTCAGAACATTAATTATCGTGATATGGTTGCTGAGAATGTCACTATGGCAGCAAGGTTGGAGGGTATATCTGGTGACCCTTTCACTGGAATCTGCATATCCAATGTAACCATTCAACTGGCAAAGAAGGCTAAGAAAGTTCCATGGACTTGCACTGATATTGCTGGAATTTCAAGTGATGTGACTCCTGCTCCTTGTGGTCTGTTGCCAGACCAGGGAGAAGAGAAGATTGGGGCATGTACCTTCCCAGAAGAAAGTTTGCCCATCGAAGATATCAAGGTTCAAACGTGCACTTACAGAAGGAATTTATGA
>Glyma.06G153900.1
ATGGAATCCGGCAAAACAACCTTTGGAGCCGTGGTCCTGGGAACCTGTACCCGACCCTCCTGGGCCCTCATCTTCCTCCTCTTCACCCTCGTCACCTTTCTCACCCTCCACCTTCCCGCCAGGCCCGTTTGGTTCCTCTCGGGCCTACAGCCCGGGCCCTATCCAACAACTACCCCAACCTGCGCCGGCTTCTTCCGCGATGTTCCGCCGAGGAAGGTCGTCTTGTCGATCGAGGATTTCGGCGGCGTCGGAGACGGGAAAACATCCAATACCGAATCGTTTCGGAGGGCGATTCGGTACATGCAGCGCTTCCAGAACCGCGGTGGGGCCCAGCTTAATATCCCCACCGGAACTTGGCTCACCGGCAGTTTCAATCTCACAAGCAATTTCACGCTTTTTCTTCACCACGGTGCCGTTATTCTCGCCTCTCAGGACCCAAAAGAATGGCCAATAATTGAGCCATTGCCATCGTATGGAAGAGGCAGAGAGAGGCTAGGAGGAAGACATATTAGCCTTATACATGGAAATGGCATTAGCAATGTTGTCATTACAGGACAAAATGGGACAGTGGATGGTCAAGGAAGGATGTGGTGGGAACTTTGGTGGAACAGAACATTGGAGCACACGAGAGGGCACCTCCTTGAGCTAATCAGCTCGGATAATGTTCTTATATCGAACCTCACCTTTCGAAATTCCCCTTTTTGGACCATCCATCCTGTTTACTGCAGCAATGTTGTGGTCAAAGGGATGACAATCTTGGCTCCTCTTAATGCCCCAAATACTGATGGCATAGACCCAGACTCAAGTACCAATGTATGTATTGAAGATAACTACATAGAAAGTGGGGATGATCTTGTAGCCATTAAGAGTGGTTGGGATCACTATGGAATAACCATGGCCCATCCTAGCACAAATATTATAGTAAGAAGAATATCAGGCACTACCCCAACTTGTTCTGGAGTAGGCATAGGTAGTGAAATGTCTGGCGGAATTTCAAATATCACAATTGAGAATTTGCACGTGTGGGATTCTGCAGCTGGTGTTCGCATAAAATCTGACAAAGGCAGAGGAGGCTACATAACAAATGTTAGTATTAGTGATATAAGAATGGAGAGAGTGAAGATACCCATTAGGTTCAGTAGAGGTTCAAATGACCACCCTGATGATGGGTGGGATCCAAAAGCTGTTCCTAGATTCAAAGACATTTTAATCAGTAATGTGGTCAGTGTAAATTCAACAAAAGCCCCGGTTTTGGAAGGTGTAGAGGGTTCATCATTTGAAGGCTTGTGCTTCAAAAACATTACCCTACATGGTGTAGCCTTATCTGCGAGATGGCGTTGTGAATATGTCTCTGGTTTTGCCACCGAGGTTTTCCCTGTTCCATGTCCTGAGTTGCGGAACAATAGCTATTCATCCTGGTGTTCAGCTTCCTGA
>Glyma.06G153900.2
ATGAAAAAATATAATAAATTTACGTCCTTTCAAAAGTCATCTACATTTTTTTTATCGGAAAATTGTAGTTTTGCAGTTTTTCTTGGATTTTTCTTCAGAAAAAAGGTGAGAAATTGCTTTTTGACTCGTGCTGCGACAAATGGTACAATTAGCAACCACATGGACCCAAAAGAATGGCCAATAATTGAGCCATTGCCATCGTATGGAAGAGGCAGAGAGAGGCTAGGAGGAAGACATATTAGCCTTATACATGGAAATGGCATTAGCAATGTTGTCATTACAGGACAAAATGGGACAGTGGATGGTCAAGGAAGGATGTGGTGGGAACTTTGGTGGAACAGAACATTGGAGCACACGAGAGGGCACCTCCTTGAGCTAATCAGCTCGGATAATGTTCTTATATCGAACCTCACCTTTCGAAATTCCCCTTTTTGGACCATCCATCCTGTTTACTGCAGCAATGTTGTGGTCAAAGGGATGACAATCTTGGCTCCTCTTAATGCCCCAAATACTGATGGCATAGACCCAGACTCAAGTACCAATGTATGTATTGAAGATAACTACATAGAAAGTGGGGATGATCTTGTAGCCATTAAGAGTGGTTGGGATCACTATGGAATAACCATGGCCCATCCTAGCACAAATATTATAGTAAGAAGAATATCAGGCACTACCCCAACTTGTTCTGGAGTAGGCATAGGTAGTGAAATGTCTGGCGGAATTTCAAATATCACAATTGAGAATTTGCACGTGTGGGATTCTGCAGCTGGTGTTCGCATAAAATCTGACAAAGGCAGAGGAGGCTACATAACAAATGTTAGTATTAGTGATATAAGAATGGAGAGAGTGAAGATACCCATTAGGTTCAGTAGAGGTTCAAATGACCACCCTGATGATGGGTGGGATCCAAAAGCTGTTCCTAGATTCAAAGACATTTTAATCAGTAATGTGGTCAGTGTAAATTCAACAAAAGCCCCGGTTTTGGAAGGTGTAGAGGGTTCATCATTTGAAGGCTTGTGCTTCAAAAACATTACCCTACATGGTGTAGCCTTATCTGCGAGATGGCGTTGTGAATATGTCTCTGGTTTTGCCACCGAGGTTTTCCCTGTTCCATGTCCTGAGTTGCGGAACAATAGCTATTCATCCTGGTGTTCAGCTTCCTGA
>Glyma.06G203000.1
ATGGGTGCAGTTGATGTAAAAGGTCCTTGCAAGGCTCCTATTGAGGTTCAAGTTGATGGAACAATTCAAGCACCTACAAACTTAGCTAACCTTAAGGGGGCTGAACAATGGTTTAAGGTTCAACATGTTAACTCTTTCACCCTGTCAGGGAAAGGAGTTTTTGATGGTCAAGGTCCAATTGCTTGGAAACAAAATGATTGTACAACAAACAAGAACTGCAAGATGCTTTGCATGAATTTCGGTTTTAATTTCCTCAATAAATCAATTGTCCGTGACCTTACTTCCAGGGATAGCAAAAACTTTCATGTGAATGTTTTGGCGTGCAACAATTTGACATTTGATGGGTTTAAAATTAGTGCCCCAGAAGATAGTCCCAACACCGATGGGATTCACATTGGAAGATCCACAGATGTGAAGGTTCTTAATACAAACATTGCTACTGGAGATGACTGTGTCTCATTGGGTGATGGTTGCAAAAATATAACTGTCCAAAATGTGAACTGTGGACCTGGTCATGGCATTAGTGTTGGAAGCCTTGGGAGGTACGATAATGAAGAGGCCGTTGAAGGTCTTCTAGTTAAGAATTGCATTTTGACAGATACAGATAACGGTCTGAGGATTAAGACTTGGCCTAGCACGCCATTAACAATTACAGTTACTGATATGCATTTTGAAGATATTACCATGAAAAATGTTTCGAACCCTGTCATCATAGATCAAGAGTATTGTCCATGGAACCAGTGCTCCAAAAAGAGTCCGTCAAAAATCAAGATAAGCAAGGTTTCCTTCAAGAACATTAAGGGCACTTCAGGTACTAAAGAAGGAGTGATTTTTATTTGTAGTAGTGGTGCACCATGTGAGGGTGTAGAGATGACTGATGTTGATCTCACATTCAATGTAGCTGCAACAACAGCTAAATGTGCTAACGTCAAGCCCGTAATAACAGGAAAAGCTCCTACTTGTGCAGCCTAG
>Glyma.06G207300.1
ATGAAGTTCACTATAATCACAATATTTTTTTCTTTATTTCTAGTCGACTTTGGTTTTGCACAACAAGGGGATCTTGACATATCAAGATTTGGAGGAAAACCGAATTCAGATATAAGCCAGGCTTTCTTAAGTGCCTGGACTCAAGCATGTGCATCAACAACTGCTGTCAAAATTGTGATTCCAGCTGGCACATATCAAATGGGTGCAGTTGATGTAAAAGGTCCTTGCAAGGCTCCTATTGAGGTTCAAGTTGATGGAACAATTCAAGCACCTACAAACGTAGTTAACCTTAAGGGGGCAGACCAATGGTTAAAGGTTCAACATGTTAACTCTTTCACCCTGTCAGGGAAAGGAGTTTTTGATGGTCAAGGTCCAACTGCTTGGAAACAAAATGATTGTACAACAAACAAGAACTGCAAGATGCTTTGCATGAATTTCGGTTTTAATTTCCTCAATAATTCAATTGTCCGTGACCTTACTTCCAAGGATAGCAAAAACTTTCATGTGAATGTTTTGGGGTGCAACAATATGACATTTGATGGGTTTAAAATTAGTGCCCCAGCAGAGAGTCCCAACACCGATGGGATCCACATTGGAAGATCCACAGATGTGAAGGTTCTTAATACAAACATTGCTACTGGAGATGACTGTATCTCATTGGGTGATGGTAACAAAAATATAACTGTCCAAAATGTGAACTGTGGACCTGGTCATGGCATTAGTGTTGGAAGCCTTGGGAGGTACGATAATGAAGAGGCCGTTGAAGGTCTTCTAGTTAAGAATTGCACTTTGAACAATACAGATAACGGTCTGAGGATTAAGACTTGGCCTAGCACGCCATTAACAATTACAGTTACTGATATGCATTTTGAAGATATTACCATGGAAAATGTTTCGAACCCTGTGATCATAGACCAAGAGTATTGTCCATGGAACCAGTGCTCCAAAAAGAATCCGTCAAAAATCAAGATAAGCAAGGTTTCCTTCAAAAACATTAAGGGCACTTCAGGAACTAAAGAAGGAGTGATTTTTATTTGTAGTAGTGTTGCACCATGTGAGGGTGTAGAGATGACTGATGTTGATCTCACATTCAATGGAGCTGCAACAACAGCTAAATGTGCTAACGTCAAGCCCGTAATAACAGGAAAAGCTCCTACTTGTGCAGCCTAG
>Glyma.06G287800.1
ATGTTAGGACACAAGTATTGCATACTGGGCAGGTTGTCATCTGAAGTTGGATGGAGCTACTATGATACCATCAGGGATGAAAAGTATTGGCCATTGATGCCCGCATTGCCTTCATATGAGTATGGAAGGGAGCATCCTGGTCCTCGATATAGCAGTTTAATTCATGGTCAAAATCTTAGAGATGTTGTCATAACAGGTTAG
>Glyma.07G066900.1
ATGGAGCTCTTGTGGAAAGATCACATGAGGGTACAGGTAATTAGATTGGTTTGTGCTGTCCTTTTGGTGACACTGCTGAGCTCAGAGGTAGCTGAGAGCAGAAAAGTCAAAACTGTTGGTACTTCCTTTAAGTACGAAGCTATAAATTGCAGGACTCATAGTGCTTCATTGACTGATTTTGGTGGTGTTGGAGATGGAAAGACATCAAACACAAAGGCATTTCAGTCTGCAATCAGTCATCTGAGTCAGTATGCTTCAAAAGGAGGGGCTCAACTTTATGTTCCTGCTGGGAAGTGGCTTACAGGGAGTTTTAGTCTAATCAGCCACTTCACTTTATATCTAAACAAAGATGCTGTTCTTCTTGCATCTCAGGATATTAGTGAGTGGCCTGCGATCGAACCACTCCCATCATACGGTAGAGGAAGAGACGCACCAGCAGGAAGGTACACTAGCCTCATATTTGGAACAAACCTCACTGATGTTATTGTGACAGGTGGCAATGGCACCATAGATGGTCAAGGAGCATTTTGGTGGCAGAAATTTCACAAGAAAAAGTTGAAGTACACTCGCCCTTACTTGATTGAATTAATGTTCTCAGACCAGATTCAAATCTCCAATTTAACCCTCCTAAATTCTCCATCATGGAATCTTCATCCTGTTTATAGCAGCAATATTATTATTAAGGGCCTCACCATCATCGCTCCTGTCCCATCTCCAAACACAGATGGCATTAATCCAGATTCTTGCACAAATACCAGAATTGAAGACTGCTACATAGTTTCTGGGGATGACTGTGTGGCAGTGAAAAGTGGGTGGGATGAGTATGGCATAAAGTTTGGATGGCCCACAAAACAACTAGTGATCAGAAGGCTGACATGCATTTCTCCACAAAGTGCAGCCATTGCCTTGGGGAGTGAGATGTCAGGTGGAATCCAAGATGTCAGAGCTGAGGACATCACAGCCATCCACACAGAATCAGGAGTCAGAATTAAGACAGCAGTAGGAAGAGGAGGGTATGTGAAGGACATATATGTCAAGAGAATGACCATGCACACCATGAAATGGGTATTTTGGATGACTGGTAACTATGGTTCACATGCTGATAGCCACTATGATCCTAAAGCCTTGCCTGAGATCAATGGCATCAACTATAGAGATGTGGTGGCTGACAATGTCACCATGGCTGCAAGGTTGGAAGGAATCTCCAATGATCCCTTCACTGGAATCTGCATTGCCAATGTGACAATTGGCATGGCAGCCAAGGCCAAGAAACAGCCTTGGACATGCACTGATATTGAAGGGATCACAAGTGGTGTGACTCCTAAGCCATGCAATTCTTTGCCTGATCAAGGGCCTGAGAAAATCAAAGCATGTGATTTTCCCCAAGGGAATCTACCAATTGATATGTTGGAGCTCAAGAAGTGTGCTTACATTATGAAGCATGCATGA
>Glyma.07G067000.1
ATGAGGGTACAAGTAATTAGATTGGTTTGTGCTCTCCTTTTGGCAACACTGGTGAGCTCAGAGGCAACTGAGAGAAAAGCCAAAATTGTTGACACTTCCTTTGAGTACAATGCCTTAAATTGCAGGGCTCATAGTGCTTCATTGACTGATTTTGGTGGTGTTGGAGATGGAAATACATCAAACACAAAGGCCTTTCAGTCTGCAATCAGTTATCTGAGTCAGTATGCTTCTAAAGGGGGAGCTCAGCTGTATGTTCCTGCTGGAAAATGGCTTACAGGGAGTTTTAGTATGACCAGTCATTTCACTTTGTATCTAAACAAAGATGCTGTTCTCCTTGCTTCTCAGGATATGAATGAGTGGCCTGTGATCAAGCCACTCCCATCATACGGTAGAGGAAGAGACGCACCAGCGGGAAGATACACCAGCTTCATATTTGGAACAAACCTCACTGATGTTATTGTCACAGGGGACAATGGCACCATAGATGGTCAAGGAGCATTTTGGTGGCAGCAATTTTACAACAAAAGGTTGAACTATACTCGACCCTACCTGATTGAATTAATGTTCTCAGACAAGATTCAAATCTCCAATCTAACGTTCCTGAATTCTCCATCATGGAATGTTCATCCTGTTTATAGCAGCAATATTATTATTAAGGGCCTCACCATCATCGCTCCTGTCCCATCTCCAAACACAGATGGCATTAATCCAGATTCTTGCACAAATACCAGAATTGAAGACTGCTACATAGTTTCTGGGGATGACTGTGTGGCAGTGAAAAGTGGGTGGGATGAGTTTGGCATAAAGTTTGGATGGCCCACAAAACAACTAGTAATCAGAAGGCTGACATGCATTTCTCCACAAAGTGCAGCCATTGCCTTAGGGAGTGAAATGTCAGGTGGAATTCAAGATGTTAGAGCTGAGGACATTACAGCCATCCACACAGAATCAGGTGTCAGAATCAAGACATCAATAGGGAGAGGAGGGTATGTGAAGGACATATATGTTAGAAGAATGACCATGCATACCATGAAATGGGCATTTTGGATGACTGGTAACTATGGTTCCTATGCTAATAACAGCCACTATGATCCTAAAGCCTTGCCTGAGATCAAAGGCATTAACTATAGAGATGTGGTGGCTGATAATGTGACCATGGCTGCTACCTTGGAAGGAATCTCCAATAGCCCTTTTACTGGAATCTGCATTGCTAATGTGACAATTAGCATGGCAGACAAAGCCAATGAAAAGCCATGGACATGCACTGATATTGAAGGGATCACAAGTGGGGTGACTCCTAAGCCATGCAATTCTTTACTTGATAAGGGGCCGGAGAAAATCAAAACATGTGATTTTCCCCCAGAGATTCTACCAATTGATTTGTTAGAGCTTAAGAAGTGTACTTATAACATTAAGCATGCATGA
>Glyma.07G124100.1
ATGCAAAGCCTAGACACTTGTGTTTTCATTCTTGCCTTTATTATTTCACCATATTTATGTCATAGTGTTGGTACCAACACAATTTATAATGTGATAAACTATGGTGCTAAGGGAGATGGCAGATCAGATGATTCACAAGCCTTTTTAAGAGCATGGCAAAGCACGTGTGGAGCACAAGGAGCAGCAACTCTACTTATACCACCAAACAGAGTATTCTTGGTGTCAAGCTTAATACTAAAGGGTCCTTGCTCCGCCGCAATTCAAATTCAGCTTCGAGGGAAAATAGTTGCACCTGCGAAAGATGCTTGGGTAGGAGGATATAAGTATACTTGGATTTTGATCTCAAACATAAACGGTCTTACAATTGAAGGAAATGGAGGATTACTTGATGGCGATGGTTCCACATGGTGGGCATGCAAAAATTGTCCACGACCAGCGGTCCTTTCTTTCCAATCATGCAATCGTCTTAGTGTTAGTTACTTGAACATCATTAATAGTCCAAGAGCTCACATAGGCATAAATCAATGTCAGGGAGCCATATTCTCTAATATTAATATTCATGCTCCTGGTAATAGTCCCAACACTGATGGAATTGATATTAATTCTTCCCAAAATATCATGATAAGAGATTCCTTTATAGCATCTGGTGATGATTGTATTGCCATCACTGGTAGCTCCTCTTACATCAATGTTACTGGGATTGATTGTGGACCAGGCCATGGAATAAGCATTGGCAGCCTGGGTAGAAATTATGATACAATCCAAGAAGTTCATGTACAAAACTGCAAGTTCACGAGCACTACAAATGGAGCAAGAATCAAGACATTTGCAGGTGGATCAGGTTATGCAAAAAGAATAACTTTTGAGGAAATCACATTAATACAGGCTCGCAACCCAATAATTATAGACCAATTCTATGTTGGTGAGGATGATTTAACGAATGGAGAAGTCCAAGTGAGTGACGTAACATTCCGTGGATTTCGAGGAACATGTACATATGACCAAGCTATTGACTTAAGTTGCGGCCCATTAGGTTGTTTCAACATTATATTGGATCAAAATAACATTGTCTCTTCTCAACCAGGAAAGCAGGCTTATTGTTCTTGTAAGAATGCCCATGGAAGTGTTAGATCCAGTGTTCCAAATTGTCCTTGCTTAGTACCATGA
>Glyma.07G124100.2
ATGCAAAGCCTAGACACTTGTGTTTTCATTCTTGCCTTTATTATTTCACCATATTTATGTCATAGTGTTGGTACCAACACAATTTATAATGTGATAAACTATGGTGCTAAGGGAGATGGCAGATCAGATGATTCACAAGCCTTTTTAAGAGCATGGCAAAGCACGTGTGGAGCACAAGGAGCAGCAACTCTACTTATACCACCAAACAGAGTATTCTTGGTGTCAAGCTTAATACTAAAGGGTCCTTGCTCCGCCGCAATTCAAATTCAGCTTCGAGGGAAAATAGTTGCACCTGCGAAAGATGCTTGGGTAGGAGGATATAAGTATACTTGGATTTTGATCTCAAACATAAACGGTCTTACAATTGAAGGAAATGGAGGATTACTTGATGGCGATGGTTCCACATGGTGGGCATGCAAAAATTGTCCACGACCAGCGGTCCTTTCTTTCCAATCATGCAATCGTCTTAGTGTTAGTTACTTGAACATCATTAATAGTCCAAGAGCTCACATAGGCATAAATCAATGTCAGGGAGCCATATTCTCTAATATTAATATTCATGCTCCTGGTGATGATTGTATTGCCATCACTGGTAGCTCCTCTTACATCAATGTTACTGGGATTGATTGTGGACCAGGCCATGGAATAAGCATTGGCAGCCTGGGTAGAAATTATGATACAATCCAAGAAGTTCATGTACAAAACTGCAAGTTCACGAGCACTACAAATGGAGCAAGAATCAAGACATTTGCAGGTGGATCAGGTTATGCAAAAAGAATAACTTTTGAGGAAATCACATTAATACAGGCTCGCAACCCAATAATTATAGACCAATTCTATGTTGGTGAGGATGATTTAACGAATGGAGAAGTCCAAGTGAGTGACGTAACATTCCGTGGATTTCGAGGAACATGTACATATGACCAAGCTATTGACTTAAGTTGCGGCCCATTAGGTTGTTTCAACATTATATTGGATCAAAATAACATTGTCTCTTCTCAACCAGGAAAGCAGGCTTATTGTTCTTGTAAGAATGCCCATGGAAGTGTTAGATCCAGTGTTCCAAATTGTCCTTGCTTAGTACCATGA
>Glyma.07G223500.1
ATGGCAAACCCAACACCAAAACCTAGTCCTAGTCTTATTATCCTTCGTGTGATCTTAGGTTGTTGGTTGTGTTCATCCGTGGCATTGGGAGCCACATACAATGTGGTCAATTTTGGTGCCAAATCGGATGGCAAAACGGACTCAACCAAGGCATTTCTCAATGCATGGGCCAAAGCTTGTGCTTCGACCAACCCAGCCTCAATTTACGTGCCACAAGGAAAGTTCTTGCTTAAAAGTGCAACCTTCAATGGGAAATGTAACAACAAGGGTATTTCTATAACAATTGATGGCACTTTGGTGGCTCCTTCAGATTATAGGGTCACCGAAAACTCCGGTAACTGGTTGGAATTCGAGCGTGTCAACGGAGTTTCGATTCACGGCGGGGCGCTTGACGGCCAAGGCACTGCCTTGTGGGATTGCAAGAACTCCGGCAAAGGAAACTGCCCCAGCGGAGCCACGACATTGGCGTTCACCAACTCCAATAACATTGCCATTGGTGGGTTGACCTCAATGAACAGTCAACTGTTTCACATAGTGTTTAATGGATGCCAGAACGTGAAGCTGCAAGGAGTGAAGGTCTTGGCCGATGGAAACAGCCCCAACACCGACGGCATCCATATCCAAATGTCATCACACGTCGCCATCATCAACTCCAAAATTCGAACAGGCGATGATTGCATCTCCATTGGTCCTGGAACCACTAACTTGTGGATCGAAAACATTGCTTGTGGACCAGGACATGGAATAAGCATTGGAAGCTTGGGAAAGGATTTGAAGGAAGCTGGTGTTCAAAATGTGACAGTTAAAACGGTTACATTCACTGGAACTCAAAATGGTGTTAGAATAAAGACGTGGGGGAGACCCAGCAACGGATTTGTGAGGAACGTCCTTTTCCAAGACGCAATCATGGAGAATGTTGAAAACCCCGTTATAATTGACCAAAACTATTGCTCAGATAACAAGGGTTGCCCCGGTCAGGCTTCTGGAGTCAGAGTGATGTGA
>Glyma.07G244200.1
ATGCTAGTGGCATTTCTCTTGCTGTTGGCGTTGAGCAATGAAGTCAGAGTTAATGGTGATGGCAGTGGTAGACAATGTGAGATTAATCCAGCACTAAAGCCAAGACCACACACTGTCTCCATCTTGGAGTTTGGTGCGGTTGGGGATGGTAAAACATTGAACACTATGGCATTCCAGAATGCCATTTTCTATCTCAAGTCGTTTGCTGACAAGGGTGGTGCTCAGTTATATGTGCCACCGGGAACATGGTTGACTCAAAGTTTCAATCTTACTAGCCATCTCACACTTTTCTTGGAAAAAGGTGCTGTAATTCTTGGATCTCAGGATCCATTTCACTGGGAAGTTGTTGATCCATTACCTTCTTATGGCCGAGGAGTTGAAGTTCCTGGGGGAAGATATCAGAGTTTGATTAACGGAAACATGTTACATGATGTGGTGATAACAGGTAATAATGGAAACATTGATGGCATGGGATTTGCTTGGTGGGAATTGTTTAGCTCTCATTCCCTGAACTACAGCCGTCCACATCTGATTGAATTAGTGGCATCTGATCACGTGGTAGTTTCAAATCTTACATTCTTGAACGCTCCTGCATATAGCATTCACCCAGTTTATTGCAGCAATGTACATATTCACAATGTTTCAATTTCTGCTCCTCCAGAATCCCCTAATACCGTTGGCATAGTACCAGATTCTTCTGACCATGTTTGTATAGAGGATTGTGTCATTGCAACGGGGTATGATGCAATTTCCCTCAAAAGTGGGTGGGACGAATATGGCATTGCCTATGGCAGGCCAACCGAGAATGTACACATCAGAAGGGTACATCTTCAGGCTTCTTCTGGCTCTACAATTGCATTTGGCAGTGACATGTCTGGTGGCATTTCAAATATTCTTGTGGAGAATGTTCATCTTTACAATTCAAAGAGTGGCATTGAATTCAGAACCATGAGGGGCAGAGGTGGTTATATGAAGGAAATAATCATATCAGACATAGAAATGGAGAATATATACACTGCAATAGCTGCCACAGGTTATTGTGGGTCTCATCCTGATGACAAATTTGATCCTAATGCTCTCCCACTTTTGGACCACATTATTTTGCAAGATATGATTGGCACAAACATCACTATTGCTGGAAGCTTTGCTGGACTACAGGAATCTCCCTTCACTAACATATGCCTTTCCAACATAACTTTGTCTACAAATTCAGTTTCTTCCATTCCTTGGGAATGCTCAAATGTCTCCGGATTTTCAGATTATGTTCTTCCCAAACCATGTCCTGACCTTGAAACTCTTTCGAATTGTCTCTCCCTGCTGATTATCAAGGGAAAAACTGCAGTCATGTGA
>Glyma.07G244200.2
ATGGCATTCCAGAATGCCATTTTCTATCTCAAGTCGTTTGCTGACAAGGGTGGTGCTCAGTTATATGTGCCACCGGGAACATGGTTGACTCAAAGTTTCAATCTTACTAGCCATCTCACACTTTTCTTGGAAAAAGGTGCTGTAATTCTTGGATCTCAGGATCCATTTCACTGGGAAGTTGTTGATCCATTACCTTCTTATGGCCGAGGAGTTGAAGTTCCTGGGGGAAGATATCAGAGTTTGATTAACGGAAACATGTTACATGATGTGGTGATAACAGGTAATAATGGAAACATTGATGGCATGGGATTTGCTTGGTGGGAATTGTTTAGCTCTCATTCCCTGAACTACAGCCGTCCACATCTGATTGAATTAGTGGCATCTGATCACGTGGTAGTTTCAAATCTTACATTCTTGAACGCTCCTGCATATAGCATTCACCCAGTTTATTGCAGCAATGTACATATTCACAATGTTTCAATTTCTGCTCCTCCAGAATCCCCTAATACCGTTGGCATAGTACCAGATTCTTCTGACCATGTTTGTATAGAGGATTGTGTCATTGCAACGGGGTATGATGCAATTTCCCTCAAAAGTGGGTGGGACGAATATGGCATTGCCTATGGCAGGCCAACCGAGAATGTACACATCAGAAGGGTACATCTTCAGGCTTCTTCTGGCTCTACAATTGCATTTGGCAGTGACATGTCTGGTGGCATTTCAAATATTCTTGTGGAGAATGTTCATCTTTACAATTCAAAGAGTGGCATTGAATTCAGAACCATGAGGGGCAGAGGTGGTTATATGAAGGAAATAATCATATCAGACATAGAAATGGAGAATATATACACTGCAATAGCTGCCACAGGTTATTGTGGGTCTCATCCTGATGACAAATTTGATCCTAATGCTCTCCCACTTTTGGACCACATTATTTTGCAAGATATGATTGGCACAAACATCACTATTGCTGGAAGCTTTGCTGGACTACAGGAATCTCCCTTCACTAACATATGCCTTTCCAACATAACTTTGTCTACAAATTCAGTTTCTTCCATTCCTTGGGAATGCTCAAATGTCTCCGGATTTTCAGATTATGTTCTTCCCAAACCATGTCCTGACCTTGAAACTCTTTCGAATTGTCTCTCCCTGCTGATTATCAAGGGAAAAACTGCAGTCATGTGA
>Glyma.07G245100.1
ATGGCCATTGCAAAGAGTGCTTCCATTCTTATTATTTTGTGCTTTGCATTGGCCTGCAATGCGGATAATGCTGGAAAACCAGACCCAGTTGCTGGTCCTGACATGTTCAGCAATAAAAATGTGGCTAAGGATGTGCTCCTTCCCGGGGAGCAAATAGTTAACGTCCAGGATTTTGGAGCCAAAGGTGATGGCAAGTTCGACTGCACCGAGTCTTTCATGCAAGCATGGGCAAAGACCTGCCATCAATCCTCTGGGCCAGCCAGGCTTTACGTTCCTGCTGGCAGATTCGTGGTTTCATCAATGTATTTTAATGGGCCATGCAATGCTACAAGTATAACAATTCAAGTACAAGGGACTGTTTTGGCTACCACGGATATTTCCGAATATGAAAACGGCGACTGGCTCTTTTTCCAGAACCACAATGGCTTGAAAATTGTTGGCGGGGGCACTTTCGATGGCCAGGGTAAAGATTCATGGCAATACGCCCAGAATTGCGAGTCAGCCAATGACGGTTCATGCGCCAGGAATCCAAGCAACCTTTATTTCAGCGGAAACAGCAACTTGGTTGTACAGAATATCAGATCAGTGAATCCCAAAGGCTTTCACATATTCGTTACAAAATGTACAAACGTCAGGTTGAGAAAACTTAAGCTGGTTGCACCGGGAACCAGCCCCAATACTGATGGCATTCATGTCAGCCACTCTGACACTGTGATAATGTCCAGAAATACCATTGCAACTGGGGATGACTGTGTCTCTCTGATACCAGGACTCAGAAACATTTTCATCAACAAACTCAAGTGTGGCCCTGGACATGGTATCAGTATCGGTAGCCTTGGGAAGTATGCAGATGAGGGAGACGTGAGAGGCGTTCGTATCAAGAACTGCTCATTGACTGGCACAACCAATGGCCTTAGAATCAAGGCATGGCCAGAGAGGTATCCAGGTGCAGCGTCAGATGTAAGCTTCAGTGACATTATCATGAAAGATGTCAAAAATCCTATCATCATTGACCAAGAGTATGAATGTTATCCAGACTGCAAAAAGAAGCCGTCACTTGTAAAGCTCCAAAATATTCATTTCTCAAATATAAGGGGAACTACAATTTCACCACTTGCAGTGGACTTGAGGTGCAGCGGGCTATTCCCATGCCAAGGTGTTACAATTCGAGACATTGACCTCAAGATTGGACTCACCCCAACCACCTCAAGATGTGTCAATACTCGACCTCTCTTTGGAGGCTTGCTAATGCCCCCTGCATGCGCATAG
>Glyma.08G017300.1
ATGTGTCCCTATGAAACCATACCAATAGCTCAACGCCGCATCTGTTCTCCCTCCAAAAGAATTCAGGTCATGGATGTGTTGTTGTTGTTATTATTATGTGTTCTCTTGGTTGGTTTGCCAAACCTGGCTATAGTAGAGAGTCGCAGGGCTCCCGTTCTGGACTACTTTGAGTATTGTGCTATGAGCTGCAGAGCTTACAGTGCCTCGTTGGAAGAATTTGGAGGGGTTGGTGATGGAACAACTTTGAACACTAAAGCCTTTCAGGCTGCCATAGAGAATCTGAGTCAGTATGCAGCAAGTGGTGGTTCTCAACTTTATGTTCCCCCAGGAAAATGGTTAACTGGCAGCTTCAATCTCACCAGCCATTTCACTTTATTCCTACACAAGGATGCTGTAATTCTTGCCTCTCAGGATGAGAATGACTGGCCAGTGATTGATCCCTTGCCATCTTATGGTAGAGGGAGGGACACACAAGGTGGAAGGTTTAGCAGCCTGATTTTTGGAACCAACCTCACTGATGTAATCATAACTGGGGACAATGGCACAATAGATGGACAAGGTGATCTGTGGTGGCAAAAATTCCACAAGGGTGAGCTCAAGTACACCCGTCCTTACCTGGTTGAAATTATGTACTCAGATAATGTTCAGATATCCAATCTCACTTTGGTTAATTCTCCATCATGGAATGTCCATCCTATATACAGCAGCAACGTTGTTGTTCAAGGAATCACAATTCTTGCTCCTGTGACATCCCCAAATACAGATGGAATCAACCCGGATTCTTGCACAGACACACGAATTGAGGACTGTTACATTGTATCCGGGGATGACTGTGTTGCTGTGAAGAGTGGTTGGGATGAGTATGGTATAGCTTATGGAATGCCAACAAAGCAGCTTGTAATCAGAAGACTCACTTGTATTTCTCCATTCAGTGCTGCGATTGCTTTAGGGAGTGAAATGTCTGGTGGGATTCAGGATATGAGGGCTGAGGACATTGTAGCCATCAATACAGAATCAGGGGTCAGGATCAAAACTGCTGTAGGAAGAGGAGGCTATGTCAAGGACATATTTGTTAGAAGAATGACCATGAAAACCATGAAATGGGCATTTTGGATGACAGGAAATTACGGGTCTCATGCTGATGACAACTATGATCCTAATGCACTTCCTGTGATTCAGAACATTAATTATCGCGATATGGTTGCTGAGAATGTCACTATGGCTGCAAGGTTGGAGGGTATATCTGGGGACCCCTTCACAGGTATATGCATATCCAATGTAACCATTCAACTGGCAAAGAAGGCTAAAAAAGTTCCATGGACTTGCACTGATATTGCTGGGATTTCAAGTGATGTGACTCCTGCGCCTTGTGATCTGTTGCCTGACCAAGGAGAAGAGAAGATTGGGGCATGCACCTTCCCAGAAGAAAGTTTGCCCATCGAAGATATCAAGGTTCAAACGTGCACTTACAGAAGGAACTTATGA
>Glyma.08G017300.2
ATGGATGTGTTGTTGTTGTTATTATTATGTGTTCTCTTGGTTGGTTTGCCAAACCTGGCTATAGTAGAGAGTCGCAGGGCTCCCGTTCTGGACTACTTTGAGTATTGTGCTATGAGCTGCAGAGCTTACAGTGCCTCGTTGGAAGAATTTGGAGGGGTTGGTGATGGAACAACTTTGAACACTAAAGCCTTTCAGGCTGCCATAGAGAATCTGAGTCAGTATGCAGCAAGTGGTGGTTCTCAACTTTATGTTCCCCCAGGAAAATGGTTAACTGGCAGCTTCAATCTCACCAGCCATTTCACTTTATTCCTACACAAGGATGCTGTAATTCTTGCCTCTCAGGATGAGAATGACTGGCCAGTGATTGATCCCTTGCCATCTTATGGTAGAGGGAGGGACACACAAGGTGGAAGGTTTAGCAGCCTGATTTTTGGAACCAACCTCACTGATGTAATCATAACTGGGGACAATGGCACAATAGATGGACAAGGTGATCTGTGGTGGCAAAAATTCCACAAGGGTGAGCTCAAGTACACCCGTCCTTACCTGGTTGAAATTATGTACTCAGATAATGTTCAGATATCCAATCTCACTTTGGTTAATTCTCCATCATGGAATGTCCATCCTATATACAGCAGCAACGTTGTTGTTCAAGGAATCACAATTCTTGCTCCTGTGACATCCCCAAATACAGATGGAATCAACCCGGATTCTTGCACAGACACACGAATTGAGGACTGTTACATTGTATCCGGGGATGACTGTGTTGCTGTGAAGAGTGGTTGGGATGAGTATGGTATAGCTTATGGAATGCCAACAAAGCAGCTTGTAATCAGAAGACTCACTTGTATTTCTCCATTCAGTGCTGCGATTGCTTTAGGGAGTGAAATGTCTGGTGGGATTCAGGATATGAGGGCTGAGGACATTGTAGCCATCAATACAGAATCAGGGGTCAGGATCAAAACTGCTGTAGGAAGAGGAGGCTATGTCAAGGACATATTTGTTAGAAGAATGACCATGAAAACCATGAAATGGGCATTTTGGATGACAGGAAATTACGGGTCTCATGCTGATGACAACTATGATCCTAATGCACTTCCTGTGATTCAGAACATTAATTATCGCGATATGGTTGCTGAGAATGTCACTATGGCTGCAAGGTTGGAGGGTATATCTGGGGACCCCTTCACAGGTATATGCATATCCAATGTAACCATTCAACTGGCAAAGAAGGCTAAAAAAGTTCCATGGACTTGCACTGATATTGCTGGGATTTCAAGTGATGTGACTCCTGCGCCTTGTGATCTGTTGCCTGACCAAGGAGAAGAGAAGATTGGGGCATGCACCTTCCCAGAAGAAAGTTTGCCCATCGAAGATATCAAGGTTCAAACGTGCACTTACAGAAGGAACTTATGA
>Glyma.08G087900.1
ATGGATCTCATTCGTGTGTTTTTCACTCTATGGTTTACTTTGATACTTTTGAACCATAATTTTGGAAATGTGGAGGGAAGATACCACCATCACACCAAGCAGAAGAAAGTTTCCACTGCTCCTAATGATTCTTCTGATTCTCCAAGTGTTCCTTCCGACCCTTCAGCTTCACCACCTTCTAATTCTCCTAGTCCTTCTAATTCTCCCAGTGTTCCTTCTGACCCTTATCCAAATGATAACCAAACTTCCTCTTCTGACTGTGTTTTCGATGTGAGATCCTTTGGGGCTGTTGGAGATGGCTGTGCTGATGACACACGTGCATTCAGAGCAGCATGGAAAGCAGCATGTGCTGTGGACTCTGGGATTGTTCTTGCTCCAGAAAACTACAGCTTTAAAATCACTTCAACTATTTTTTCAGGTCCATGCAAGCCAGGATTGGTATTCCAAGTGGATGGAACACTAATGGCACCAGATGGACCAAATTCGTGGCCAGAAGCAGATAGCCGCAATCAATGGCTTGTATTTTATCGACTTGACCAAATGACTCTTAATGGTACAGGAACCATTGAAGGGAATGGAGACAAATGGTGGGATCTCCCCTGCAAGCCTCACAGGGGTCCCAATGGAAAAACTTTGTCAGGGCCATGTGGTAGTCCTGCTATGATACGGTTCTTCATGAGCTCCAATTTGAAGGTGAAGGGGTTGAAAATTCAAAACAGTCCTCAGTTCCACATGATATTCAATGGCTGCCAAGGAGTACTGATCGATAAGCTCTCCATTTCTTCACCAAAACTCAGCCCCAACACCGATGGAATCCATGTAGAAAATTCCAAATATGTTGGGATATATAATTCCATGATAAGCAATGGTGACGATTGCATTTCAATTGGACCCGGGTCCTCAAACGTGGACATAGCTGGTTTAACTTGTGGTCCTAGCCACGGGATTAGCATAGGAAGCCTTGGAGTGCACAACTCCCAGGCATGTGTGTCCAACTTAACTGTCCGTGACAGCATCATAAGGGAATCAGACAACGGACTCAGAATCAAGACATGGCAAGGTGGAATGGGATCAGTGTCAAGTCTGAGATTCGAGAACATCCAAATGGAGAACGTTGGAAACTGCATCATAATAGACCAATACTACTGTTTGTCAAAGGAATGTCTAAACCAGACTTCAGCTGTGCATGTGAATGATGTGTCCTACAGCAACATAAAGGGAACCTACGATGTGAGAACTGCTCCTATTCACTTTGCTTGCAGTGACACTGTTGCCTGCACAAACATAACACTCTCTGAGGTTGAGCTTTTGCCATTCGAAGGAGCATTGCTGGATGACCCTTTTTGCTGGAATGCTTATGGGACACAAGAGACCTTGACTATACCTCCAATTAATTGCTTAAGGGAGGGTGACCCTGAAACAGTGGGCGATCTTTCTGAATATCAATGCAGTTAA
>Glyma.08G087900.2
ATGGATCTCATTCGTGTGTTTTTCACTCTATGGTTTACTTTGATACTTTTGAACCATAATTTTGGAAATGTGGAGGGAAGATACCACCATCACACCAAGCAGAAGAAAGTTTCCACTGCTCCTAATGATTCTTCTGATTCTCCAAGTGTTCCTTCCGACCCTTCAGCTTCACCACCTTCTAATTCTCCTAGTCCTTCTAATTCTCCCAGTGTTCCTTCTGACCCTTATCCAAATGATAACCAAACTTCCTCTTCTGACTGTGTTTTCGATGTGAGATCCTTTGGGGCTGTTGGAGATGGCTGTGCTGATGACACACGTGCATTCAGAGCAGCATGGAAAGCAGCATGTGCTGTGGACTCTGGGATTGTTCTTGCTCCAGAAAACTACAGCTTTAAAATCACTTCAACTATTTTTTCAGGTCCATGCAAGCCAGGATTGGTATTCCAAGTGGATGGAACACTAATGGCACCAGATGGACCAAATTCGTGGCCAGAAGCAGATAGCCGCAATCAATGGCTTGTATTTTATCGACTTGACCAAATGACTCTTAATGGTACAGGAACCATTGAAGGGAATGGAGACAAATGGTGGGATCTCCCCTGCAAGCCTCACAGGGGTCCCAATGGAAAAACTTTGTCAGGGCCATGTGGTAGTCCTGCTATGATACGGTTCTTCATGAGCTCCAATTTGAAGGTGAAGGGGTTGAAAATTCAAAACAGTCCTCAGTTCCACATGATATTCAATGGCTGCCAAGGAGTACTGATCGATAAGCTCTCCATTTCTTCACCAAAACTCAGCCCCAACACCGATGGAATCCATGTAGAAAATTCCAAATATGTTGGGATATATAATTCCATGATAAGCAATGGTGACGATTGCATTTCAATTGGACCCGGGTCCTCAAACGTGGACATAGCTGGTTTAACTTGTGGTCCTAGCCACGGGATTAGCATAGGAAGCCTTGGAGTGCACAACTCCCAGGCATGTGTGTCCAACTTAACTGTCCGTGACAGCATCATAAGGGAATCAGACAACGGACTCAGAATCAAGACATGGCAAGGTGGAATGGGATCAGTGTCAAGTCTGAGATTCGAGAACATCCAAATGGAGAACGTTGGAAACTGCATCATAATAGACCAATACTACTGTTTGTCAAAGGAATGTCTAAACCAGACTTCAGCTGTGCATGTGAATGATGTGTCCTACAGCAACATAAAGGGAACCTACGATGTGAGAACTGCTCCTATTCACTTTGCTTGCAGTGACACTGTTGCCTGCACAAACATAACACTCTCTGAGGTTGAGCTTTTGCCATTCGAAGGAGCATTGCTGGATGACCCTTTTTGCTGGAATGCTTATGGGACACAAGAGACCTTGACTATACCTCCAATTAATTGCTTAAGGGAGGGTGACCCTGAAACAGTGGGCGATCTTTCTGAATATCAATGCAGTTAA
>Glyma.08G149300.1
ATGTTATGCTTATTGCCATTTATTGCAGATGCACACATTAAGCTTTTCAATGTGGCAGAGTACGGTGCAATTGCAGATGGCAAGGAAGATAACAGTGTGGCATTTTTGAAAGCGTGGAGTGATGCATGCAAGTGGAATGGATCAGCAACGGTTTTGATCCCAAAAGGAACCTACATGCTCAAAAGTGTTATATTTAAGGGTCCATGCAATGATTCGATTACCTTCCAAATCAAAGGTGTTCTGAAGGCTCCAATAGATCCATCTTTGCTCACTGATCAAAAATGGATAAATTTCAGATATATCGACCAATTGAATGTGAATGGAGGCGGCACATTGGATGGTCAAGGATCTGCCACTCGCCGAAAATGCAAAAACAATGCGAATTGTGAAATTCTTTTTACAACTATGGATTTTGACTTCATCACCAATGGCCATGTCCAAAACTTGCATTCCATTGATAGCAAAGGTGGCCATTTCATAGTGTTCGGATGTGAGAACATGACCTTCACAGATCTAACCCTAAAATCCCCCGAGCACAACCGCAACACAGATGGAATCAAAATAGCCCAAACAAATGGGATAAACATCACCAGTGTGAAAATTGGCACCGGCGATGACTGTGTTGCTATGATTTCTGGCACTAAGAATGCTTGGATTTCAAATGTTGTTTGTGGCCCTGGTCATGGAATTAGCGTGGGAAGCCTTGGGAAGAATGATGGAGAAACGGATGTGGAAGATATAGTTGTCAAGAATTGCACGTTTGTTGGTACTAGCAATGGTCTTAGAATCAAAACATGGGCTGCTCCATTAAAGAAAACTTTAAACGCTTCAAATTTTGTCTATGAAGACATTGTCATGAATAGTGTGCAAAATCCTATTGTCATTGATCAACAATATTGTCCACTACATCAATGCGACCTTAAGGAGATTTCACACGTGCAAATCAGCAACGTGACATACAGAAATATTCGAGGAAGCAGCGAAACTGATATTGCAGTCAATTTTAACTGCAGTAAAGATAAGCCGTGTCAAAAAATAACTCTGGACAACATTAATTTGTGGCGTTATGGTGTTCGTGGCAAGGGAAGACCTCTACTAAGAAATAATTGCTTTAAAGTCGAGGGTGCTTCTTATGGCAAACAAACCCCCCCATCCTGCATCGCTCATCGTGCAACACCTCTTTCAACCTAG
>Glyma.08G237800.1
ATGTTGAAACCTCTTCAATTCAGTTGTCCCTGCAGTTTCTCTTTGGTTCATTTTCAAGTTGAAGGAGATGTTGTTACACCAAAGAGCACCGAAGCATGGAAGGGTCAGGACTCTAGCAAGTGGATTGATTTTTCAAATGTCAATGGCCTTATAATCGATGAAGGTGGACAAATTGACGGCAGTGGTTCTATCTGGTGGAATTCTTGTAAAGTGAAATGCTGCTTAAGACCAACGGCCCTTTCTATTCACAATTGCAACAACCTACAACTAACTGGGATTCGTCATCTCAATAGTGCAAGAAACCATATATCTATAAATAATTCTAATCACAATCACATATTCAATGTCAATATCGATGCACCTCTAGATAGCCCAAACATTAATGGAATTGACGTTTCTCAATCAAGCTACACTCTAATTCAGCACTCAACCATTGCAATAGGTAAGAGGCATTAA
>Glyma.08G285400.1
ATGAGTGGCTTGAGTTTCAAGGGCTTCACATACATGTTCCTCATTGCATTTCTCATTTGGTCCTTCAATTTTGAAGCCTGCATTGCAAGAAGAGGCAAGCACTGGAGGCAAAGCAGGGATGTCTCTGCTTCTTTGTACAAGAAGAAAGGCAAAAACTATAGCAATGCTCACAACAAGAACCATGGTGGAGGATCAAAATCAAAGCCTCCATCATCACACAAAGGCACACCAACATTACCAAAGCCTCCACCACAACATAAGAACACTCCCTCACCACCATATCCAACTCCACCAAGTGATGATACCCCCACAACTCCACCACCAAAAGGTTACAATGGTGGTGGCCATTCTCCCACCACCACCTTCAATGTGCTTGATTTTGGAGCCAAGGGAGATGGAAAATCTGATGACACAAAGGCATTTCAAGAGGCTTGGGCTGAAGCTTGTAAAGTAGAATCATCAACCATGCTCGTCCCAGCAGACTACGTATTCTTTGTGGGGCCCATTTCATTCTCTGGCCCATACTGTAAACCCAGCATCGTTTTCCAGCTTGATGGCACCATTGTTGCACCAACAAGCCCCAATGCTTGGGGCAAAGGACTACTACAGTGGTTGGAATTTTCCAAGTTAGTGGGAATTACCATCCAAGGAAATGGCATCATTGATGGAAGAGGCTCAGTGTGGTGGCAAGACAATCCATATGATGATCCTATTGATGATGAAGAAAAGCTCATTGTCCCTTTGAACCACACAATAGGGAGCCCGAGCCCTCCACTGCCGATTCAAAGTGAGATGGGAGGAAAAATGCCATCCGTCAAGCCAACTGCATTGCGGTTCTATGGGAGTTTTAATCCAACAGTTACAGGCATAACAATTCAAAATAGTCCACAATGCCATCTCAAGTTTGACAGCTGTAATGGGGTCATGGTCCATAATGTGACCATATCATCTCCTGGGGACAGTCCTAACACAGATGGAATTCACCTTCAGAACTCCAAAGATGTGTTAATATACGGCAGCACCATGGCCTGCGGAGATGACTGTATTTCGATACAAACTGGATGCTCGAACGTATACGTACACAATGTCAACTGTGGACCAGGGCATGGAATCAGCATTGGAAGTCTAGGAAAGGATAACACCAGAGCCTGTGTCTCAAACATTACTGTCAGGGATGTCAACATGCACAACACAATGAATGGTGTCAGAATCAAAACATGGCAGGGTGGATCAGGTTCTGTACAAGGAGTGCTATTCTCAAATATACAAGTTTCTGAAGTTGAACTCCCAATTGTGATCGATCAATTCTACTGTGACAAAAGAACCTGCAAAAACCAAACGTCAGCTGTGTCTCTCGCCGGAATCAACTATGAAAGGATAAGGGGGACATACACCGTTAAGCCAGTTCATTTTGCCTGCAGTGATAGCCTACCTTGTGTGGATGTTTCTCTAACCTCTGTTGAGTTAAAACCAATTCAAGAAAAATACCATCTTTACAATCCTTTCTGCTGGCAGACTTATGGTGAATTGAAAACTCCAACAGTCCCACCAATTGATTGTCTACAAATCGGGAAGCCAACAAACAATCGGATTCAGACAGATCATGATTTATGTTGA
>Glyma.08G285400.2
ATGCAGGCATTTCAAGAGGCTTGGGCTGAAGCTTGTAAAGTAGAATCATCAACCATGCTCGTCCCAGCAGACTACGTATTCTTTGTGGGGCCCATTTCATTCTCTGGCCCATACTGTAAACCCAGCATCGTTTTCCAGCTTGATGGCACCATTGTTGCACCAACAAGCCCCAATGCTTGGGGCAAAGGACTACTACAGTGGTTGGAATTTTCCAAGTTAGTGGGAATTACCATCCAAGGAAATGGCATCATTGATGGAAGAGGCTCAGTGTGGTGGCAAGACAATCCATATGATGATCCTATTGATGATGAAGAAAAGCTCATTGTCCCTTTGAACCACACAATAGGGAGCCCGAGCCCTCCACTGCCGATTCAAAGTGAGATGGGAGGAAAAATGCCATCCGTCAAGCCAACTGCATTGCGGTTCTATGGGAGTTTTAATCCAACAGTTACAGGCATAACAATTCAAAATAGTCCACAATGCCATCTCAAGTTTGACAGCTGTAATGGGGTCATGGTCCATAATGTGACCATATCATCTCCTGGGGACAGTCCTAACACAGATGGAATTCACCTTCAGAACTCCAAAGATGTGTTAATATACGGCAGCACCATGGCCTGCGGAGATGACTGTATTTCGATACAAACTGGATGCTCGAACGTATACGTACACAATGTCAACTGTGGACCAGGGCATGGAATCAGCATTGGAAGTCTAGGAAAGGATAACACCAGAGCCTGTGTCTCAAACATTACTGTCAGGGATGTCAACATGCACAACACAATGAATGGTGTCAGAATCAAAACATGGCAGGGTGGATCAGGTTCTGTACAAGGAGTGCTATTCTCAAATATACAAGTTTCTGAAGTTGAACTCCCAATTGTGATCGATCAATTCTACTGTGACAAAAGAACCTGCAAAAACCAAACGTCAGCTGTGTCTCTCGCCGGAATCAACTATGAAAGGATAAGGGGGACATACACCGTTAAGCCAGTTCATTTTGCCTGCAGTGATAGCCTACCTTGTGTGGATGTTTCTCTAACCTCTGTTGAGTTAAAACCAATTCAAGAAAAATACCATCTTTACAATCCTTTCTGCTGGCAGACTTATGGTGAATTGAAAACTCCAACAGTCCCACCAATTGATTGTCTACAAATCGGGAAGCCAACAAACAATCGGATTCAGACAGATCATGATTTATGTTGA
>Glyma.08G303200.1
ATGCTTCTCCCACCCTTCCTCACTCTCACTTTCCTCCTCCTTTTCTTCAATGCTTCCGTCGCTGCGATTTACTCAACGACAACATGTTCCAACATAGTGTCGCTGAGATATCGCAGCGACAGAATTTCCGTAACGGACTTTGGAGGTGTCGGCGACGGCCGCACGCTGAACACGAAAGCGTTCAGGGCGGCCGTATACCGCATTCAGCACCTTAGAAGGCGCGGTGGCACGGTGCTTTACGTGCCTCCCGGGGTGTACTTAACGGAGAGCTTCAACCTCACTAGCCATATGACCCTTTATCTTGCTGCTGGTGCCGTTATCAAAGCCACGCAGGAGTTGGGGAATTGGCCTTTAATTGCACCCTTACCATCTTATGGAAGAGGAAGGGAGCTCCCTGGAGGAAGGTATATGAGTTTTATCCATGGAGATGGACTTAGTGATGTGGTAATCACAGGTGAGAATGGGACAATTGATGGGCAAGGAGACGTGTGGTGGAACATGTGGAGGCAGAGAACACTTCAATTTACAAGACCAAACCTTGTTGAATTTGTGAATTCACAAGATATTATTATTTCAAATGTGATTTTCAAGAATTCTCCCTTCTGGAATATACACCCAGTTTATTGCAGCAATGTTGTGGTTCGATATGTCACAATTTTGGCCCCTCGTGACTCTCCTAATACTGATGGAATTGATCCAGATTCAAGTTCAAATGTCTGCATAGAAGACTCATACATATCTACCGGAGATGATCTTGTGGCAGTGAAGAGTGGGTGGGATGAGTATGGTATTGCCTATGGTCGCCCTAGCTACGGTATCACCATCCGACGCTTAACAGGGTCATCTCCATTCGCTGGCATTGCAATTGGCAGTGAAACCTCTGGAGGGGTGGAGAATGTGCTAGCTGAACACATCAACCTCTTCAACATGGGAGTTGGTATCCACATCAAGACCAACAGTGGCAGGGGAGGGCTCATCAAGAACATCACAGTGGCTCATGTGTATGTGGAGAATGCAAGGCAGGGAATAAAAATAGCAGGTGACGTAGGGGGGCATCCAGATGAAAAATTTAACCCTAATGCTCTCCCAGTTGTGAAGGGTATCACAATTAAGAATGTTTGGGGAGTGAGGGTTAACCAGGCAGGTTTGATACATGGATTGAGAAATTCCCCTTTCACTGATGTTTGTCTGTCAAATATCAACTTTCATGGCATGAGAGGACCAAGATCTCCCTCCTGGAAGTGTTCTGATGTGTTTGGATTTGCTCATCAGGTTAGCCCTTGGCCATGTTCTCAGCTGAGCAGCCAAGAGCCTGGATCATGTGCCATTTAG
>Glyma.09G021100.1
ATGAGCGTGCCCAAAGCAACCTCCTACAACGTGGTGGATTTCGGAGCCAAACCCGACGGCACGACGGATGCCACGTCGGCGTTCCTTGGCGCGTGGAACAAAGCTTGTAGTTCACCCAAACCCGCTGGCATCCACGTGCCGCAAGGGAGGTTCTTGATAGGAAGAGCCGTAACCTTTAGTGGGCAATGTTCGAACCGTGCCATCTCCATAACAATTCGTGGCACCTTGCTGGCTCCTTCTCAATACACCTTCCTAGGGAATTCTTTGTATTGGTTCACCTTTGACCAAGTTACTGGGCTTTCCATTCATGGTGGGGTGCTTGATGCTCGAGGCAGTTTCTTGTGGGATTGCAAGTACAAAGCCATGCCTAATTGCCCTATTGGAGCCGCGACACTTAGGTTCACAAACTCTGAACACATTGTGATCACTGGGTTGACTTCTGAAAATAGTCAAAAGGTTCACATACTGATAAATGCATGCCACAACGTGAAAATGCATGGAGTGAAGCTCATGGCTGATGGAAACAGCCCTAACACTGATGGCATCCACGTCCAATTCTCAACCGATGTCACCATCCTCGCACCTAGAATTCAAACGGGAGACGATTGCATCTCTGTTGGCCCTGGTTGTAGAAACTTGTGGATTGAAGATGTTGCATGCGGACCTGGTCATGGGATAAGCATTGGAAGCTTAGGATGGGACTTGGACGAACCTGGTGTGAAAAATGTGACAGTTAGAAAGGCTACATTCTCTAAAACTCAAAATGGTTTTAGAATAAAGTCTTGGGGGAGGCCTAGCAGGGGATTTGTGCAGGATGTCCATTTTGAACATGCAACAATGAATGATGTCCAAAACCCCATTATAATAGACCAACATTATTGCCCATTTCGCAATGGTTGCCCTAGTCAGGCCTCTGGGGTGAAGATAAGTGATGTTTCATACAAAGACATTCATGGAACATCTGCAACACAGGTTGCTGTGAAATTTGATTGTAGTTCTGAGCAGCCATGCGAAAGAATAACGTTGGAGGATATTACATTCACTTACAAGATCAACAAAGCTCCCCAAGCTTTGTGTAATCACGCTGGTGGAATCACATTGGGTGTAGTTCAGCCACAAAGTTGCTTCTTAACCGAATGA
>Glyma.09G031600.1
ATGAGTCTCATTCACTGGTCTTTAATCTTATGGATCACCATGATGATGCTTATTATCCATAATTTGGATAACGTGGAAGGAAGATACCACTATCACAGGGGGAAGAAGAAAATTTCCCCTGCTCCTACACCACCAGAGGACTCTCCTTCTCCACCCCCTTCAAATTCCCCAAGTGTTCCCTCTGACCCTTATCCCAATGATCCTCCTGGGGACTCCCCTTCAGGCTGCATTTTCGATGTCAGATCCTTTGGTGCAGTTGGAGATGGTTCAGCTGATGACACTGATGCATTCGTGGCAGCGTGGAAAGAAGCTTGTGCAGTTGAGTCAGGGGTTGTTCTTGTTCCAGAAGATCACTGCTTCAAGATCACTTCAACTATCTTTACAGGTCCATGCAAGCCAGGACTAGTATTTCAAGTGGATGGTACTCTAATGGCACCAGATGGACCAGAATCTTGGCCTAAGGAAGATAGCCACAGCCAATGGCTTGTGTTCTATAGACTTGATCAAATGACTCTTACTGGGAAAGGAACCATAGAAGGCAATGGAGAACAATGGTGGGATCTTCCTTGCAAACCTCATAGGGGTCCCGATGGAAAAACTGTATCAGGACCATGTGATAGCCCTACAATGATACGGTTCTTCATGAGCTCCAATTTGGTGCTGAGTGGGGTGAAAATTCAGAACAGTCCTATGTTCCACGTGAAATTCGATGGTTGCCAAGGAGTACTCATTGATAAGTTGTCAATTTCTTCGCCTAAACTCAGTCCCAATACTGATGGAATCCACTTAGGGAACACAAGGGGTGTTGGGATATATAACTCCATGATAAGCAATGGTGATGATTGCATTTCCATTGGACCCGGGTGCTCAGATGTGGACATAGAGGGTGTAACTTGTGCTCCTACCCATGGTATTAGCATTGGAAGCCTAGGAGTGCACAATTCTCAGGCATGTGTCTCAAACTTAACCGTTCGCAACACCATCATAAAGGAATCAGACAATGGCCTGAGGATCAAGACATGGCAAGGAGGAACGGGCTCAGTGACAGGCCTGAGATTTGAGAATATCCAAATGGAGAATGTGAGGAACTGCATCATCATTGACCAGTACTATTGCATGTCCAAGGAGTGTCTCAACCAGACATCAGCTGTGCATGTAAACGATGTGACATATAGGAACATAAAGGGTACATATGATGTGAGAACACCTCCTATACACTTTGCATGCAGTGACACTGTGGCTTGCACTAACATAACACTCTCTGAGATTGAGCTTTTGCCATACGAAGGGGAGCTACTAGATGACCCTTTTTGCTGGAATGCTTATGGAACTCAAGAGACCATGACTATTCCTCCACTTGATTGCTTAAGAGAAGGTGAGCCTGATACAGTTGTGGAGCTCTCAGCATATGATTGTAGGAGTTAA
>Glyma.09G041000.1
ATGCTTGTGGCATTGCTCTTGCTGGTGGCATTGAGCAATGCCGTTAGAGTTAATGGAGATGGAGGGCAATGTGGTTCCAACCCAACACTAGACCCTAGACCACACAGTGTCTCCATTTTGGAGTTTGGTGCAGTTGGAGATGGTAAAACACTCAACACCATTGCTTTCCAGAATGCCATCTTCTATCTCAAGTCATTTGCTGATAAGGGTGGGGCTCAGCTCTATGTTCCTCCGGGAAAATGGCTCACTGGAAGCTTCAATCTCACCAGCCATCTCACCCTCTTTTTGGAAAAAGGTGCTGTCCTTATTGGAACTCAGGATCCATCTCATTGGGATGTTGTTGAACCCTTGCCTTCTTATGGCCGAGGGCTTGAAGTTCCTGGGGGAAGATATCAGAGTTTGATAAATGGATACATGTTACATGATGTGGTCGTAACAGGTAATAATGGAACCATTGATGGCATGGGAATGGTTTGGTGGGATTGGTATAGCACCCATTCCTTGAACCACAGTCGTCCTCATTTGGTTGAATTTGTGGCATCTGATTATGTGGTAGTTTCAAATCTTACATTCTTGAATGCTCCAGCTTATAGCATACACCCAGTTTATTGCAGCCATGTACATATTCAAAATGTTTCAATCTCTACTCCTCCTGAATCCCCTTATACTGTTGGCATAGTGCCAGATTCTTCTGATAATGTGTGTATAGAAGATTGTATTGTTGCCATGGGATTTGATGCAATTTCTCTCAAAAGTGGCTGGGATGAGTATGGCATTGCTTATGGAAGGCCTACTGAGAATGTACACATCAGAAGGGTGCAACTTCATGCATTTTCTGGCTCTGCTCTTGCATTTGGCAGTGACATGTCTGGTGGCATTTCAAATGTTCTAGTGGAGCATGCTCATCTTTTCAACTCAAATAGTGGCATTGAGTTCAGAACCACCAAGGGAAGAGGTGGTTATATGAAAGAAATTGTTATGTCAGACATACAAATGGAGAATGTCCACACAGCAATTGCTGCCACAGGTAATTGTGGCTCTCATCCTGATGACAAGTTTGATCCAAATGCACTCCCACATTTGGATCACATTACCTTGAAGGATGTCATAGGTACAAACATTACCATTGCTGGAAACTTAGCTGGAATAGATGAATCTCCTTTCACAAACATTTGCCTCTCCAACATAACCTTGTCCACAAATTCTGTTTCTCCTATTACTTGGGCATGCTCAAATGTGTCTGGTTTTTCTGACTCAGTTCTTCCAGAACCTTGTCCTGAACTTGGCAACACCTCATATGATTCTTCCTCATCATGTTTCTATCTGCTGAGTGTCAGTGGCAAAACTGCACTGCAGTGA
>Glyma.09G041000.2
ATGTTACATGATGTGGTCGTAACAGGTAATAATGGAACCATTGATGGCATGGGAATGGTTTGGTGGGATTGGTATAGCACCCATTCCTTGAACCACAGTCGTCCTCATTTGGTTGAATTTGTGGCATCTGATTATGTGGTAGTTTCAAATCTTACATTCTTGAATGCTCCAGCTTATAGCATACACCCAGTTTATTGCAGCCATGTACATATTCAAAATGTTTCAATCTCTACTCCTCCTGAATCCCCTTATACTGTTGGCATAGTGCCAGATTCTTCTGATAATGTGTGTATAGAAGATTGTATTGTTGCCATGGGATTTGATGCAATTTCTCTCAAAAGTGGCTGGGATGAGTATGGCATTGCTTATGGAAGGCCTACTGAGAATGTACACATCAGAAGGGTGCAACTTCATGCATTTTCTGGCTCTGCTCTTGCATTTGGCAGTGACATGTCTGGTGGCATTTCAAATGTTCTAGTGGAGCATGCTCATCTTTTCAACTCAAATAGTGGCATTGAGTTCAGAACCACCAAGGGAAGAGGTGGTTATATGAAAGAAATTGTTATGTCAGACATACAAATGGAGAATGTCCACACAGCAATTGCTGCCACAGGTAATTGTGGCTCTCATCCTGATGACAAGTTTGATCCAAATGCACTCCCACATTTGGATCACATTACCTTGAAGGATGTCATAGGTACAAACATTACCATTGCTGGAAACTTAGCTGGAATAGATGAATCTCCTTTCACAAACATTTGCCTCTCCAACATAACCTTGTCCACAAATTCTGTTTCTCCTATTACTTGGGCATGCTCAAATGTGTCTGGTTTTTCTGACTCAGTTCTTCCAGAACCTTGTCCTGAACTTGGCAACACCTCATATGATTCTTCCTCATCATGTTTCTATCTGCTGAGTGTCAGTGGCAAAACTGCACTGCAGTGA
>Glyma.09G041000.3
ATGTTACATGATGTGGTCGTAACAGGTAATAATGGAACCATTGATGGCATGGGAATGGTTTGGTGGGATTGGTATAGCACCCATTCCTTGAACCACAGTCGTCCTCATTTGGTTGAATTTGTGGCATCTGATTATGTGGTAGTTTCAAATCTTACATTCTTGAATGCTCCAGCTTATAGCATACACCCAGTTTATTGCAGCCATGTACATATTCAAAATGTTTCAATCTCTACTCCTCCTGAATCCCCTTATACTGTTGGCATAGTGCCAGATTCTTCTGATAATGTGTGTATAGAAGATTGTATTGTTGCCATGGGATTTGATGCAATTTCTCTCAAAAGTGGCTGGGATGAGTATGGCATTGCTTATGGAAGGCCTACTGAGAATGTACACATCAGAAGGGTGCAACTTCATGCATTTTCTGGCTCTGCTCTTGCATTTGGCAGTGACATGTCTGGTGGCATTTCAAATGTTCTAGTGGAGCATGCTCATCTTTTCAACTCAAATAGTGGCATTGAGTTCAGAACCACCAAGGGAAGAGGTGGTTATATGAAAGAAATTGTTATGTCAGACATACAAATGGAGAATGTCCACACAGCAATTGCTGCCACAGGTAATTGTGGCTCTCATCCTGATGACAAGTTTGATCCAAATGCACTCCCACATTTGGATCACATTACCTTGAAGGATGTCATAGGTACAAACATTACCATTGCTGGAAACTTAGCTGGAATAGATGAATCTCCTTTCACAAACATTTGCCTCTCCAACATAACCTTGTCCACAAATTCTGTTTCTCCTATTACTTGGGCATGCTCAAATGTGTCTGGTTTTTCTGACTCAGTTCTTCCAGAACCTTGTCCTGAACTTGGCAACACCTCATATGATTCTTCCTCATCATGTTTCTATCTGCTGAGTGTCAGTGGCAAAACTGCACTGCAGTGA
>Glyma.09G041000.4
ATGCTCTATGTTCCTCCGGGAAAATGGCTCACTGGAAGCTTCAATCTCACCAGCCATCTCACCCTCTTTTTGGAAAAAGGTGCTGTCCTTATTGGAACTCAGGATCCATCTCATTGGGATGTTGTTGAACCCTTGCCTTCTTATGGCCGAGGGCTTGAAGTTCCTGGGGGAAGATATCAGAGTTTGATAAATGGATACATGTTACATGATGTGGTCGTAACAGGTAATAATGGAACCATTGATGGCATGGGAATGGTTTGGTGGGATTGGTATAGCACCCATTCCTTGAACCACAGTCGTCCTCATTTGGTTGAATTTGTGGCATCTGATTATGTGGTAGTTTCAAATCTTACATTCTTGAATGCTCCAGCTTATAGCATACACCCAGTTTATTGCAGCCATGTACATATTCAAAATGTTTCAATCTCTACTCCTCCTGAATCCCCTTATACTGTTGGCATAGTGCCAGATTCTTCTGATAATGTGTGTATAGAAGATTGTATTGTTGCCATGGGATTTGATGCAATTTCTCTCAAAAGTGGCTGGGATGAGTATGGCATTGCTTATGGAAGGCCTACTGAGAATGTACACATCAGAAGGGTGCAACTTCATGCATTTTCTGGCTCTGCTCTTGCATTTGGCAGTGACATGTCTGGTGGCATTTCAAATGTTCTAGTGGAGCATGCTCATCTTTTCAACTCAAATAGTGGCATTGAGTTCAGAACCACCAAGGGAAGAGGTGGTTATATGAAAGAAATTGTTATGTCAGACATACAAATGGAGAATGTCCACACAGCAATTGCTGCCACAGGTAATTGTGGCTCTCATCCTGATGACAAGTTTGATCCAAATGCACTCCCACATTTGGATCACATTACCTTGAAGGATGTCATAGGTACAAACATTACCATTGCTGGAAACTTAGCTGGAATAGATGAATCTCCTTTCACAAACATTTGCCTCTCCAACATAACCTTGTCCACAAATTCTGTTTCTCCTATTACTTGGGCATGCTCAAATGTGTCTGGTTTTTCTGACTCAGTTCTTCCAGAACCTTGTCCTGAACTTGGCAACACCTCATATGATTCTTCCTCATCATGTTTCTATCTGCTGAGTGTCAGTGGCAAAACTGCACTGCAGTGA
>Glyma.09G041000.5
ATGCTCTATGTTCCTCCGGGAAAATGGCTCACTGGAAGCTTCAATCTCACCAGCCATCTCACCCTCTTTTTGGAAAAAGGTGCTGTCCTTATTGGAACTCAGGATCCATCTCATTGGGATGTTGTTGAACCCTTGCCTTCTTATGGCCGAGGGCTTGAAGTTCCTGGGGGAAGATATCAGAGTTTGATAAATGGATACATGTTACATGATGTGGTCGTAACAGGTAATAATGGAACCATTGATGGCATGGGAATGGTTTGGTGGGATTGGTATAGCACCCATTCCTTGAACCACAGTCGTCCTCATTTGGTTGAATTTGTGGCATCTGATTATGTGGTAGTTTCAAATCTTACATTCTTGAATGCTCCAGCTTATAGCATACACCCAGTTTATTGCAGCCATGTACATATTCAAAATGTTTCAATCTCTACTCCTCCTGAATCCCCTTATACTGTTGGCATAGTGCCAGATTCTTCTGATAATGTGTGTATAGAAGATTGTATTGTTGCCATGGGATTTGATGCAATTTCTCTCAAAAGTGGCTGGGATGAGTATGGCATTGCTTATGGAAGGCCTACTGAGAATGTACACATCAGAAGGGTGCAACTTCATGCATTTTCTGGCTCTGCTCTTGCATTTGGCAGTGACATGTCTGGTGGCATTTCAAATGTTCTAGTGGAGCATGCTCATCTTTTCAACTCAAATAGTGGCATTGAGTTCAGAACCACCAAGGGAAGAGGTGGTTATATGAAAGAAATTGTTATGTCAGACATACAAATGGAGAATGTCCACACAGCAATTGCTGCCACAGGTAATTGTGGCTCTCATCCTGATGACAAGTTTGATCCAAATGCACTCCCACATTTGGATCACATTACCTTGAAGGATGTCATAGGTACAAACATTACCATTGCTGGAAACTTAGCTGGAATAGATGAATCTCCTTTCACAAACATTTGCCTCTCCAACATAACCTTGTCCACAAATTCTGTTTCTCCTATTACTTGGGCATGCTCAAATGTGTCTGGTTTTTCTGACTCAGTTCTTCCAGAACCTTGTCCTGAACTTGGCAACACCTCATATGATTCTTCCTCATCATGTTTCTATCTGCTGAGTGTCAGTGGCAAAACTGCACTGCAGTGA
>Glyma.09G041600.1
ATGGCCTCTCCTAAGAGAATTGGTGTTCTAATTTTGTGCTTTGCACTGGTTTGCTATGTGGATGCTAAACCAAAAACAAAGCCATTTGCTAGTCCTGATATCTACAAGGGTAAAAATGTAGCTAAGGATGAAATTTCTCCTGGCGAGAAGATAGTTAATGTCATGAGCTTTGGAGCCATACCTGATGGCAAGTTTGACTGCACTCAGGCTTTCATGCATGCATGGAGAGCAGCATGCAAGTCCAATGTGCAAGCCAGGCTTCTGATCCCTAAGGGAAGATTCGTCGTTTCCACGATGTTTTTCGCAGGACCGTGTTTGACTCCAGGGCCTATTACAATCCAAGTTGTAGGCACTGTTGCGGCTACAACAGACATCAGTGAGTATGCGAATGGTGAATGGCTCATGTTTGAGGAACTGGATGGTATAAAGCTTATCGGTGGTGGTACTTTTGATGGCATGGGTAAGGGATCATGGGCAACTGCTGAGAACTGTGAAGCAGATGAATCCAACAATTGCGTCAGAAACCCTAGTAGTATTTATTTCCACAATGTGAGGAATGGAATTATACAGAACATCAAATCCGTAGACCCCAAAGGCTTTCATCTTTTTGTCACTAGCTGTGCTAACATCAGACTCCGATTACTTAAGCTCACTGCACCAGCTACCAGCCCCAACACCGATGGAATTCATATTAGCAACTCCATCGATGTAAAATTATCCAAAAATATCATTGAAACTGGAGATGATTGTGTTTCCATGATACAAGGAGTCAACAATGTTACTATCAACAAACTGAAATGTGGCCCTGGACACGGTATCAGTATTGGAAGTCTTGGAAAGTATCCGGAAGAGCAAGAAGTGAAAGACATTCGTGTCAAGAACTGCACGATGGTTGGCACAACGAATGGCCTCAGAATCAAGACATGGCCTGATAAGTATCCAGGTGCTGCATCAGATATCACCTTCGGTGACATTGTCATGGACAAGGTTAAAAATCCTATCATCATTGACCAAGAGTATGAATGCGAACCGGCAAACTGCAAAAAGAAGCCTTCACTTGTAAATATAAAAGATGTTGTTTTTTCAAACATAAGGGGAACCACAATTTCACCAATTGCAGTGGATTTAAGGTGTAGCAAGCAGTTCCCATGCCAAGATATTAAACTTCAGAACATAGACCTGAACCTTGGACCCAAGCCTTCCGGTTCTAGATGTGCCAATATAAAACCAATCTATACGGGTGTTCAAAGGCCAGCAGCTTGCCTATAA
>Glyma.09G071500.1
ATGGTGGAGAGCACAGAACAAGGAGGGAGAGGGATACTCGGGTTGTTCCAGTTCCAGTTACTCCACCCCAAAACGACACCCTTCGCGTCTCACAAGACGCTCTTAGCGTTCCTGTGGGTGGCCACGCTGGCCTCGGTGTTGTTGTGGCAGAGAACTACGATCAGCGGGTTTCTGGTGCAGGGCGGCGTGCCGGTGAGGGCGCCGCCGAAGCTAAGGCCGGTGGTTTTCTGTTTGACGGAGTTCGGCGGTGTCGGCGACGGCGTTACGCTCAACACGGAGGCGTTTGAGAGAGGTGTTGGTGCGATCTCGAAGTTGGGAGATAAGGGTGGGGGTCAACTTAATGTGCCACCTGGGCGGTGGCTCACTGCGCCGTTTAATCTCACCAGTCATATGACGCTCTTTCTTGCCAGAGATTCTGTCATACTTGCAGTTCAGGATGAAAAGTATTGGCCATTGATGCCCGCATTGCCTTCATATGGGTATGGAAGGGAGCATCCTGGTCCTCGATATAGCAGTTTAATTCATGGTCAAAATCTTAGAGATGTTGTCATAACAGGCCATAATGGTACCATAAATGGACAGGGACAAACATGGTGGACAAAGTATCGCCAGAAGCTTCTGAACCACACAAGGGGGCCACTTGTTCAGATATTGTGGTCTAGTAACATTGTGATCTCAAATATTACTCTGCGTGACTCTCCTTTTTGGACACTTCATCCATATGACTGCAAAAATGTTACAGTTAAAAATGTTACTATATTGGCTCCTGTTTCTCATGCTCCAAATACTGATGGCATAGATCCTGATTCTTGTGAGGATATGTTGATAGAGGACTGTTACATAAGTGTGGGGGATGATGCAATTGCAATAAAAAGTGGCTGGGATCAATATGGAATAACTTATGGAAGGCCTTCCAAGAATATAGTAATTCGAAACCTTGTTGTTCGCTCTAATGTCAGTGCTGGCATCTCAATAGGCAGTGAGATGTCTGGTGGGGTATCCAACGTCCTGGTGGAGAACATTCTTGTATGGGAATCAAGGCGTGCCATGAGAATCAAGACTGCACCAGGAAGAGGTGGATATGTGCGTCAAATAACTTACAAAAATCTAATGTTCAAAAACGTTCGCGTTGGAATTGTGATCAAGACAGATTACAATGAACACCCTGGTACTGGATATGATCCTAGAGCACTTCCAATACTCAGAGACATAAGCTTCATCAACATTCGCGGTCAAGGAGTTCGTGTGCCTGTTCGAATTCAAGGTAGTGAACAGATTCCAGTTAGAAATGTGACTTTCCAGGATATGAAGATTGGCATAACTTACAAGAAGAAGCATATCTTCCAGTGTGCCTTTGTCCAAGGTCAGGCAATAGGGACCATCTTTCCTTCTCCCTGTGACAGCTTTGATCGGTACAATGAGCAAGGACAGCTTGTTAAGCATGCTGCTTCTCAGAATGTAACAGATATAGATTATGAAATTTGA
>Glyma.09G085500.1
ATGGCTCATTATACACATCATTTTATCCTACTCTTTCTAGCCACCATCAGTTTTTTTTCATTTACTTTTTCTAAAGATGCTCCCTCTATCAATGTGCTTAGCTTTGGGGCTAAACCCAACGGCAACTTCGACTCTACCACATCCTTTGTTAAGGCATGGTCTTCGGCATGCAAATCAAAAGAACCAGCCACGTTTTACGTACCAAAAGGATTTTTTTTGTTAAAACAAGTGATATTTGAGGGTCCTTGCTCGAGCAATATCAAATTTCGAATTGCTGGCACTATTGTTGCCCCTTCAGATTATAGTTCCCTTGGTAATAAATCTGGATTTTGGATCATGTTCAGGAATCTTAATGGATTTTCAGTACAAGGTGGGACTTTTGATGGAAAGGGTGATAGCTATTGGCGTTGTAGAAAATCTGGATCGAGTTGTCCTGCTGGAGCAAGGTCCATAACTTTCAGTTCGTGCAACGATGTGAAGGTTAGAGGATTAACATCATTAAATAGCCAGTCAATGCACATTGCAGTGGAGCAATGCAAAAACATTTTGTTTAAAGATGTGAATATCAAAGCTCCTAGTACGAGCCCGAATACAGATGGAATCGATGTGACACTTTCAACGGGGGTTACTGTAATCGATGCCACCATACGCACCGGTGATGATTGCATAGCCTTAATCCAAGGTAGCACCAATGTGTGGATCGAGCGCGTCACTTGTGGCCCCGGACATGGCATTAGCATTGGGAGCTTGGGCACCTCTGAGGATGAGGCTGGAGTACAAAACGTGACAGTGATCAATTCAATCTTCGACGGAACACAAAATGGGGTTAGGATAAAATCGTGGGCAAAACCAAGCAATGGATACGCAAGTGACATTGTGTTCAGGAACCTCACCATGCTAAATGCCTACAACCCTATCATTATTGATCAAAAATATTGCCCCGGTGACAAGAATTGTCCTCAGCAGAATTCTGGGGTGAAGATAAGCAAAGTATCATATGAACATATAAGAGGAACTTCAGCATGCCCACAAGCAATAAATTTCGATTGCAGCAAAAGCAACCCATGTGAGGGCATCAAACTGCAAGACATAGACCTCGTTTATGACAATGGATCATCAACATCAACTTGTAAGAATGCTGATGGGATTACCCGCGGAGAAGTCATCCCAAAGAGTTGTCTTTGA
>Glyma.09G132100.1
ATGAAGACGTGTCCAAAACTCAGTAACTCCTGTGTTGTTGGGGTTATCTTCACAGTTTTGTTATTGGGATTACAAGGAGTTAGGGTTGTTGAATGCAGAGTAGCCAATGGATTGGACTGTTTTGAGTACCCTGCTATCAGCTGCAGAAAACACAGTGCAGTTTTGACTGATTTTGGTGGTGTTGGTGATGGAAAAACATCTAACACCAAAGCTTTTCAATATGCAATTAGCAATCTCAGCCATTATGCATCTGATGGTGGAGCTCTACTTGTTGTGCCACCAGGGAAATGGCTAACAGGAAGCTTCAATCTCACAAGCCACTTCACACTTTTTCTCCAAAAGGAAGCTACCATTCTTGGATCTCAGGATGAATCAGAGTGGCCCACCCTTCCTGTGCTACCATCATATGGCAGAGGAAGGGATGCTCCTGATGGAAGGTTTAGTAGTCTCATTTTTGGAACTAACCTCACTGATGTAGTAATCACTGGTTACAATGGAACAATTGATGGACAAGGGTCTTATTGGTGGGACAAGTTCCACAAGGGTGAATTGAAACTCACCAGGCCTTACATGATTGAGATTATGTTCTCTGATCACATCCAGATATCAAATCTCACTTTGATCGATTCTCCATCTTGGTTTGTCCATCCAATTTACAGCAGTGACATTATAATTCAAGGGTTGACCATTCTTGCCCCAGTTGACTCTCCCAACACTGATGGAATAAATCCAGATTCTTGTTCCAACACTAGGATTGAAGATTGCTACATTGTCTCCGGTGATGATTGTGTAGCAATAAAAAGTGGTTGGGATGAGTCTGGAATCAAATTTGGAATGCCAAGCCAACACATAATAATCAGAAGGCTTGAATGTGTGTCCCCAGATAGTGCCATGATTGCCTTAGGAAGTGAAATGTCTGGTGGAATCCGAGATGTTAGAGCTGAAGAACTCACAGCTCTCAACACTCAATCAGCAGTTAGAATCAAAACTGCAGTTGGTAGAGGAGCTTATGTGAGGGACATATTTGTCAAAGGAATGAACTTAAACACCATGAAGTATGTGTTTTGGATGACAGGTTCTTATGGCTCACACCCTAACACCGATTTTGATCCCAAAGCACTTCCCAACATTACAGGAATAAACTACAGAGATGTCATTGCAGATAATGTCACATATTCAGCAAGACTTGAAGGGATTGCTAATGATCCTTTTACGGGAATCTGTATTTCTAATGTGACTATCCATAGTGGAAAAAAGAAACCGCAATGGAATTGCACTGACATTGAGGGGGTTACAAGCAATGTCTATCCTAAGCCTTGTGAGTTGCTGCCTCTGAAAGAGAAAATTGAGTGTCCTTATCCAGATGACAAATTGCCCATTGAAAGTGTGCAGCTGAAGACTTGTTCCTTTAAAAGTGTCTCATTCTTCTGA
>Glyma.09G224800.1
ATGTTTCCACAAACGCCAACTATCTCACTTTTCATTGTCCTCGCTTCATTTGTCTTATGTAATGGCTATTACATACAGGAACCATTTTATAAAACAAATGTTAAACACTACCTTGTGCATGATGGGAGATTGATCAAGACAAAACATGAACATTTTGGACTTTTAACAAGGGCTAATAGAGCTATCCATCTTTCTTCTTCTAGGCCTCGTGGAACAGTTAGTGTTGATGACTTTGGAGCCAAAGCAGATGGAAGAGATGACAGCGAGGCATTTGGGAAGGCATGGAATGAAGCATGTTCTAGAGGGGCTATCCTCGTGGTACCTGAAAATAAGATCTATCGTCTTAAGCCAATAACATTTTCTGGTCCATGTCGACCCAACACTGCCTTTATGCTCTATGGAACAATCGAGGCATGGACTCAAATGTCGGCATACCAAGAAGATAGACAACACTGGATTGTGTTTGATAGAGTTTCAAATTTCAGAGTTGGTGGTGGTGGCACATTCAATGGCAAAGGGAAAAAGTGGTGGCAAAGCTCCTGCAAAGTCAACACTAACCATCAATGCAACGACGGACCAAGACCAAAAGCCGTGACTTTCTATCAATGCAACAACTTGAAAGTGACAAACCTGAGGTTTAAAGATGCACCTCAAATGCATGTAACCTTTGAAGGATGCTTCAATGTTATTGTTTCGAATCTCGTCATCAGAGCACCAGGTGACAGCCCCAACACTGATGGAATTCATGTCGCAGACACACAAAATATTGTCATAAGCAACACTGATATTGGGACAGGTGATGATTGTATTTCAATAATAAGCGGGTCCCAAAACGTACGAGCCACAGATATTACCTGCGGACCTGGACATGGAATAAGCATTGGAAGCTTGGGAGCTGATAACTCAGAAGCTGAAGTCTCTAATGTGGTAGTGAACAGAGCAACCTTAATAGGAACGGCTAATGGGGTGAGAATTAAGACTTGGCAGGGAGGTTCTGGCTATGCAAGGAACATCAAATTTTTGAACATAGCGATGCAAAATGTGACAAATCCCATAATCGTAGATCAATACTACTGTGATCAAGCGAAGCCATGCCAGGAGCAGGACTCAGCTGTGCAATTAAGCAATGTGTTGTACCAAAACATAAGAGGAACAAGTGCCTCAGAAGTGGCTATCAAATTTGACTGCAGCCGAGCCGTCCCTTGCAGACAAATTTACGTGCAGGATGTGATTTTAGAACCCCAAGGCCACGGTGGCACCATTGCTACATGTGAAAATGTTAGATATGTCAACAGAGGAAATTTTTTTCCTCAATGCACTCCATGA
>Glyma.09G233100.1
ATGGATGGCCTTATAATCGATGGAGGTGGACGAATCGACGGCGGAGGTTCTGATTGGTGGAATTCTTGTAAACTAACTGGGACTTGTCATCTCAATAGTGCAAGAAACCATATATCTATAAATAATTCTAATCTCACAGAAATATTCAATATTACTGCACCTAAAGATAGCCCAAACATTGATGGAATTGACATTTCTGAATCATGCTACATTCTAATTCAGCACTCGACCATTGCAACGGGAGATGACTGCATCGCCATAAACAGTGGCGCATCATGTATTAACATTATTGGTGTAACTTGTGGACCAGGCCATGTGAAACATGTTCATTTAACCAATTACAATTTCAAGGGAACAGATAAAGGAAGGAGAATAAAGACATGGCCGGGTGGATGCGGGTATGCAGGAAATATCTCGTTCGAGCATATCGTGCTTATAAATACCAAAAATCGCATAATTATTGACCAGGATTATGAAAGTGAACAGAAGGAAGACCGAAAGCAGACATCTGAAGTTCAAATAAGTGGAGTGACATATCGTTATGTCAATGGAACTTCTGATGGTGAGACAGCCATTAATTTGAATTGTGGAGGTGGAGCGGGTGCAGGGTGCACTGATATCTTCATGGATGTAGTCAACATAACCTCAGCTTCATCAGGATCAAACGTTCTTGCATCCTGCAACAATGCTCATGGAGTTGCTGCTTCTACTTCACCTCCTGTGTCTTGCTTGTCATAG
>Glyma.09G256100.1
ATGGAGTTCTTGTGGAAAACTCTCATGAGGATACACGTGATTAGAACATTTTTTGCTCTCCTTTTGGTTGCACTTTTAAGTTCAGAGGGAGTAGAGAGCAGAAAAGCCAAAGTTGTGACCACTTCCTTAGAGTACAATGCTATAAACTGCAGAGCTCACAGTGCTTCATTGACAGATTTTGGTGGTGTTGGAGATGGAAAAGCATCCAACACAAAGGCATTTCAGTCTGCAATAAGTCACCTTAGTCAGTATGCTTCTGAAGGTGGCTCTCAGCTCTATGTTCCTGCAGGAAAATGGCTCACTGGTAGCTTCAGCCTCACTAGTCACTTCACACTTTATCTTGACAAAGATGCTGTTCTCCTTGCTTCTCAGGATATAACTGAGTGGCCTGTGCTCGAACCCCTCCCATCATACGGTAGAGGAAGAGACGCACCGGCAGGAAGATTCACAAGCCTCATATTTGGAACAAACCTTACTGATGTTATTGTCACAGGTGAAAATGGCACCATAGATGGTCAGGGTGAGTTTTGGTGGCAGCAATTTCACAGGAAGAAGTTGAAGTACACTCGCCCATACCTGATTGAATTGATGTTCTCAGACAACATTCAAATCTCAAATCTAACTCTCCTCAATTCCCCATCATGGAATGTTCATCCTGTTTACAGCAGCAATATTATTGTGCAAGGCATCACCATTTTTGCTCCTGTCACATCTCCTAACACTGATGGCATCAACCCAGATTCTTGCACAAATGTAAGAATTGAAGATTGCTATATAGTTTCTGGTGATGACTGTGTGGCTGTAAAGAGTGGATGGGATGAGTACGGCATAAAATTTGGGTGGCCCACCAAACAGCTAATGATAAGAAGGCTAACATGCATTTCACCATACAGTGCAACCATTGCCTTGGGAAGTGAGATGTCAGGTGGAATCCAAGATGTGAGAGCTGAGGACATCACAGCAATCCAAACAGAATCAGGTGTCAGAATCAAGACTGCAGTTGGGAGAGGAGGGTATGTGAAGGACATATATGTGAAGAGAATGACCTTGCATACTATGAAATGGGCATTTAAGATGACTGGTGACTATAACTCACATGCTGATAGTCACTATGACCCTAATGCCTTGCCTGAGATAAAAAACATCAACTATAGAGATGTTGTGGCAGAAAATGTGACCATAGCTGCTAGGTTCCAAGGAATCTCCAATGACCCCTTTACAGGAATCTGCATTGCAAATGTGACACTAAGAATGGCAGCCAAGGCCAAGAAGCAGCCTTGGACCTGCACTGATATTGAAGGGATGACGAGCGGGGTGACTCCTCCGCCTTGTGGTTTGTTACCTGATCAAGGGCCAGAGAAGATTACAGCATGTGATTTCCCAGCAGATAGTCTACCCATTGATATGTTGGAGCTTAAGAAATGTACTACAACCATGACATTTGTTGGAGTGTAG
>Glyma.10G010000.1
ATGAGGCATTGTCATATTTTGACACTAGCATTGTCCTTATATTTTCTTGCTTTATTTCTTCCCACCCAAGCTAGGCACCATTACCACAAAAAACACAAGCACACATATTATCATAATGCACCTGAAATTTCACCATCTCCTGCTCCTGCTCCTGCACCTTCTAATGCTTCTGATGAAGCTACTAGTCCTAGCCCCTCTGATAACGAGAACTACCACAATGCATCTAATAGCTTATTCGATGTACGAACATTTGGGGCCATTGGAGATGGAATAACTGATGATACAGAGTCATTCAAAATGGCATGGGACACTGCTTGCCAAAGTGAATCGCCGGTCAAAGTTATCCTTGTTCCCCAAGGTTTCTCCTTCGTTATTCAATCTACTATTTTCACAGGTCCTTGTAAAGGTGGCTTAGTACTAAAGGTTGATGGCACTCTTATGCCACCTGATGGACCTGAATCTTGGCCAAAGAACAATAGTAAGCGTCAATGGCTTGTCTTTTTTAGAATCAATGGGATGTCACTTGAAGGAAGTGGTTTAATAGATGGGAGAGGAGCAAAATGGTGGGACCTTCCTTGTAAGCCTCATAAGGGACCTAATGGAACAACATCTCCAGGACCTTGTGACAGCCCAGTTGCCATAAGGTTTTTCATGAGTTCCAACTTGACTGTACAAGGACTCAGAATTAAGAACAGCCCCCAGTTTCATTTCAGATTTGATGGCTGCGAAAGTGTCCACGTGGAATCAATTTACATAACAGCTCCAGCACTAAGCCCCAACACTGATGGAATACACATAGAAAATACCAATGACGTGAGAATATACAATTCAGTCATTTCTAATGGTGATGACTGCGTGTCCATTGGAGCCGGTTGCCATGATGTTGATATAAAGAACATCACATGTGGACCTGGTCATGGAATTAGCATTGGTAGTCTGGGAAATCACAACTCTAGAGCCTGTGTTTCAAACATTACGGTGAGGGATTCGGTTATAAAAGTGTCAGATAATGGGGTTAGAATCAAGACATGGCAAGGTGGAGCAGGATCAGTATCAGGTGTGACATTCAGTAACATTCACATGGAAAGTGTAAGGAACCCTATTATAGTTGACCAGTTTTACTGCCTCAGTAAGGATTGCTCCAACAAGACCTCTGCAGTCTTTGTAACGGACATAGTTTACGCAAACATAAAGGGAACATATGACATAAGGCATCCACCAATGCGTTTTGCTTGCAGTGATTCTGTGCCATGCACCAACTTGACCCTCTCAGATATTGAGCTTCTTCCTGATCAAGGAGACATAGTGCTTGATCCTTTCTGCTGGAGTGCCTATGGAAACTCTGAGACACTAACCATTCCCCCAGTATTTTGCTTGTTGGAAGGCCTTCCTCAGTCCATTTCAGGCAATGACATAGATCATTGCTGA
>Glyma.10G016100.1
ATGAAGAGTCTCGTAGCTGTGCTTTTAGTTATAGTATTAAGCACTGCTCTGGAAAGCAATGGAGAAGATGATCATGAACGATGTAAACAGGAAGCAGTGGATCCTAGGCCTCACAGCGTGTCAATCTTAGAGTTCGGAGCAGTTGGAGACGGGAAAACGCTGAACACAGTTGCATTCCAAAATGCAGTTTTTTATGCCAAGTCATTTGCTGACAAAGGTGGGGCTAAACTATATGTTCCATCTGGCAAGTGGCTTACTGGAAGTTTTAACCTTACCAGCCACCTCACTCTCTTCCTTGAGCGAGGCGCAACCATCATTGCATCACAGGATTATGCACACTGGACTGCAATGGACCCCCTACCCTCCTATGGTCGAGGAATTGATGTTCCTAGTGGGAGATATCGCAGTTTAATTTATGGACAGAACTTAAGTGATGTGGTGATTACAGGTGATAATGCAATTATTGATGGGCAGGGTTCTGTCTGGTGGGACCTAATCGGTACTCATTCCTTAAATTACAGCAGACCACATATTATAGAACTTGTTGGTTCTGATAATATCACAATCTCAAATTTGACATTTTTAAACTCTCCTGCCTGGAGCATCCATCCAGTATATTGCAGTAACGTTCAAATCCAGAAGATAACAGTTCATGCACCAACTGAGTTCCCTTACACAAGCGGTATAGTTCCAGATTCTTCTGAGCATGTTTGCATTTACAACAGCAATATTAGCACTGGTCATGATGCAATTGTGCTGAAGAGTGGTTGGGATCAATATGGAGTTGCCTATGGCAAACCAACCTCAAAGGTCCACATCCGGGGTGTTTATCTACAATCTTCATCTGGCGCTGGCCTAGCATTTGGGAGTGAGATGTCTGGAGGCATATCTGATATAATTGCAGAGCAGCTCCATATTACCAACTCAACTATTGGCATTGAACTGAAGACAACTAAGGGTAGAGGTGGTTATATGAAAAACATCTTCATTTCTGACGCAAAATTGGAAAATATTTACTTGGGTATCAGCATGACGGGAAGCTCTGGCTCCCATCCAGATGACAAGTACGATCCTAATGCAGTTCCGGATGTTGGTAATGTTACTTTTGAGAATGTGATTGGTACAAATATTGCTATTGCTGGGAATTTTTCAGGAATAGTTGATTCGCCTTTCACTCCTATCTGTCTTTTGAACGCGACCTTTTCTTCCAGTTCTGAGTCATCATCTCCTTCATGGTTTTGTTCTGACATAATGGGAATCTCCGAGGAAGTGTTTCCTGAGCCATGTCCTGATCTGCAGAACACGTATTCAAACTTTTCCTCTTGCTTTTCTTCCCTACATCCGTCGTCTAGTTATGTCTCAAGCGCATGA
>Glyma.10G016100.2
ATGGACCCCCTACCCTCCTATGGTCGAGGAATTGATGTTCCTAGTGGGAGATATCGCAGTTTAATTTATGGACAGAACTTAAGTGATGTGGTGATTACAGGTGATAATGCAATTATTGATGGGCAGGGTTCTGTCTGGTGGGACCTAATCGGTACTCATTCCTTAAATTACAGCAGACCACATATTATAGAACTTGTTGGTTCTGATAATATCACAATCTCAAATTTGACATTTTTAAACTCTCCTGCCTGGAGCATCCATCCAGTATATTGCAGTAACGTTCAAATCCAGAAGATAACAGTTCATGCACCAACTGAGTTCCCTTACACAAGCGGTATAGTTCCAGATTCTTCTGAGCATGTTTGCATTTACAACAGCAATATTAGCACTGGTCATGATGCAATTGTGCTGAAGAGTGGTTGGGATCAATATGGAGTTGCCTATGGCAAACCAACCTCAAAGGTCCACATCCGGGGTGTTTATCTACAATCTTCATCTGGCGCTGGCCTAGCATTTGGGAGTGAGATGTCTGGAGGCATATCTGATATAATTGCAGAGCAGCTCCATATTACCAACTCAACTATTGGCATTGAACTGAAGACAACTAAGGGTAGAGGTGGTTATATGAAAAACATCTTCATTTCTGACGCAAAATTGGAAAATATTTACTTGGGTATCAGCATGACGGGAAGCTCTGGCTCCCATCCAGATGACAAGTACGATCCTAATGCAGTTCCGGATGTTGGTAATGTTACTTTTGAGAATGTGATTGGTACAAATATTGCTATTGCTGGGAATTTTTCAGGAATAGTTGATTCGCCTTTCACTCCTATCTGTCTTTTGAACGCGACCTTTTCTTCCAGTTCTGAGTCATCATCTCCTTCATGGTTTTGTTCTGACATAATGGGAATCTCCGAGGAAGTGTTTCCTGAGCCATGTCCTGATCTGCAGAACACGTATTCAAACTTTTCCTCTTGCTTTTCTTCCCTACATCCGTCGTCTAGTTATGTCTCAAGCGCATGA
>Glyma.10G016900.1
ATGTCTTTATCTAAGGCCCTTTTTCTCTTAGGCGTTGTTTTCCTCTCTTGCACCTTGATAGGTGCATCTTCGTGTGGCTTTGAGACTCGCCGTAGCCTCCTCCTTCCAGTTCCGAAAAACGGTCCTGCAATTTTTTATGTGACAAAATTTGGTGCTGTGGCAGATGACAAAACTGACAATATTGATGCATTTAGGGCTGCATGGGGAGAAGCATGCAGAAACAGTACTACTCAAGCAAAGGTTTTGATCCCAGCGGGAACATTTCGTGCTGCACAAACTATGTTCGCGGGGCCATGTACCAGCCCAAAGCCTATAACCATTGAAGTTATAGGAACTGTGAGTCCAGAATGGTTCAGCTTTCTAGACATTGACGGTCTTGTGTTGACTGGCAATGGAGTTTTTGGCGGCCAAGGAGCCGCCACTTGGCCATATAACGACTGCAAGAAGACCAAAGGCAATTGTGCTCCCCTCCCATCTCAACATCTCAAAATAACAGCACCGGGAAACAGTCCGGACACAGACGGCATGCACATAAGCACAAGCGACAGGATCAAGGTTTTCAATTGCGCTTGTACTCTAACATACATTTCCATTGGATACAGCACCACCGACATTGCCATCACCAATATCACCTGCGCCCACAGTCATGGCGTCAGTATTGGAAGCCTTGGTAAGTGGCCAGAGGAACGCAGCGTGAACGGCATCAGCGTTACGAATTGCACGTTCCTGAACACGACCAACGGTGCCAGAATCAAAACGTGGATGGGGACAGTGCCGGCGGAAGCCAAAAACATTGCCTATGAAGGCCTCATTATGAAGGGTGTTCAGAATCCTATCGTTATTGACCAGAGTTATGGCTTCAAAAAGAAGAGTGAGTTTTTAATTCTGAGTGAAACTCATCCATCAAGTTCGGTGTGGAAGATAAGCAATATTCATTTCCGTAAGATACAAGGAACTACAGTCTCAAACGTTGCAGTGTCTCTGCAATGTAGCACAAGCAACCCCTGCGAGGGAGTTGAGATAGCCGATGTAGATTTGGCTTATGCTGGCCGTCCTCACAATACAAGTTTTGTATCCTCTTGCTCCAATGCTAAAACTATTTTTGGAGGGATACTCAACCCACCAGCTTGCTAA
>Glyma.10G088900.1
ATGAGAATGTCTCCACAAAGTGTAGCTCTTTCACTTTTCATCACCATGTTTGTCTCATTTGGGGTTTGTTTTGGCTCTTTCCTAGAGGACACATATCATCTAACTAATTATCAACGTTACTCTATGAAGCCAAACAATGAACATTTTGGTATCATGACAAGGGCTTATGGATCTACCCCATCTACAAGGTCTCAAAGAAGGATTAATGTTGATGACTATGGAGCCAAAACAATTGATGGAAGAGATGACACTGAGGCATTTGAGAAGGCATGGGATGAGGTATGTTCTACAGGGGGGATTGTTGTAGTCCCTGAAGAAAAGATCTTTCACTTAAAGCCAATAACTTTTTCAGGACCATGCCAACCCAATATTGCCTTCCGGGTCTACGGAACAATCAAAGCATGGCCTAAAATGTCAGCATACCAAAATGATAGACTACACTGGATTAAGTTTGAGAATGTCACAAATCTCAGAGTTGATGGTGGTGGCACTATCAATGGCAATGGGAGAAAATGGTGGGAGAACTCTTGCAAAAGGAATAAAAACCTTCCATGCAAACCGGCACCAACTGCTGTGACTTTCTACCAATGCAACAACTTGAAAGTGACAAATCTGAGGTTCAAAAATGCACAGCAAATGCATATAAGGTTTCAAAAATGCAACAATGTTGCAGCTTCTAATTTGGTCGTGAGAGCACCAGGGAACAGCCCCAACACTGATGGAATTCACGTCACGGAGACAAAAAATATTCTGATAAGCAACAGTATCATTGGTACAGGTGATGACTGTATTTCCATAGTAAGTGGGTCCCAAAATGTACGAGCCATAGATATCAAGTGTGGACCAGGGCATGGAATCAGCATTGGAAGTTTAGGAGCTGGTGACTCAAAAGCTCAAGTGTCCAACGTGTTAGTGAACAGAGCCACCTTAACAAGAACGACCAATGGAGTTAGAATAAAGACTTGGCAGGGAGGTTCTGGCTATGCGGAAAACATAATATTTGTGAATATAGCAATGCGAAATGTGACGAATCCCATAATTGTAGATCAAAACTACTGTGACCAGGAGAAGCCATGCCATGAGAAGGACTCAGCAGTGAAATTGAGCAATATTATGTACCAAAACATCAGAGGAACAAGTGCTTCAGAAGTGGCAATCAAATTTAACTGCAGCAAAACCGTTCCATGCAAAGGAATATACTTGCAAGATGTGATTTTAACACCAGAAGGCCATGGTGGTTGCAGCAGCACCATTGCTACATGTGAAAATGTTAGATATGTCAATCAGGGAAAGGTTTTTCCTCCATGCTCTACTTGA
>Glyma.10G103200.1
ATGACACGTACATTCGTGAACATTTTGGGTACAAGCCTGTATGGAGCAAAATTAGTCATTAACCCTAGCCATTTTCATCAAACAGCATTCAACACCTTTCAAAGAGCATCAATTCTCACTTACGCACAAAGGGAAATTAAAGTAACAATGGCCCTCCAAAGGCATCATCTCTCGTTACTTTTTATCATGTTTTCTTTTGTTGCTTGTCACAGCACCGTGCTACTTGATGGTGGTGGTACATTCAAGGACTTTATCAAACAAAAAAGTACAGATGTTATGAGCATAAGGAAATTTGGCAAATTGGGTGACATTTCTTCTTCGCTTAAAACGGTTAACGTCAATGATTATGGAGCTCGCGGAGATGGCAAAACTGATGACACTCAGGCATTCAAGGAAGCTTGGGAAGTAGCATGTTCTTCTGGGGGAGCAGTTTTTGTGGTGCCTCGGAAAAATTATCTACTCAAGCCATTCACATTTTCTGGCCCTTGCGAATCCGACATAGAAGTTCAGATTTCTGGAATCATTGAAGCATCAGAAAACCTATCAGATTACAGCGAAGACCTAACCCACTGGCTTGTTTTCGACAGTATTGAGAAACTATCAGTTAAAGGTGGTGGAACCATCGATGGAAATGGAAACATATGGTGGCAAAACTCATGCAAAGTTAACGAAAAGCTTCCTTGCAAGAATGCCCCTACGGCATTGACTTTCTACAAGTGCAAAGATTTGACAGTGGAGGATTTGACGATAAAAAATGGCCAACAGATGCAAGTTTCATTCCAAAACTCTGAGAATGTTCAAGTTTCTGATCTCACAGTGACAGCACCGGGGGATAGCCCTAACACCGATGGAATCCATGTCACAAACACCCAAAACATTCAAATCTCTAACTCCGTTATAGGAACTGGTGATGATTGTATATCAATTGTAAGTGGATCCAAGGATGTACTAGCCACAGACATAATCTGCGGACCAGGCCATGGTATCAGCATCGGAAGCTTGGGGGCTGAGGGATCCAAGGACTTCGTTTCAGGAATAACGGTGAAAGGAGCTCAGCTTTCTGGAACTACAAACGGACTAAGAATTAAGACATGGCAGGGAGGATCAGGAAGTGCAAGCAACATCCAATTTCAGAACATTCAAATGGACAATGTGGCCAACCCCATAATAATTGACCAAAACTACTGTGATCAAGAGACACCATGCGAAGAACAAACATCTGCAGTTCAGATTAGGAATGTGTTGTACCAAAACATAAGTGGCACTAGTGCTTCTGATGTGGGTGTGCAATTTGATTGCAGTAAGAAATTTCCATGCCAGGGGATAGTGTTGCAGAACATAGACCTGAAACTTGAAGGTGGAGGAGAGGCCAAGGCTTCATGCAACAGTGTTGAATTGTCCTACAGAGGAGATGTTAACCCTCTCTGCCCATAG
>Glyma.10G135700.1
ATGCTACTCCTTCCCGTACTTTCTCTCTCTCCCTCCTTCCCCTCTCTCACTTCAAACCGTTATCTCCAATTTCGACCTCGTCGGAGTTGCCGCGTCGTTCGATGGGCCGCCACGAAGTCCGGTGACGATGAGTTCACGGCAAAGTCGGGGTACCTATTTGAGCTGAGCGCGACGAAGGCGGATTCGCTAGGGAATACTAGATACCAAAAATCGCAGCCATATGCTCGCGGAAGCCTCTGCTCATGGCTCGCCACTTGGTGCAAACCAGCGTCGCATTCGGGAAGTGGTTCGGTCTCCGCTACATCGATACTCTCTTGGACCGCTCCGGGTCAATGTTTCAGAGTGGCCAATGGATTGGACTGTTTTGAGTACCCTGCTATCAGCTGCAGAAAACACAGTGCAGTTTTGACTGATTTTGGTGGTGTTGGTGATGGAAAAACATCTAACACAAAGGCCTTTCAATATGCTATTAGCAATCTCAGCCACTATGCATTTGATGGTGGAGCTCTCCTTGTTGTGCCACCAGGGAAATGGTTAACATGA
>Glyma.10G138100.1
ATGAAGAGACTTTCAACTTTGGTGGATGGGTTTTTGGTTCTTGCATTGTTCAGTTGTAGCACATGGACAGTGTGGAGCAGCTCATGCTGCAATCAGATAAACTCGTACGAAGTCCGGCCTCACAGTGTCAGTATTACTGAATTTGGAGCTGTTGGCGATGGGATCACTCTCAACACAATAGCATTTCAGAATGCCATCTTCTACCTAAATTCATTTGCGGACAAAGGTGGAGCCAAGCTTTTCGTCCCGGCTGGCCGGTGGTTAACAGGAAGCTTTGATCTCATCAGTCATCTAACTTTGTGGTTGGACAACGATGCAGTAATTCTTGGATCAATGAACTCTGACGACTGGCCAGTTGTGGATCCTCTACCATCATATGGTCATGGAAGGGAGTTGCCGGGTGGAAGGCATAGAAGCCTCATTTATGGACGCAATTTAACTGATGTTGTCATAACAGGTAACAATGGAACTATAGATGGTCAAGGGAGTATCTGGTGGAACAATTTTTGGAACAAAACACTGAATTATACGCGTCCTCATTTGGTTGAGTTGATGAATTCAACTGGGGTTCTCATTTCAAATGTAACTTTCATGAATTCACCATTTTGGACTATTCACCCTGTATACTGCAGCCATGTAACAATTCAGAACGTCACAATCATTGCTCCTCTTAGTTCACCAAATACAGATGGCATTAATCCAGATTCTTCAGACAATGTATGCATTGAAGACTGTTATATAAGCACCGGTGATGATTTAATTTCCATCAAAAGTGGATGGGATGGATATGGCATTTCATTTGGTCGACCCAGTACAAATATTAACATCCGCAGGCTCATTGGGAAGACAACGAGCGCAGGGATTGCTATCGGAAGTGAGATGTCTGGAGGAGTATCAGAAGTTCATGCAGAAGATATTTACATTTTTGATTCACATAGCGCAATTAGAATAAAAACTTCTCCTGGCAGGGGTGGTTATGTTAGAAATGTCTATATCTCTAACATGATCTTGGTTAATGTAGATATTGCTATTAGGTTCACTGGTTTATATGGAGAACATCCAGATGACACTTATGACCCAGATGCTCTACCGGTAATAGAAAGGATTACTATCAAGGATGTGATAGGGGAAAAAGTCAAACGTGCCGGCCTTATACAGGGTATTAAAGGTGACAACTTTGTCAATATCTGCCTATCAAACATCACCCTTAATGTGAGCAAAAAATTGCCATGGAACTGCTCTTACGTAAAAGGATACTCTGACTTGGTTTCACCAGAAGCGTGCGAGCCTCTCAGAGAAAGAATATTCCCTGAGCATTGTTCAGACTGTTACTATTTGCCAAACCACTTGAAGAGTTTGAGTAATCAAAACTGGGGTGCTTGGTTACTGTCTTAG
>Glyma.10G138100.2
ATGAACTCTGACGACTGGCCAGTTGTGGATCCTCTACCATCATATGGTCATGGAAGGGAGTTGCCGGGTGGAAGGCATAGAAGCCTCATTTATGGACGCAATTTAACTGATGTTGTCATAACAGGTAACAATGGAACTATAGATGGTCAAGGGAGTATCTGGTGGAACAATTTTTGGAACAAAACACTGAATTATACGCGTCCTCATTTGGTTGAGTTGATGAATTCAACTGGGGTTCTCATTTCAAATGTAACTTTCATGAATTCACCATTTTGGACTATTCACCCTGTATACTGCAGCCATGTAACAATTCAGAACGTCACAATCATTGCTCCTCTTAGTTCACCAAATACAGATGGCATTAATCCAGATTCTTCAGACAATGTATGCATTGAAGACTGTTATATAAGCACCGGTGATGATTTAATTTCCATCAAAAGTGGATGGGATGGATATGGCATTTCATTTGGTCGACCCAGTACAAATATTAACATCCGCAGGCTCATTGGGAAGACAACGAGCGCAGGGATTGCTATCGGAAGTGAGATGTCTGGAGGAGTATCAGAAGTTCATGCAGAAGATATTTACATTTTTGATTCACATAGCGCAATTAGAATAAAAACTTCTCCTGGCAGGGGTGGTTATGTTAGAAATGTCTATATCTCTAACATGATCTTGGTTAATGTAGATATTGCTATTAGGTTCACTGGTTTATATGGAGAACATCCAGATGACACTTATGACCCAGATGCTCTACCGGTAATAGAAAGGATTACTATCAAGGATGTGATAGGGGAAAAAGTCAAACGTGCCGGCCTTATACAGGGTATTAAAGGTGACAACTTTGTCAATATCTGCCTATCAAACATCACCCTTAATGTGAGCAAAAAATTGCCATGGAACTGCTCTTACGTAAAAGGATACTCTGACTTGGTTTCACCAGAAGCGTGCGAGCCTCTCAGAGAAAGAATATTCCCTGAGCATTGTTCAGACTGTTACTATTTGCCAAACCACTTGAAGAGTTTGAGTAATCAAAACTGGGGTGCTTGGTTACTGTCTTAG
>Glyma.10G138100.3
ATGAAGAGACTTTCAACTTTGGTGGATGGGTTTTTGGTTCTTGCATTGTTCAGTTGTAGCACATGGACAGTGTGGAGCAGCTCATGCTGCAATCAGATAAACTCGTACGAAGTCCGGCCTCACAGTGTCAGTATTACTGAATTTGGAGCTGTTGGCGATGGGATCACTCTCAACACAATAGCATTTCAGAATGCCATCTTCTACCTAAATTCATTTGCGGACAAAGGTGGAGCCAAGCTTTTCGTCCCGGCTGGCCGGTGGTTAACAGGAAGCTTTGATCTCATCAGTCATCTAACTTTGTGGTTGGACAACGATGCAGTAATTCTTGGATCAATGAACTCTGACGACTGGCCAGTTGTGGATCCTCTACCATCATATGGTCATGGAAGGGAGTTGCCGGGTGGAAGGCATAGAAGCCTCATTTATGGACGCAATTTAACTGATGTTGTCATAACAGGTAACAATGGAACTATAGATGGTCAAGGGAGTATCTGGTGGAACAATTTTTGGAACAAAACACTGAATTATACGCGTCCTCATTTGGTTGAGTTGATGAATTCAACTGGGGTTCTCATTTCAAATGTAACTTTCATGAATTCACCATTTTGGACTATTCACCCTGTATACTGCAGCCATGTAACAATTCAGAACGTCACAATCATTGCTCCTCTTAGTTCACCAAATACAGATGGCATTAATCCAGATTCTTCAGACAATGTATGCATTGAAGACTGTTATATAAGCACCGGTGATGATTTAATTTCCATCAAAAGTGGATGGGATGGATATGGCATTTCATTTGGTCGACCCAGTACAAATATTAACATCCGCAGGCTCATTGGGAAGACAACGAGCGCAGGGATTGCTATCGGAAGTGAGATGTCTGGAGGAGTATCAGAAGTTCATGCAGAAGATATTTACATTTTTGATTCACATAGCGCAATTAGAATAAAAACTTCTCCTGGCAGGGGTGGTTATGTTAGAAATGTCTATATCTCTAACATGATCTTGGTTAATGTAGATATTGCTATTAGGTTCACTGGTTTATATGGAGAACATCCAGATGACACTTATGACCCAGATGCTCTACCGGTAATAGAAAGGATTACTATCAAGGATGTGATAGGGGAAAAAGTCAAACGTGCCGGCCTTATACAGGGTATTAAAGGTGACAACTTTGTCAATATCTGCCTATCAAACATCACCCTTAATGTGAGCAAAAAATTGCCATGGAACTGCTCTTACGTAAAAGGATACTCTGACTTGGTTTCACCAGAAGCGTGCGAGCCTCTCAGAGAAAGAATATTCCCTGAGCATTGTTCAGACTGTTACTATTTGCCAAACCACTTGAAGAGTTTGAGTAATCAAAACTGGGGTGCTTGGTTACTGTCTTAG
>Glyma.10G138100.4
ATGAACTCTGACGACTGGCCAGTTGTGGATCCTCTACCATCATATGGTCATGGAAGGGAGTTGCCGGGTGGAAGGCATAGAAGCCTCATTTATGGACGCAATTTAACTGATGTTGTCATAACAGGTAACAATGGAACTATAGATGGTCAAGGGAGTATCTGGTGGAACAATTTTTGGAACAAAACACTGAATTATACGCGTCCTCATTTGGTTGAGTTGATGAATTCAACTGGGGTTCTCATTTCAAATGTAACTTTCATGAATTCACCATTTTGGACTATTCACCCTGTATACTGCAGCCATGTAACAATTCAGAACGTCACAATCATTGCTCCTCTTAGTTCACCAAATACAGATGGCATTAATCCAGATTCTTCAGACAATGTATGCATTGAAGACTGTTATATAAGCACCGGTGATGATTTAATTTCCATCAAAAGTGGATGGGATGGATATGGCATTTCATTTGGTCGACCCAGTACAAATATTAACATCCGCAGGCTCATTGGGAAGACAACGAGCGCAGGGATTGCTATCGGAAGTGAGATGTCTGGAGGAGTATCAGAAGTTCATGCAGAAGATATTTACATTTTTGATTCACATAGCGCAATTAGAATAAAAACTTCTCCTGGCAGGGGTGGTTATGTTAGAAATGTCTATATCTCTAACATGATCTTGGTTAATGTAGATATTGCTATTAGGTTCACTGGTTTATATGGAGAACATCCAGATGACACTTATGACCCAGATGCTCTACCGGTAATAGAAAGGATTACTATCAAGGATGTGATAGGGGAAAAAGTCAAACGTGCCGGCCTTATACAGGGTATTAAAGGTGACAACTTTGTCAATATCTGCCTATCAAACATCACCCTTAATGTGAGCAAAAAATTGCCATGGAACTGCTCTTACGTAAAAGGATACTCTGACTTGGTTTCACCAGAAGCGTGCGAGCCTCTCAGAGAAAGAATATTCCCTGAGCATTGTTCAGACTGTTACTATTTGCCAAACCACTTGAAGAGTTTGAGTAATCAAAACTGGGGTGCTTGGTTACTGTCTTAG
>Glyma.10G144900.1
ATGCGCTTTGAGTTGTCATTGAATCCTCTCATGCTGGCCATCAGGTTCTTCATGAGCTCTAATTTGAAAGTACAAGGACTCAAAACCAAGAACAGCTCTCAATTCCGGTTCCGATTTGATAGTTGTCAAAATGTCCAAATAGAAAAGTTTATAATAATTTCACCTGCTCAGAGTCCCAAAACTGGTGGAATTCACTTTGAAAACACAAATAATTCACTTAGAAAAGTTTACAATTCGGTCATTTCCAACGGTAATTCTATTAATTATCTTTTAATATTATACGTCTACCAGCACCAACAAGCTCTTGTAGTACTACAGGCGCGTAGATTGGAGCCGGTTGTTATGTGA
>Glyma.10G230900.1
ATGTCTCAGACCATGAAGATGTGTCCACGACTCCGAAATTCCTATGGCATTGGTGTGATCTCCTTAGTTCTGATATTGGTATCAGTAAATGTAAAGGTAGCGAGTGGGGTGTACTATGCCATAAATTGCAGAAAGCATAGTGCAGTTTTGACAGATTTTGGTGGGGTTGGTGATGGCATAACATCCAACACAAAGGCCTTTCAATCTGCAATAAGCAAACTCAGCCAATATGCATCTGATGGAGGTGCAATGCTTGTTGTGCCACCTGGGAAATGGCTAACCGGACCCTTTAATCTCACAAGCCATTTTACTCTTTTTCTCGACTTTGGTGCTGTTATTCTTGCATCTCAGGATGAATCAGAATGGCCCCAACTTCCTGTATTACCTTCATATGGAAGAGGAAGAGATGCTCCCGGAGGAAGGTTTAGCAGTCTAATTTTTGGAACTCACCTCACAGATGTTGTTATAACTGGTAACAATGGTCTAATTGATGGGCAAGGAGCTTATTGGTGGAACAAGTTCCATCAGGGTCAATTGACTCTCACTAGGCCATATTTGATAGAGATCATGTACTCTGATCAAATCCAGATATCATTTCTCACTTTGGTCAACTCGCCTACCTGGTTTGTCCATCCAGTATACAGTAGTAACATAATAATAAAAGGGCTAACCATTAAAGCACCAGTGGACTCTCCCAACACAGATGGGATAAACCCAGATTCATGTTCAAACATTAGGATTGAAGATTGCAACATTACTTCCGGTGATGATTGCATTGCGGTAAAAAGTGGCTGGGATGAGTATGGAATTAGATTTGGAATGCCAACCCAACACTTAATCATTAGGAGGATTACTTGTGTATCCCCTGATAGTGCTATGATTGCTTTAGGGAGTGAAATGTCTGGTGGAATCTATGATGTTAGAGCTGAAGATCTCACTGCCATCAACACTGAAGCAGCAGTTAGAATCAAAACAGCAATTGGTAGAGGTGGATATGTGAAAAACATATTTGTCAAAGGAATGAATCTCAACACCATGAAATATGTATTTTGGATTACTGGCACTTATGGAGACCACCCTGACCCTGGCTATGATCCCAAAGCACTACCTTACATTACCGGGATAAATTATAGAGACGTTGTTGCAACGAATGTCACAAAGTCCGCAAGACTTGAAGGAATTTCCAATGATCCTTTCACAGGAATCTGCATTTCTAATGTGAGTATTCAAGTGAGTGAACAACAGAAGAAGCTTCAATGGAATTGCAGTAACATTTCTGGAGTTACAAGCAATGTCACTCCTTACCCTTGTGCATTGCTGCCAGAGAAAGGGCAATTGGAGTGTCCTTTTCCAACTGACACACTTCCCATTGACAATGTTCAGCTCAAGTCTTGTAACTAA
>Glyma.10G231000.1
ATGTCTCATACCATGGAGATATGTCCACGAATCCAAAATTCCTATGTCATTGGTGTGATATCCTTAGTTCTTATGTTGGGATCACTAAATGTGAAGGTAGCACAATGCAGAGTAGCCAGTAAATTGGTTAACATTGAATACCCTGCCATAAATTGTCGAAAACATAGTGCAGTTTTGACAGATTTTGGTGGGGTTGGTGATGGCAAAACCTCAAACACAAAGGCCTTTCAATCTGCAATAAGCAAACTCAGCCGAGTTGCATCTGATGGGGGTGCACAACTTATTGTGCCACCTGGGAAATGGCTTACAGGATCCTTTAATCTCACAAGTCATTTCACTCTTTTTCTCCACAAGGATGCTGTTATTCTTGCATCTCAGGATGAATCAGAATGGCCCCAACTTCCTGTATTACCTTCATATGGAAGAGGAAGAGATGCTCCCGGAGGAAGGTTTAGCAGTCTAATTTTTGGAACTCACCTCACAGATGTTGTAATAACTGGTCACAATGGTACTATTGATGGGCAAGGATCTTATTGGTGGGACAAGTTCCACAAGAACCAATTGAATCTCACCAGGCCATACATGATTGAGATCATGTACTCTGATCAAATCCAAATATCAAATCTCACTTTGGTCAACTCCCCATCCTGGTTTGTCCATCCAATTTACAGCAGTAACATAACAATAAAAGGGCTTACCATTCTCGCACCAGTGGACTCTCCAAACACAGATGGAATTGACCCAGATTCATGTACAAACACTAGGATTGAAGACTGCTACATTGTTTCTGGTGATGATTGTGTGGCAGTAAAAAGTGGTTGGGATGAGTATGGAATTAAATTTGGAAAGCCAACTCAACACCTAGTCATTAGAAGGCTCACATGTATTTCCCCTGATAGTGCCATGATTGCTTTAGGGAGTGAAATGTCTGGTGGAATCCAAGATGTTAGAGTTGAAGATATCACTGCCATCAACACTCAATCAGCAGTTAGAATCAAAACAGCAGTTGGTAGAGGTGGATATGTTAAAGACATATTTGTCAAAGGAATGACCCTCAGCACCATGAAATATGTATTTTGGATGACTGGCTCTTATGGATCACACCCTGACCCTGCCTTTGATCCCAAAGCACTTCCTAATATTACTGGAATAAATTACAGAGATGTTGTTGCAACGAATGTCACATATTCTGCAAAACTTGAAGGAATTTCTAATGACCCTTTCACAGGAATCTGCATTTCTAATGTGAGTATCCAAGTGAGTGAACAAAAGAAGAAGCTTCAGTGGAATTGCACTGATGTTGCTGGAGTTACGAGCAATGTCACTCCTAACACTTGTCAATTGTTGCCAGAGAAAGGGAAATTCGATTGTCCTTTTCCCAATGACAAACTGTCCATTGAAAATGTTCAGTTGAAGACTTGTTCCCTTCAGAATGTCTTCTAG
>Glyma.10G231100.1
ATGAAGCTGTGTTCACAGGTCATTGGTGCGATCTCCTTAGTTCTTATATTGGGATCACTAAATGTGAAAGTAGTAGAATGCAAGGTAGGCAGAGGATTGAAAAACACTGAATATTATGCCATAAATTGCCGAAAGCATAGTGCAGTTTTGACAGATTTTGGTGGAGTTGGTGATGGCAAAACATCCAACACAAAGGCCTTTCAATCAGCAATAAGAAAACTCGGCCAATATGCATCTGATGGGGGTGCACAACTTATTGTGCCACCTGGAAAATGGCTAACAGGACCTTTTAATCTTACAAGCCATTTCACTCTTTTTCTCCACAAGGATGCTGTTATTCTTGCATCTCAGGTTGAATCAGAATGGCCCCAACTTCCTGTACTGCCTTCATATGGAAGAGGAAGAGATGCTCCCGGAGGAAGGTTTAGCAGTCTAATTTTTGGAACTCACCTTACCGATGTTGTAATTACCGGTCACAATGGTACTATTGATGGGCAAGGATCTTATTGGTGGGACAAGTTCCACAAGAACCAATTGAATCTCACCAGGCCATACATGATTGAGATCATGTACTCTGATCAAATCCAAATATCAAATCTCACTTTGGTCAACTCCCCATCCTGGTTTGTCCATCCAATTTACAGCAGTAACATAACAATAAAAGGGCTTACCATTCTCGCACCAGTGGACTCTCCAAACACAGATGGAATTGACCCAGATTCATGTACAAACACTAGGATTGAAGACTGCTACATTGTTTCTGGTGATGATTGTGTGGCAGTAAAAAGTGGTTGGGATGAGTATGGAATTAAATTTGGAAAGCCAACTCAACACCTAGTCATTAGAAGGCTCACATGTATTTCCCCTGATAGTGCCATGATTGCTTTAGGGAGTGAAATGTCTGGTGGAATCCAAGATGTTAGAGTTGAAGATATCACTGCCATCAACACTCAATCAGCAGTTAGAATCAAAACAGCAGTTGGTAGAGGTGGATATGTTAAAGACATATTTGTCAAAGGAATGACCCTCAGCACCATGAAATATGTATTTTGGATGACTGGCTCTTATGGATCACACCCTGACCCTGCCTTTGATCCCAAAGCACTTCCTAATATTACTGGAATAAATTACAGAGATGTTGTTGCAACGAATGTCACATATTCTGCAAAACTTGAAGGAATTTCTAATGACCCTTTCACAGGAATCTGCATTTCTAATGTGAGTATCCAAGTGAGTGAACAAAAGAAGAAGCTTCAGTGGAATTGCACTGATGTTGCTGGAGTTACGAGCAATGTCACTCCTAACACTTGTCAATTGTTGCCAGAGAAAGGGAAATTCGATTGTCCTTTTCCCAATGACAAACTGTCCATTGAAAATGTTCAGTTGAAGACCTGTTCCATTAAAAAGGTCTTCTAA
>Glyma.11G157800.1
ATGCGATTCATTAGTCTTGCAAACCGAGTTTCTGGTATATTTTTTGAGCAGAATTTTGGTTTCAATTTTCGGAACAATTCAGTTACTGAAGTTGTAACTTCCAAGGATAGCAAAAGTTTTTATGTCGATGTTTTGCGATGCAAGAATGTCACTTTTATAAACTTCTCTATAGCTGCTTCATCAACAAGTCCAAACACTGATGGAATTCACATTGGAAGATCAAGTGGAATTAACATAACCAACTCCTTTATTGGTACTTGTGATGATTGCATTTCACTAGGGGATGACAACAAACACATAACAATATTAAATGTGACAAGTGGACCAGGACATGACATCAATGTAGGAAGGCTTGGAAAGTACCCAAACGAAAAACCCGTGGAAAGTTTAACGGTTCGAAATTGTACATTGAACAACACAAATAATGGTTTAAGGATCAAGACTTGGCTTGATATTATAATGGTTAATGTCAGCAAACCAGTGATTATAGATCAAGAGTATTGTCCATGTAATCAGTGCAACAAACAGACTCCTTCAAAAATAAAGATAAGTGAGGTTACCTTCAAGGATATCAAGGGGACTTCGGCAACTCCAAACGGTGTCACCCTTATTTGTACACGATGTGAACTTAGTGACATTGATCTCATTTTCAATGGTGTTCCTACAATGGCTGCATGTACTGATGTTAAAGTCCACAATTTTGGGGAAAACATCTACTAG
>Glyma.12G003700.1
ATGGATTATGGAGCTATCGGAGATGGCCTCACAGATGATTCTCAAGCTTTTCTAAAAGCTTGGAGTATGGTTTGTGCAATGAAAAATGGTGCTGCAACCCTCAAGGTGCCTCCCGGGAAAACATTCATGTTGAAACCTCTTCAATTCAGTGGTCCCTGCAGTTTCTCTTCGGTTCATTTTCAGCTTGAAGGAGATGTTGTTGCACCAAAGAGCACTGAAGCATGGAAGGGTCAGGACTCTAGCAAGTGGATTGATTTTTCTAACGTCGATGGCCTTATAATCGATGGAGGTGGACAAATCGACGGCAGTGGTTCTGTCTGGTGGAATTCTTGTAAAGCCCTGTCTATTCACAACTGCAACAACCTCCAGCTAACTGGGACTCGTCATCTCAATAGTGCAAGAAACCATATATCTATAAATAATTCTAATCACACACACATATTCAATGTCACTATCACTGCACCTCAAGATAGCCCAAACACTGATGGAATTGACGTTTCTCAATCAAGCTACATTCTAATTCAGCGCTCAACCATTGCAACGGGAGATGACTGCATCGCCATGAACAGTGGCACGTCATATGTTAACATTACTGGTATAACTTGTGGACCCGGCCACGGTATAAGTGTTGGAAGCCTTGGGAAAAAAGGAACTTGTCAAACAGTGGAGCATGTTCATGTAAGCAACTGCAACTTCAAGGGAGCAGATAATGGAATGAGGATAAAGACATGGCCGGGTGGATGCGGGTATGCAAGAAATATCAAGTTCGAGCATATCGTACTTACAAATACCAAAAATCCTATAATTATTGACCAGGATTATGAAAATGTACAGAATGAAGACAAAAAACAGACATCTGAAGTTCAAATAAGTGGCGTGACGTATCGTTATGTCAATGGAACTTGTAATAGTGAGACAGCCATTATTTTGAATTGTGGCGCGGGTGCAGGGTGCACTGATATCTTCATGGATCTAGTCAACATAACCTCAACTTCATCAGGATCAAACGTTCTTGCATCCTGCAACAATGCTCATGGAGTTGCTGCTTCTACTTCACCTCCTGTGTCTTGCTTGTCACTGTAA
>Glyma.12G012200.1
ATGTCTCCACAAACGCCAACTATCCCACTTTTCATTGTCCTCGCTTCATTAGTCTTATGTAATGGCTATTACTTAGAGGAATCATTTTATAAAACAAATGCTAAACACTACCCTGTGCATGATGGGAGATTGATCAAGACAAAACACGAGCATTTTGGTCTAATAACAAGGGCTAATAGAGCTAGCCATCTTACTTCTAGGCCTCGTGGAACAGTTAGTGTTGATGACTTTGGAGCCAAAGCAGATGGAAGTGATGACAGCGAGGCATTTGGGAAGGCATGGAATGAAGCATGTTCTAGAGGGGCTATCCTTGTGGTACCTGAAAATAGGATCTATCGTCTTAAGCCAATAATATTTTCTGGTCCATGTCGACCCAACACTGCCTTTATGCTCTATGGAACAATCGAGGCATGGTCTCAAATGTCGGCATACCAAGAAGATAGACAACATTGGATTGTGTTTGATAGTGTTTCAAATTTCAGAGTTGGTGGTGGTGGCACATTCAATGGCAAAGGGAAAAAGTGGTGGCAAAGCTCCTGCAAAGTCAACACTAACCTTCCATGCAACGACGGACCAAGACCAAAAGCCGTGACTTTCTATCAATGCAACAATTTGAAAGTGACAAACCTGAGGTTTAAAGATGCACCGCAAATGCATGTGGTCTTTGAAGGATGCTTCAATGTTATTGTTTCGAATCTCGTCATCAGAGCACCAGGTGACAGCCCCAACACTGATGGAATTCATGTCGCAGACACACAAAATATTGTCATAAGTAACAGTGACATTGGGACAGGTGATGATTGTATTTCAATAATAAGCGGGTCCCAAAACGTAAGAGCCACAGATATTACCTGCGGACCTGGACATGGAATAAGCATTGGAAGCTTGGGAGCAGATAACTCGGAAGCTGAAGTCTCTAATGTGGTAGTGAACAGAGCAACCTTAACAGGAACGACTAATGGAGTGAGAATAAAGACTTGGCAGGGAGGTTCTGGTTATGCAAGGAACATTAAATTTTTGAACATAGCGATGCAAAATGTGACAAATCCCATAATCATAGATCAATACTACTGTGATCAATCGAAGCCATGCCAAGAGCAGGACTCAGCTGTGCAATTAAGCAATGTGTTGTACCAAAACATAAAAGGAACAAGTGCCTCAGAAGTGGCTATCAAATTTGACTGCAGCCGAGCCGTCCCTTGCAGACAAATTTACGTTCAGGATGTGATTTTAGAACCCCAAGGCCATGGTGGCACCATTGCTACATGTGAACATGTTAGTTATGTCAACAGAGGAAAGTTTTTTCCTCAATGCACTCCATGA
>Glyma.12G173000.1
ATGATATCAAAACTCGGAGTTCAGCTCATTGTTCTTATTATCAATTCCTTCAATTCTCTTAGTGTTACCAACCTGATCATGATTAATAGTCCAAAATCTCACATACACGTAAATGGTCGTGAGGGTGCCACATTTTCTCATATTAATATTAGTGCTCCTGGTGATAGTCCTAACACTGATGGATTTGACATTTCTACTTCCAAAAATATCATGATCGAAGATTCAACTATAGCAACTGATAAATTAAAAAAAGTTTTCATCTAA
>Glyma.13G080200.1
ATGGCTTGGAAACAAAATAATTATGCAACAAACAATAATTGCAAGAAGCTCGCCATGATAAATATAATAAATTCACTTGCATATAGTCCTAATACTAATGGAAGTCACATTGAAAAATCAACTCAAGTGAAGATTACTAAAATTGACACCGACAATGATTACATATCTCTAGGTGATGGAAGCAAAGAAGTCATTATCCTAAATGTAACATGTGGACTTGAACATAGTATTAGTTTTGTAGAAGATCTCAATGTCAAGAATTGTACACTAAGAAACACAAATAATGGTCTAAGGATCAAAACTTGGCCTGGTACTCCAATAAATTCTCTTGCATTTGATTTGCATTTTGAAGATACCAAAATGATTAATGTCATTAACCTTATCATTATAGATCAAGAGAACTTCTATCACTCGAGAAGGAGTACTCTTGTTTGTAGGAGTGATGTTCCTTTTGAAATTGTGGATCTAAACGACATAGATATAAGATTCAATGGAACTACTTTAGCAACTGGAAAATATGCAAATATCAAGTCAAATTTTGGAAGGAAAGCACCAATTTGTGCAACTTAG
>Glyma.13G111900.1
ATGGTTGAGAACTCGACGCTAGGGCGCTTCCACCACCAAAGGCTCGACCTTCGCCGCTGGGTCCCCGCGTTCTTCACCTCGCACAAGACCCTCTTGACCTTTCTATGGATCGCCGCCTTCGCCTCCGTTTTTCTGTGGCAGAGGAACATAGCTGGTGGCTTTCTGGTCTACGGAGGAATTCCGGCCAGGCCCATGCCCATGCTCCGCCCCATGGCCTTCAATTTGACGGATTTCGGAGGGGTCGGTGACGGCGTTACTCTCAACACCGAGGCTTTCAAGAGGGCCGTTTCAGCGGTTTCTAAGTTCGGCAAGAAAGGCGGTGCGCAGTTGAATGTGCCTCCCGGACGCTGGCTCACGGCGCCGTTTAATCTAACCAGCCACATGACTCTCTTCCTAGCTGAAGATGCTGTTATACTTGGCATTGATGATGAAAAATATTGGCCATTGATGCCTCCATTGCCTTCATATGGGTATGGGAGGGAGCATCCTGGGCCTCGATATGGCAGTTTGATTCATGGTCAACATCTTAAAGATGTTGTGATAACAGGGCATAACGGTACCATAAATGGACAGGGACAAACATGGTGGAAAAAATATCGCCAGAAGCGTCTCAACCACACTAGGGGGCCACTTGTTCAGATCATGTTTTCTAGTGACATTGTGATCACCAATATAACTTTGCGTGACTCTCCTTTCTGGACACTTCATCCATATGACTGCAAAAACATTACAATAAAAGGTGTTACTATATTGGCTCCTGTGTTTGGAGCTCCAAATACTGATGGCATAGATCCTGACTCTTGTGAGGATATGTTGATAGAGGACTGTTACATAAGTGTGGGAGATGATGCAATTGCAATAAAAAGTGGCTGGGATCAGTATGGAATTGCTTATGGAAGGCCTTCCATGAATATAATGATCCGAAACCTTGTTGTTCGCTCTATGGTCAGTGCTGGCATCTCAATAGGCAGTGAGATGTCTGGCGGGGTATCCAACGTCATGGTGGAGAATATTCTTATATGGGATTCTAGGCGTGGTGTGAGGATCAAGACCGCCCGTGGACGAGGAGCATATGTGCGCCAAATAACTTATCGGAATATAACATTTGAGAATGTTCGAGTTGGAATAGTTATGAAGACAGATTACAATGAACACCCTGATGATGGGTATGATCCTATGGCACTCCCAATTCTCAGAGACATAAGCTTTACCACGGTCCATGGCCAAGGAGTTCGTGTGCCAGTACGCATACACGGTAGTGAGGAGATTCCTGTGAGAAATGTGACTTTTCAAGACATGTCAGTTGGTCTAACCTACAAGAAAAAGCATATCTTTCAGTGTGCATTTGTTCAAGGCCGTGTAATAGGTACCATCTATCCTGCTCCCTGTGAGAACCTTGATCGGTACAATGAGCAAGGACAGTTGGTTAAGCATTCTGCGTCCCAGAATGTAACAGATATAGATTATGATATTTGA
>Glyma.13G111900.2
ATGTTTTCTAGTGACATTGTGATCACCAATATAACTTTGCGTGACTCTCCTTTCTGGACACTTCATCCATATGACTGCAAAAACATTACAATAAAAGGTGTTACTATATTGGCTCCTGTGTTTGGAGCTCCAAATACTGATGGCATAGATCCTGACTCTTGTGAGGATATGTTGATAGAGGACTGTTACATAAGTGTGGGAGATGATGCAATTGCAATAAAAAGTGGCTGGGATCAGTATGGAATTGCTTATGGAAGGCCTTCCATGAATATAATGATCCGAAACCTTGTTGTTCGCTCTATGGTCAGTGCTGGCATCTCAATAGGCAGTGAGATGTCTGGCGGGGTATCCAACGTCATGGTGGAGAATATTCTTATATGGGATTCTAGGCGTGGTGTGAGGATCAAGACCGCCCGTGGACGAGGAGCATATGTGCGCCAAATAACTTATCGGAATATAACATTTGAGAATGTTCGAGTTGGAATAGTTATGAAGACAGATTACAATGAACACCCTGATGATGGGTATGATCCTATGGCACTCCCAATTCTCAGAGACATAAGCTTTACCACGGTCCATGGCCAAGGAGTTCGTGTGCCAGTACGCATACACGGTAGTGAGGAGATTCCTGTGAGAAATGTGACTTTTCAAGACATGTCAGTTGGTCTAACCTACAAGAAAAAGCATATCTTTCAGTGTGCATTTGTTCAAGGCCGTGTAATAGGTACCATCTATCCTGCTCCCTGTGAGAACCTTGATCGGTACAATGAGCAAGGACAGTTGGTTAAGCATTCTGCGTCCCAGAATGTAACAGATATAGATTATGATATTTGA
>Glyma.13G111900.3
ATGAAGAACAGAGATTTAGAGGATGAAAAATATTGGCCATTGATGCCTCCATTGCCTTCATATGGGTATGGGAGGGAGCATCCTGGGCCTCGATATGGCAGTTTGATTCATGGTCAACATCTTAAAGATGTTGTGATAACAGGGCATAACGGTACCATAAATGGACAGGGACAAACATGGTGGAAAAAATATCGCCAGAAGCGTCTCAACCACACTAGGGGGCCACTTGTTCAGATCATGTTTTCTAGTGACATTGTGATCACCAATATAACTTTGCGTGACTCTCCTTTCTGGACACTTCATCCATATGACTGCAAAAACATTACAATAAAAGGTGTTACTATATTGGCTCCTGTGTTTGGAGCTCCAAATACTGATGGCATAGATCCTGACTCTTGTGAGGATATGTTGATAGAGGACTGTTACATAAGTGTGGGAGATGATGCAATTGCAATAAAAAGTGGCTGGGATCAGTATGGAATTGCTTATGGAAGGCCTTCCATGAATATAATGATCCGAAACCTTGTTGTTCGCTCTATGGTCAGTGCTGGCATCTCAATAGGCAGTGAGATGTCTGGCGGGGTATCCAACGTCATGGTGGAGAATATTCTTATATGGGATTCTAGGCGTGGTGTGAGGATCAAGACCGCCCGTGGACGAGGAGCATATGTGCGCCAAATAACTTATCGGAATATAACATTTGAGAATGTTCGAGTTGGAATAGTTATGAAGACAGATTACAATGAACACCCTGATGATGGGTATGATCCTATGGCACTCCCAATTCTCAGAGACATAAGCTTTACCACGGTCCATGGCCAAGGAGTTCGTGTGCCAGTACGCATACACGGTAGTGAGGAGATTCCTGTGAGAAATGTGACTTTTCAAGACATGTCAGTTGGTCTAACCTACAAGAAAAAGCATATCTTTCAGTGTGCATTTGTTCAAGGCCGTGTAATAGGTACCATCTATCCTGCTCCCTGTGAGAACCTTGATCGGTACAATGAGCAAGGACAGTTGGTTAAGCATTCTGCGTCCCAGAATGTAACAGATATAGATTATGATATTTGA
>Glyma.13G111900.4
ATGTTTTCTAGTGACATTGTGATCACCAATATAACTTTGCGTGACTCTCCTTTCTGGACACTTCATCCATATGACTGCAAAAACATTACAATAAAAGGTGTTACTATATTGGCTCCTGTGTTTGGAGCTCCAAATACTGATGGCATAGATCCTGACTCTTGTGAGGATATGTTGATAGAGGACTGTTACATAAGTGTGGGAGATGATGCAATTGCAATAAAAAGTGGCTGGGATCAGTATGGAATTGCTTATGGAAGGCCTTCCATGAATATAATGATCCGAAACCTTGTTGTTCGCTCTATGGTCAGTGCTGGCATCTCAATAGGCAGTGAGATGTCTGGCGGGGTATCCAACGTCATGGTGGAGAATATTCTTATATGGGATTCTAGGCGTGGTGTGAGGATCAAGACCGCCCGTGGACGAGGAGCATATGTGCGCCAAATAACTTATCGGAATATAACATTTGAGAATGTTCGAGTTGGAATAGTTATGAAGACAGATTACAATGAACACCCTGATGATGGGTATGATCCTATGGCACTCCCAATTCTCAGAGACATAAGCTTTACCACGGTCCATGGCCAAGGAGTTCGTGTGCCAGTACGCATACACGGTAGTGAGGAGATTCCTGTGAGAAATGTGACTTTTCAAGACATGTCAGTTGGTCTAACCTACAAGAAAAAGCATATCTTTCAGTGTGCATTTGTTCAAGGCCGTGTAATAGGTACCATCTATCCTGCTCCCTGTGAGAACCTTGATCGGTACAATGAGCAAGGACAGTTGGTTAAGCATTCTGCGTCCCAGAATGTAACAGATATAGATTATGATATTTGA
>Glyma.13G364700.1
ATGGAGTTTTTCTTCACCGTGTTAATTATTCTGAGTGTGATTACACCCGGATTGAGCAGCACAACAACTAGTTTCAATGTGTTGCAGTATGGAGCAGTTGGAAATGGACAAACCAATGATTCCCCAGCCTTTCTAAAGGCGTGGAAAGCCGCATGCCAGAGCAACTCACATATATCTCGCCTCATCATACCAGCAAAACGGACATTCTTGCTGAAGCCTACTACCTTCAGTGGTCCATGCAAGTCTAATTATACCTACATTCAGCTTTCAGGGAACATTATTGCACCTAAAACAAAATCGGAATATTCTGGATTCCACACGAACACATGGCTTGGCTTCTCATTCGTCAATGGTTTAGCTATCAGTGGAAAAGGGACCATTGATGGTCGAGGCTCTGCCTGGTGGCAACAGCCTTGCGTAGGAAATCCACTACCCGGAGCAACGTGCCGTCCACCAACAGCAGTAACATTCAATAGATGCAATCGTCTTCAACTTAAAGGATATACAAGTATTAATCCCGCAAGAAGCCACATGACTCTAACAAGCTGCAAGAAAGGCATAATCTCTAACATCCGTCTAATTGCTCCTGGAACAAGCCCTAATACCGATGGCATTGATATTTCTGGCTCAACAGACATTCAAGTACTTAATTCTTTCATTGCAACAGGTGACGATTGCATTGCTATTAGTGCTGGATCCTCCAAGATCAAAATAACTGGTATAACATGTGGTCCAGGCCATGGTATCAGCATTGGATCATTGGGAACACGTGGAGAGACCGACATTGTAGAGGACGTGCATGTGGAGAATTGTACTTTGACCGAAACATTAACTGGAGTAAGAATCAAGACATGGCAGGGTGGAGCTGGATATGCTAGGAGGATCACGTTTGAAAAGATTAGATTTGTTCGAGCCAATAACCCCATTATCATTGACCAGTTTTATTGCCCTCATAGATCGGACTGCCAAAACCAGACTCGAGCAATCAAGATAAGTGATGTAACATACAAAGGAATTGTTGGAACATCATTGACGGACAAGGCAATCAATTTGAGCTGTGACCAAAATGTAGGCTGCTCCAACATTGTGCTTGATCATGTTTACATAACACCTTCAGTTCCAGGGCAGAAGGTTTTTTCCTATTGCCATAATGCACACGGAATAGCCACACACACCAAACCATCCGTAAAGTGCTTGCTGAAGTAG
>Glyma.14G006100.1
ATGGACATGAAGTTGAATATTCCAGCAATTAATGTTTTATTCTTATTGCTAGCTATTTCTAGTACAACTCAATCGGTTGACATTAATATAAAAAAATTTGGCGGAGGTGCAGATATAACACAGGCTTTGACAAAAGCTTGGGAAGAGGCATGCGCAGCAACAAGTGCAAGCAAAATTGTGATTCCTGGTGGGTCATACAAGATGGAAGCAGTTGATTTAAAAGGTCCTTGCATGGCTCCCATTGAAATTCAGTTTGATGGCACACTTCAAGCACCGGCTGACCCGAATGCACTCGACGGGGCTGATGAATGGCTCAAAGTACAACATGTTAACTTTTTTACCTTATCAGGTAAAGGTGTTTTTGATGGTCAAGGTGCAACTGCTTGGAAACAAAATGATTGTGGAACTAACAAGAATTGCAAGAAACGTTCCAAGAATTTTGGTTTCAATTTCCTGAACAATTCTATGGTTCGGGACATAACTTCTAAGGATAGCAAAAACTTTCATGTAAATGTTTTAGGGTGCAATAACTTCACATTTGATGGTTTCCACGTCAGTGCTCCAAATACCAGTATCAACACTGACGGGATTCACATTGGAAGATCAACTGATGTGAAAATTCTTAACACCAACATTGCCACTGGAGATGACTGCGTCTCATTGGGAGATGGTAGCAAAAAAATAACTGTCCAGAATGTGAATTGTGGACCTGGTCATGGCATTAGTGTTGGAAGTCTTGGCAAGTACCCAGAAGAAGAGCCGGTAGAACAACTTTTAGTCAAGAATTGCACTTTGACAAATACAGATAATGGTGTGAGGATCAAGACTTGGCCTAGTTCTCCAGGAGCTTCTCCTATTACTGATATGCATTTTGAAGATATTACCATGGTTGATGTCATGAACCCAGTGATCATAGACCAAGAGTATTGTCCTTGGAATCAGTGCTCAAAACAGGCTCCATCAAAAATAAAGATAAGCAAGGTTACCTTCAAGAATATTCAGGGCACTTCAAAAACCAAGGAAGGAGTGACTCTTATATGTAGCAAGGGTGTACCATGTGAGGATGTGGAACTAAATAACGTTGCTCTTACATTCAATGGAGCTCCAATAGTTGCTAAATGTGCTAATGTCAAGCCCATAGTTACAGGAAAAGCTCCTGCTTGCACATGTACAGCTTAA
>Glyma.14G006100.2
ATGGGTCGTTACAGCGGGGTTTCAACGAGGCACTCAATGGGTTTACTGATGAGGGATGGAGCTCAAGTTATATTGCCCCTAGCACACACAATTGAGCATGAGGAGGCTTTGACAAAAGCTTGGGAAGAGGCATGCGCAGCAACAAGTGCAAGCAAAATTGTGATTCCTGGTGGGTCATACAAGATGGAAGCAGTTGATTTAAAAGGTCCTTGCATGGCTCCCATTGAAATTCAGTTTGATGGCACACTTCAAGCACCGGCTGACCCGAATGCACTCGACGGGGCTGATGAATGGCTCAAAGTACAACATGTTAACTTTTTTACCTTATCAGGTAAAGGTGTTTTTGATGGTCAAGGTGCAACTGCTTGGAAACAAAATGATTGTGGAACTAACAAGAATTGCAAGAAACGTTCCAAGAATTTTGGTTTCAATTTCCTGAACAATTCTATGGTTCGGGACATAACTTCTAAGGATAGCAAAAACTTTCATGTAAATGTTTTAGGGTGCAATAACTTCACATTTGATGGTTTCCACGTCAGTGCTCCAAATACCAGTATCAACACTGACGGGATTCACATTGGAAGATCAACTGATGTGAAAATTCTTAACACCAACATTGCCACTGGAGATGACTGCGTCTCATTGGGAGATGGTAGCAAAAAAATAACTGTCCAGAATGTGAATTGTGGACCTGGTCATGGCATTAGTGTTGGAAGTCTTGGCAAGTACCCAGAAGAAGAGCCGGTAGAACAACTTTTAGTCAAGAATTGCACTTTGACAAATACAGATAATGGTGTGAGGATCAAGACTTGGCCTAGTTCTCCAGGAGCTTCTCCTATTACTGATATGCATTTTGAAGATATTACCATGGTTGATGTCATGAACCCAGTGATCATAGACCAAGAGTATTGTCCTTGGAATCAGTGCTCAAAACAGGCTCCATCAAAAATAAAGATAAGCAAGGTTACCTTCAAGAATATTCAGGGCACTTCAAAAACCAAGGAAGGAGTGACTCTTATATGTAGCAAGGGTGTACCATGTGAGGATGTGGAACTAAATAACGTTGCTCTTACATTCAATGGAGCTCCAATAGTTGCTAAATGTGCTAATGTCAAGCCCATAGTTACAGGAAAAGCTCCTGCTTGCACATGTACAGCTTAA
>Glyma.14G006100.3
ATGCTATTATTGGAAGCAGGGGTTTCAACGAGGCACTCAATGGGTTTACTGATGAGGGATGGAGCTCAAGTTATATTGCCCCTAGCACACACAATTGAGCATGAGGAGGCTTTGACAAAAGCTTGGGAAGAGGCATGCGCAGCAACAAGTGCAAGCAAAATTGTGATTCCTGGTGGGTCATACAAGATGGAAGCAGTTGATTTAAAAGGTCCTTGCATGGCTCCCATTGAAATTCAGTTTGATGGCACACTTCAAGCACCGGCTGACCCGAATGCACTCGACGGGGCTGATGAATGGCTCAAAGTACAACATGTTAACTTTTTTACCTTATCAGGTAAAGGTGTTTTTGATGGTCAAGGTGCAACTGCTTGGAAACAAAATGATTGTGGAACTAACAAGAATTGCAAGAAACGTTCCAAGAATTTTGGTTTCAATTTCCTGAACAATTCTATGGTTCGGGACATAACTTCTAAGGATAGCAAAAACTTTCATGTAAATGTTTTAGGGTGCAATAACTTCACATTTGATGGTTTCCACGTCAGTGCTCCAAATACCAGTATCAACACTGACGGGATTCACATTGGAAGATCAACTGATGTGAAAATTCTTAACACCAACATTGCCACTGGAGATGACTGCGTCTCATTGGGAGATGGTAGCAAAAAAATAACTGTCCAGAATGTGAATTGTGGACCTGGTCATGGCATTAGTGTTGGAAGTCTTGGCAAGTACCCAGAAGAAGAGCCGGTAGAACAACTTTTAGTCAAGAATTGCACTTTGACAAATACAGATAATGGTGTGAGGATCAAGACTTGGCCTAGTTCTCCAGGAGCTTCTCCTATTACTGATATGCATTTTGAAGATATTACCATGGTTGATGTCATGAACCCAGTGATCATAGACCAAGAGTATTGTCCTTGGAATCAGTGCTCAAAACAGGCTCCATCAAAAATAAAGATAAGCAAGGTTACCTTCAAGAATATTCAGGGCACTTCAAAAACCAAGGAAGGAGTGACTCTTATATGTAGCAAGGGTGTACCATGTGAGGATGTGGAACTAAATAACGTTGCTCTTACATTCAATGGAGCTCCAATAGTTGCTAAATGTGCTAATGTCAAGCCCATAGTTACAGGAAAAGCTCCTGCTTGCACATGTACAGCTTAA
>Glyma.14G006100.4
ATGCCAGGGGTTTCAACGAGGCACTCAATGGGTTTACTGATGAGGGATGGAGCTCAAGTTATATTGCCCCTAGCACACACAATTGAGCATGAGGAGGCTTTGACAAAAGCTTGGGAAGAGGCATGCGCAGCAACAAGTGCAAGCAAAATTGTGATTCCTGGTGGGTCATACAAGATGGAAGCAGTTGATTTAAAAGGTCCTTGCATGGCTCCCATTGAAATTCAGTTTGATGGCACACTTCAAGCACCGGCTGACCCGAATGCACTCGACGGGGCTGATGAATGGCTCAAAGTACAACATGTTAACTTTTTTACCTTATCAGGTAAAGGTGTTTTTGATGGTCAAGGTGCAACTGCTTGGAAACAAAATGATTGTGGAACTAACAAGAATTGCAAGAAACGTTCCAAGAATTTTGGTTTCAATTTCCTGAACAATTCTATGGTTCGGGACATAACTTCTAAGGATAGCAAAAACTTTCATGTAAATGTTTTAGGGTGCAATAACTTCACATTTGATGGTTTCCACGTCAGTGCTCCAAATACCAGTATCAACACTGACGGGATTCACATTGGAAGATCAACTGATGTGAAAATTCTTAACACCAACATTGCCACTGGAGATGACTGCGTCTCATTGGGAGATGGTAGCAAAAAAATAACTGTCCAGAATGTGAATTGTGGACCTGGTCATGGCATTAGTGTTGGAAGTCTTGGCAAGTACCCAGAAGAAGAGCCGGTAGAACAACTTTTAGTCAAGAATTGCACTTTGACAAATACAGATAATGGTGTGAGGATCAAGACTTGGCCTAGTTCTCCAGGAGCTTCTCCTATTACTGATATGCATTTTGAAGATATTACCATGGTTGATGTCATGAACCCAGTGATCATAGACCAAGAGTATTGTCCTTGGAATCAGTGCTCAAAACAGGCTCCATCAAAAATAAAGATAAGCAAGGTTACCTTCAAGAATATTCAGGGCACTTCAAAAACCAAGGAAGGAGTGACTCTTATATGTAGCAAGGGTGTACCATGTGAGGATGTGGAACTAAATAACGTTGCTCTTACATTCAATGGAGCTCCAATAGTTGCTAAATGTGCTAATGTCAAGCCCATAGTTACAGGAAAAGCTCCTGCTTGCACATGTACAGCTTAA
>Glyma.14G006100.5
ATGCCAGGGGTTTCAACGAGGCACTCAATGGGTTTACTGATGAGGGATGGAGCTCAAGTTATATTGCCCCTAGCACACACAATTGAGCATGAGGAGGCTTTGACAAAAGCTTGGGAAGAGGCATGCGCAGCAACAAGTGCAAGCAAAATTGTGATTCCTGGTGGGTCATACAAGATGGAAGCAGTTGATTTAAAAGGTCCTTGCATGGCTCCCATTGAAATTCAGTTTGATGGCACACTTCAAGCACCGGCTGACCCGAATGCACTCGACGGGGCTGATGAATGGCTCAAAGTACAACATGTTAACTTTTTTACCTTATCAGGTAAAGGTGTTTTTGATGGTCAAGGTGCAACTGCTTGGAAACAAAATGATTGTGGAACTAACAAGAATTGCAAGAAACGTTCCAAGAATTTTGGTTTCAATTTCCTGAACAATTCTATGGTTCGGGACATAACTTCTAAGGATAGCAAAAACTTTCATGTAAATGTTTTAGGGTGCAATAACTTCACATTTGATGGTTTCCACGTCAGTGCTCCAAATACCAGTATCAACACTGACGGGATTCACATTGGAAGATCAACTGATGTGAAAATTCTTAACACCAACATTGCCACTGGAGATGACTGCGTCTCATTGGGAGATGGTAGCAAAAAAATAACTGTCCAGAATGTGAATTGTGGACCTGGTCATGGCATTAGTGTTGGAAGTCTTGGCAAGTACCCAGAAGAAGAGCCGGTAGAACAACTTTTAGTCAAGAATTGCACTTTGACAAATACAGATAATGGTGTGAGGATCAAGACTTGGCCTAGTTCTCCAGGAGCTTCTCCTATTACTGATATGCATTTTGAAGATATTACCATGGTTGATGTCATGAACCCAGTGATCATAGACCAAGAGTATTGTCCTTGGAATCAGTGCTCAAAACAGGCTCCATCAAAAATAAAGATAAGCAAGGTTACCTTCAAGAATATTCAGGGCACTTCAAAAACCAAGGAAGGAGTGACTCTTATATGTAGCAAGGGTGTACCATGTGAGGATGTGGAACTAAATAACGTTGCTCTTACATTCAATGGAGCTCCAATAGTTGCTAAATGTGCTAATGTCAAGCCCATAGTTACAGGAAAAGCTCCTGCTTGCACATGTACAGCTTAA
>Glyma.14G006100.6
ATGCCAGGGGTTTCAACGAGGCACTCAATGGGTTTACTGATGAGGGATGGAGCTCAAGTTATATTGCCCCTAGCACACACAATTGAGCATGAGGAGGCTTTGACAAAAGCTTGGGAAGAGGCATGCGCAGCAACAAGTGCAAGCAAAATTGTGATTCCTGGTGGGTCATACAAGATGGAAGCAGTTGATTTAAAAGGTCCTTGCATGGCTCCCATTGAAATTCAGTTTGATGGCACACTTCAAGCACCGGCTGACCCGAATGCACTCGACGGGGCTGATGAATGGCTCAAAGTACAACATGTTAACTTTTTTACCTTATCAGGTAAAGGTGTTTTTGATGGTCAAGGTGCAACTGCTTGGAAACAAAATGATTGTGGAACTAACAAGAATTGCAAGAAACGTTCCAAGAATTTTGGTTTCAATTTCCTGAACAATTCTATGGTTCGGGACATAACTTCTAAGGATAGCAAAAACTTTCATGTAAATGTTTTAGGGTGCAATAACTTCACATTTGATGGTTTCCACGTCAGTGCTCCAAATACCAGTATCAACACTGACGGGATTCACATTGGAAGATCAACTGATGTGAAAATTCTTAACACCAACATTGCCACTGGAGATGACTGCGTCTCATTGGGAGATGGTAGCAAAAAAATAACTGTCCAGAATGTGAATTGTGGACCTGGTCATGGCATTAGTGTTGGAAGTCTTGGCAAGTACCCAGAAGAAGAGCCGGTAGAACAACTTTTAGTCAAGAATTGCACTTTGACAAATACAGATAATGGTGTGAGGATCAAGACTTGGCCTAGTTCTCCAGGAGCTTCTCCTATTACTGATATGCATTTTGAAGATATTACCATGGTTGATGTCATGAACCCAGTGATCATAGACCAAGAGTATTGTCCTTGGAATCAGTGCTCAAAACAGGCTCCATCAAAAATAAAGATAAGCAAGGTTACCTTCAAGAATATTCAGGGCACTTCAAAAACCAAGGAAGGAGTGACTCTTATATGTAGCAAGGGTGTACCATGTGAGGATGTGGAACTAAATAACGTTGCTCTTACATTCAATGGAGCTCCAATAGTTGCTAAATGTGCTAATGTCAAGCCCATAGTTACAGGAAAAGCTCCTGCTTGCACATGTACAGCTTAA
>Glyma.14G032900.1
ATGCTCCTGGGATTCTCAACGTTAGCGTTGTTGGTGTGTTTCTCATGTTGTTGGTTATTAGTGTTGGGCGAGGGTGAAACGGCGTCGTGTTCGAACATAGTGGCGTTGGGGCACCGCACCGACAACATATCCATAACGGAGTTTGGGGGCGTGGGTGATGGACGCACCCTCAACACCAAGGCCTTCAGAGAGGCCATATATAGGGTTCAGCACTTGCCACGAGAAGGAGGCACGCTCCTTTATGTGCCTCCCGGGGTGTACTTAACGGAGCCCTTTAACCTCACCAGCCACATGACGCTGTATCTCGCTGCCGGTGCCGTTATCATGGCCACCCAGGATTCATTGAATTGGCCTTTGATTGCACCCTTGCCATCTTATGGAAGAGGAAGGGAACGGCCTGGAGGAAGGTATATGAGTTTTATCCATGGTGATGGAGTTCAGGATGTGGTAATCACAGGTGAAAATGGGACAATAGATGGGCAAGGAGATGCGTGGTGGAATAAGTGGAGGCAGGGAACTCTTCAGTTTACCAGACCAAACCTAGTTGAATTTGTGAATTCTAGAGATATTATTATTTCAAATGTAATCTTTAAGAATTCTCCCTTTTGGAACATACACCCGGTTTACTGCAGCAACGTTGTTGTTCGATATGTCACGATTTTGGCTCCTCGTGACTCTCCAAATACTGATGGCATTGATCCGGATTCAAGTTCAAATGTGTGCATAGAGGATTCATACATATCTACTGGAGATGATCTTGTGGCTGTGAAGAGTGGATGGGATGAATATGGGATTGCTTATGGCCGTCCTAGCTCTGACATCACGATCCGGCGCATAACTGGATCGTCTCCATTTGCTGGGATTGCTATTGGCAGTGAAACCTCTGGTGGGGTGGAGAATGTACTTGCTGAGCACATCAACCTTTACAACATGGGAATTGGTATCCACATTAAGACCAACACTGGCAGGGGTGGATTTATAAAGAATATAACCATGTCTCATGTGTATATGGAGGAAGCAAGGAAGGGAATAAGGATCTCAGGTGATGTTGGGGACCACCCTGATGACAAATTTGATGCCAATGCTCTCCCACTTGTGAAGGGTGTCACAATTAAGAATGTTTGGGGTATGAAGGTTTTGCAGGCTGGTTTGATACAAGGGTTGAGAAATTCACCTTTCACTGATATTTGCCTATATGATATCAACCTTCATGGAGTGACGGGACCTAGAACTCCACCTTGGAAGTGTTCTGATGTGTCTGGATTTGCTCATCAAGTTAGCCCTTGGCCATGTTCTGAGCTTAGCAGCAACCAGCAGGGATCATGTGCCAATTACTCCTGA
>Glyma.14G044200.1
ATGGATTATGGAGCTATCGGAGATGGCCTCACAGATGATTCTCAAGCTTTTCTAAAAGCTTGGAGTATGGTTTGTGCAATGAAAAATGGTGCTGCAACCCTCAAGGTGCCTCCCGGGAAAACATTCATGTTGAAACCTCTTCAATTCAGTGGTCCCTGCAGTTTCTCTTCGGTTCATTTTCAGCTTGAAGGAGATGTTGTTGCACCAAAGAGCACTGAAGCATGGAAGGGTCAGGACTCTAGCAAGTGGATTGATTTTTCGAACGTCGATGGCCTTATAATCGATGGAGGTGGACAAATCGACGGCAGTGGTTCTGTCTGGTGGAATTCTTGTAAAGCCCTGTCTATTCAGAACTGCAACAACCTCCAGCTAACTGGGACTCGTCATCTCAATAGTGCAAGAAACCATATATCTATAAATAATTCTAATCACACACACATATTCAATGTCACTATCACTGCACCTCAAGATAGCCCAAACACTGATGGAATTGACGTTTCTCAATCAAGCTACATTCTAATTCAGCGCTCAACCATTGCAACGGGAGATGACTGCATCGCCATGAAAAGTGGCACATCATATGTTAACATTACTGGTATAACTTGTGGACCCGGCCACGGTATAAGTGTTGGAAGCCTTGGGAAAAAAGGAACTTGTCAAACAGTGGAGCATGTTCATGTAAACAACTGCAACTTCAAGGGAGCAGATAATGGAATGAGGATAAAGACATGGCCGGGTGGATGCGGGTATGCAAGAAATATCAAGTTCGAGCATATCCTACTTACAAATACCAAAAATCCTATAATTATTGACCAGGATTATGAAAATGTACAGAATGAAGACAAAAAACAGGTCAATGGAACTTCTAATAGTGAGACAGCCATTATTTTGAATTGCGGTGCGGGTGCAGGGTGCACTGATATCTTCATGGATGTAGTCAACATAACCTCAACTTCATCAGGATCAAACGTTCATGCATCCTGCAACAATGCTCATGGAGTTGCTGCTTCTACTTCACCTCCTGTGTCTTGCTTGTCACAGTAA
>Glyma.14G149200.1
ATGAAAATGGTTTTTCCTCATAGTATGGTCACAATAGCTTTGGTGCTAATGTTAGCTTCATATGTCAAAGCTCATGTTGGCCTTTTTGATATAAGAAAATATGGTGCAATACCTAATGGAGATACGACCATGGATTTGCAGAATGCTTGGAGGGATGCATGTGTATCAATGACTCCAAGCAAAGTTGTAGTTCCTAGTGGTAAATATAAGTTGAGACAAATAGACTTTATGGGACTTATAAAGCTCATATTAAGGATTAGATTTGGATATATTAATTTCTTAACCTTATTTGGTAATGGAACTTTTCACGGTCAAGGCAAAATGGCTTGGAAACAAAATAATTGTGCAAAAAACAAGAATTGCAAAAAGCTCGCCATGAAAATTAACTCAAGCGATGGGAGTAAAGAAGTCACTATCCTAAATGTAACATGCGAACCTAGACATGGTATTAGTGTTGGAAGCTTAGGAAAATATTCAAATGAAGAGTCTGTAGAAGATCTTACTATCAAGAATTGTACACTAAAAAACACAAACAATGGTCTAAGGATCAAAACTTGGCCTAGTACTCCAATAACTTCTCTTGTGCCTAATTTGCATTTTGAAGATATCATAATGATTAATGTCAACAACCCTATAATTATAGGTCAAGAGTATTGTCCATGGAATCAATGCTCAATATAG
>Glyma.14G152200.1
ATGAAGCATTCTCACATTTTACCACTAGCATCTTGTATCTTTTTCCTTGCTTTAGTTATTCTCATCCAAGCTAGGCATCATTCTCACCATGCAAAACACAAGCACTCATCAACAGGAGAAGGAGAAATAGATTATACAAAGTCATTCAAGATGGCATGGGACAGTGCTTGCCAAAGTGAATCAGCAGTTAATGTTATCATTGTACCCCAAGATTTCTCCTTTCTTGTTCAGTCCACTATCTTCACTGGTCCTTGTCAAGGTGTCTTGGAGTTGAAGGTTGATGGAACTCTTATGCCACCTGATGGACCTGAATCTTGGCCTAAGAACAATAGTAGGCACCAATGGCTGGTCTTTTACAGAATCAATGGAATGTCACTGGAAGGAAGTAGTTTAATAGATGGGAGAGGAGAAAAATGGTGGGACCTTCCTTGTAAGCCTCATAAGGGACCTCATGGGACAACACTCCCAGGAGCTTGTGATAGCCCAATTGCCATAAGATTTTTCATGAGTTCCAACTTGACTGTGCAAGGACTTGGGATAAAGAACAGTCCCTGGTTCCATTTCAAATTTGATGGCTGCAAAAACGTCCATATAGAATCAATCTACATAACAACTCCAAAACTAAGCCCCAACACTGATGGAATTCACATAGAAAATACCAATGACGTGAAAATATACAGTTCTGTTATTTCTAATGGTGATGACTGTGTATCCATTGGATCCGGTTGCAATGATGCCGATATTAAGAACATTACATGTGGACCTGGTCATGGAATTAGGCAACCTATTATTATTTGCTTTCAAGAAAAGCTTTATTCTCCTCATCTATTGCATCAAAAGGCATTGATGGCGGACATGTATCAATGGTGTTGTCAAACCTAG
>Glyma.14G191400.1
ATGGCCACGTTAGCTTTGTTGCTATTGCTAGCTTCATATGTCAAAGCTCAAGCTAGCCTTTTTGATATAAGAAAATATGGTGTAGTACCTAATGGAGATATAACCATGGCTTTGCAAAAAGCTTGGAGGGATGCATGTGTATCAACAACTCCAAGCAAAGTTGTGATTCCTAGCAATAAATACAAATTGAGACAAATAGACTTTATGGGACCTTGCAAGGCTCCTATTGAGATCCTGGTTAATGGGATAATTAAAGCTCCCAAAAATCCATTCGACGTTAGTGGTCAAAATCAATGGGTTAGATTTGGATATATTAATTTCTTAACATTATCTGGCAATGGAACTTTTCACGGTCGAGGCAAAATGGCTTGGAAACAAAATAACTGTTCAACAAACAAGAACTGCAAGAAGCTCGCCATGAATTTTGGCTTTGGTTTTGTCAATAATTCAGTAATTCATGACATAACTTCAAAGGATAGCAAATATTTTCATGTGAATGTTTTTGGATGCAAGAACATTTCATTTACAAACTTCAGAGTTAGTTCACCTGCATATAGTCCTAATACAGATGGAATTCACATTGGAAAATCAACTCAAGTGAAGATTACTAACTCAAAAATTGACACCGGTGATGATTGCATATCTCTAGGTGATGGGAGCAAAGAAGTCACTATCCTAAATGTAACATGTGGACCTGGACATGGTATTAGTGTTGGAAGCTTAGGAAAATATTCAAATGAAGATTCTGTAGAAGATGTTATTGTCAAGAATTGTACACTAAAAAACACAAACAATGGTCTAAGGATCAAAACTTGGCCTGGTACTGCAATAATTTCTCTTGCGTCTGATTTGCATTTTGAAGATATCACAATGATTAATGTCAGCAACCCTATAATTATCGATCAAGAGTACTGCCCATGGAATCAATGCTCAAAACAGAGTCCATCAAAAATAAAGATAAGCAAAGTCACTTTCAAAAACATTAGAGGAACTTCTGCAACTCAAGAAGGAATTACTCTTGTCTGTAGCAGTGGTATTCCGTGTGAAACCGTGGAGCTCAGTGACATAAATCTAAGATTTAATGGAACTACTCTAGTAACTGCGAAATGTGCAAATGTCAAGCCCAAAATTGGAAGGAAAGCACCCATATGTGCAACTTAG
>Glyma.15G008900.1
ATGCTATATAACATAAACGTTGAGGGTGTCAATCTTTTGATGTTGCTCAAGAGCACTGCAAAGTTTGATATAATGGAGTTTTTCTTCATTGTGTTAATGATTCTGAGTGTGCTTACACCCGGATTGAGCAGCACAATAATTACTTTCAATGTGTTGCAGTATGGAGCAGTTGGAAATGGACAAACCAATGATTCCCCAGCCTTTCTGAAGGCGTGGAAAGCCGCGTGCCAGAGCAAGTCACATATAGCTCGCCTCATCATACCAGCAAAACGGACATTCTTGCTGAAGCCTACTACCTTCAGTGGTCCATGCAAATCTAATTATACCTACATTCAGCTTTCAGGGAACATTGTTGCACCTAAAACAAAATCGGAATATTCTGGATTCCACACGAACACATGGCTTGGCTTTTCATTCGTCAATGGTTTAGCTATCAGTGGAAAAGGGACCATTGATGGTCGAGGCTCTGCCTGGTGGCAACAGCCTTGCGTAGGAAATCCACAACCCGGAGCAACGTGCCGTCCACCAACAGCAGTAACTTTCAATAGATGCAATCGTCTTCAACTGAAAGGATATACAAGCATTAATCCCGCAAGAAGCCACGTGACTCTAACAAGCTGCAACAAAGGCATAATCTCTAACATCCGTCTAATTGCTCCTGGAACAAGCCCTAACACCGATGGCATTGATATTTCAGGCTCAACAGGCATTCAAGTACTTAATTCTTTTATTGCAACAGGTGATGATTGCATAGCTATTAGTGCTGGATCCTCCAAGATCAAAATAACTGGTATAACATGTGGTCCAGGCCATGGTATCAGCATTGGATCATTGGGAACACGTGGAGATACCGACATTGTAGAGGACGTGCATGTGGAGAATTGTACTTTGACCGAAACATTAACTGGAGTAAGAATCAAGACATGGCAGGGGGGAGCTGGATATGCTAGGAGGATCACGTTTGAAAATATTAGGTTTGTTCGAGCAAATAGCCCCATTATCATTGACCAATTTTATTGTCCTCATAGATCGGACTGCCAAAACCAGACTCGAGCAATCAAGATAAGTGATGTAACATATAAAGGAATTGTTGGAACATCATTGACGGACAAGGCAATCAATTTGAGCTGTGACCAAAATGTAGGCTGCTCCAACATTGTGCTTGATCATGTTTATATAACACCCGCAGTTCCAGGGCAGAAGGTTTTTTCCTATTGCCATAATGCACACGGAATAGCCACCCACACCAAACCATCCGTAAAGTGCTTGCTGAAGTAG
>Glyma.15G009800.1
ATGAAGAGCCTCAGATATTGTTCCACTTCAACATTTATCATTATCTTCATTCACATAAATATACTTGTCACTCATGCAGAAGGGGTTGATCCTGTCATCCAGCTCCCACGTTCCGGATTGAAAAGAACCCGAACCAGATCTAAATGGGTTCTTTCTGTCGGTGATTATGGTGCAAAAGGGGATGGCCTTCATAATGACACCGAGGCCTTCCTGGAGGCTTGGAAAATCGCTTGTTCTCTATCTGGATTTATAAGTGTGGTTTTTCCATATGGGAAAACTTTTCTTGTCCATCCGGTTGACATTGGTGGGCCTTGTCGATCTAAGATCACTTTGAGGATCTCAGGGACAATAGTTGCACCACAAGATCCAGTAGTGTGGCATGGTTTAAATCAGCGCAAATGGCTATACTTCCATGGGGTGAATCATCTTACTGTAGATGGTGGGGGGAGGATCAATGGAATGGGACAGGAATGGTGGGCCAGATCTTGCAAGATCAACTCCACAAATCCATGTCATCCTGCTCCAACGGCCATGACTTTTCATAGATGCAAGGATCTGAAAGTCAGAAATCTTATGTTGATAAATAGCCAACGAATGCACTTGTCATTCACTAACTGTATGCGGATTGTTGCATCCCATCTCAAAGTGTTAGCACCTGCTTTCAGCCCTAATACCGATGGAATCCACATTAGTGCAACAAAGGGAGTTGAGGTCAGGGATAGTGTAATTAGAACAGGTGATGACTGCATCTCAATAGTTAGAAATTCTTCACGGGTCTGGATCAGAAACATCTCTTGTGGTCCTGGCCATGGCATAAGCATTGGTAGCTTGGGAAAATCAAAGAAATGGGAGAAGGTGCAAAATGTAATTGTCGATGGAGTTTATCTTTACAACACTGATAATGGGGTGAGAATCAAAACGTGGCAGGGTGGGAGTGGTTTTGCCTCCAAGATCACATTCCAGCATATCTTGATGGAGAACGTGTCTAATCCAATAATAGTAGATCAGTACTACTGTGATTCACGAAATCCATGCAAAAATGAGACTTCGGCCGTCAGAGTGGAGAATATATCCTTCATTGATATACAAGGAACTTCAGCCACTGAAGAAGCAATCAAATTTTCCTGTAGTGATGCCTTTCCATGTGAAGGATTATATCTCGAAAATATTTTTCTTGCATCATGCTTCGGAGGAAATACTAGCTCTTTCTGCTGGCAAGCTCATGGCTCTGCACGGGGTTTCTTACATCCTTCTACCTGTCTCTCAAGCAGTGACGATCGTATTAGACAGAATGTTGGGATGGTTGGAATCAAAGAGGCCATGGAAGATGAGCAAGCTCCAACTGCGTGCATCTACAGATTATTGGTGAGGATTTGA
>Glyma.15G009800.2
ATGAAGAGCCTCAGATATTGTTCCACTTCAACATTTATCATTATCTTCATTCACATAAATATACTTGTCACTCATGCAGAAGGGGTTGATCCTGTCATCCAGCTCCCACGTTCCGGATTGAAAAGAACCCGAACCAGATCTAAATGGGTTCTTTCTGTCGGTGATTATGGTGCAAAAGGGGATGGCCTTCATAATGACACCGAGGCCTTCCTGGAGGCTTGGAAAATCGCTTGTTCTCTATCTGGATTTATAAGTGTGGTTTTTCCATATGGGAAAACTTTTCTTGTCCATCCGGTTGACATTGGTGGGCCTTGTCGATCTAAGATCACTTTGAGGATCTCAGGGACAATAGTTGCACCACAAGATCCAGTAGTGTGGCATGGTTTAAATCAGCGCAAATGGCTATACTTCCATGGGGTGAATCATCTTACTGTAGATGGTGGGGGGAGGATCAATGGAATGGGACAGGAATGGTGGGCCAGATCTTGCAAGATCAACTCCACAAATCCATGTCATCCTGCTCCAACGGCCATGACTTTTCATAGATGCAAGGATCTGAAAGTCAGAAATCTTATGTTGATAAATAGCCAACGAATGCACTTGTCATTCACTAACTGTATGCGGATTGTTGCATCCCATCTCAAAGTGTTAGCACCTGCTTTCAGCCCTAATACCGATGGAATCCACATTAGTGCAACAAAGGGAGTTGAGGTCAGGGATAGTGTAATTAGAACAGGTGATGACTGCATCTCAATAGTTAGAAATTCTTCACGGGTCTGGATCAGAAACATCTCTTGTGGTCCTGGCCATGGCATAAGCATTGGTAGCTTGGGAAAATCAAAGAAATGGGAGAAGGTGCAAAATGTAATTGTCGATGGAGTTTATCTTTACAACACTGATAATGGGGTGAGAATCAAAACGTGGCAGGGTGGGAGTGGTTTTGCCTCCAAGATCACATTCCAGCATATCTTGATGGAGAACGTGTCTAATCCAATAATAGTAGATCAGTACTACTGTGATTCACGAAATCCATGCAAAAATGAGACTTCGGCCGTCAGAGTGGAGAATATATCCTTCATTGATATACAAGGAACTTCAGCCACTGAAGAAGCAATCAAATTTTCCTGTAGTGATGCCTTTCCATGTGAAGGATTATATCTCGAAAATATTTTTCTTGCATCATGCTTCGGAGGAAATACTAGCTCTTTCTGCTGGCAAGCTCATGGCTCTGCACGGGGTTTCTTACATCCTTCTACCTGTCTCTCAAGCAGTGACGATCGTATTAGACAGAATGTTGGGATGGTTGGAATCAAAGAGGCCATGGAAGATGAGCAAGCTCCAACTGCGTGCATCTACAGATTATTGGGGAGCTAA
>Glyma.15G009800.3
ATGCTCCCAGAGTTAAATCTCCCACATGTTGAAATCTCAGGGACAATAGTTGCACCACAAGATCCAGTAGTGTGGCATGGTTTAAATCAGCGCAAATGGCTATACTTCCATGGGGTGAATCATCTTACTGTAGATGGTGGGGGGAGGATCAATGGAATGGGACAGGAATGGTGGGCCAGATCTTGCAAGATCAACTCCACAAATCCATGTCATCCTGCTCCAACGGCCATGACTTTTCATAGATGCAAGGATCTGAAAGTCAGAAATCTTATGTTGATAAATAGCCAACGAATGCACTTGTCATTCACTAACTGTATGCGGATTGTTGCATCCCATCTCAAAGTGTTAGCACCTGCTTTCAGCCCTAATACCGATGGAATCCACATTAGTGCAACAAAGGGAGTTGAGGTCAGGGATAGTGTAATTAGAACAGGTGATGACTGCATCTCAATAGTTAGAAATTCTTCACGGGTCTGGATCAGAAACATCTCTTGTGGTCCTGGCCATGGCATAAGCATTGGTAGCTTGGGAAAATCAAAGAAATGGGAGAAGGTGCAAAATGTAATTGTCGATGGAGTTTATCTTTACAACACTGATAATGGGGTGAGAATCAAAACGTGGCAGGGTGGGAGTGGTTTTGCCTCCAAGATCACATTCCAGCATATCTTGATGGAGAACGTGTCTAATCCAATAATAGTAGATCAGTACTACTGTGATTCACGAAATCCATGCAAAAATGAGACTTCGGCCGTCAGAGTGGAGAATATATCCTTCATTGATATACAAGGAACTTCAGCCACTGAAGAAGCAATCAAATTTTCCTGTAGTGATGCCTTTCCATGTGAAGGATTATATCTCGAAAATATTTTTCTTGCATCATGCTTCGGAGGAAATACTAGCTCTTTCTGCTGGCAAGCTCATGGCTCTGCACGGGGTTTCTTACATCCTTCTACCTGTCTCTCAAGCAGTGACGATCGTATTAGACAGAATGTTGGGATGGTTGGAATCAAAGAGGCCATGGAAGATGAGCAAGCTCCAACTGCGTGCATCTACAGATTATTGGTGAGGATTTGA
>Glyma.15G009800.4
ATGAAGAGCCTCAGATATTGTTCCACTTCAACATTTATCATTATCTTCATTCACATAAATATACTTGTCACTCATGCAGAAGGGGTTGATCCTGTCATCCAGCTCCCACGTTCCGGATTGAAAAGAACCCGAACCAGATCTAAATGGGTTCTTTCTGTCGGTGATTATGGTGCAAAAGGGGATGGCCTTCATAATGACACCGAGGCCTTCCTGGAGGCTTGGAAAATCGCTTGTTCTCTATCTGGATTTATAAGTGTGGTTTTTCCATATGGGAAAACTTTTCTTGTCCATCCGGTTGACATTGGTGGGCCTTGTCGATCTAAGATCACTTTGAGGATCTCAGGGACAATAGTTGCACCACAAGATCCAGTAGTGTGGCATGGTTTAAATCAGCGCAAATGGCTATACTTCCATGGGGTGAATCATCTTACTGTAGATGGTGGGGGGAGGATCAATGGAATGGGACAGGAATGGTGGGCCAGATCTTGCAAGATCAACTCCACAAATCCATGTCATCCTGCTCCAACGGCCATGACTTTTCATAGATGCAAGGATCTGAAAGTCAGAAATCTTATGTTGATAAATAGCCAACGAATGCACTTGTCATTCACTAACTGTATGCGGATTGTTGCATCCCATCTCAAAGTGTTAGCACCTGCTTTCAGCCCTAATACCGATGGAATCCACATTAGTGCAACAAAGGGAGTTGAGGTCAGGGATAGTGTAATTAGAACAGGTGATGACTGCATCTCAATAGTTAGAAATTCTTCACGGGTCTGGATCAGAAACATCTCTTGTGGTCCTGGCCATGGCATAAGCATTGGTAGCTTGGGAAAATCAAAGAAATGGGAGAAGGTGCAAAATGTAATTGTCGATGGAGTTTATCTTTACAACACTGATAATGGGGTGAGAATCAAAACGTGGCAGGGTGGGAGTGGTTTTGCCTCCAAGATCACATTCCAGCATATCTTGATGGAGAACGTGTCTAATCCAATAATAGTAGATCAGTACTACTGTGATTCACGAAATCCATGCAAAAATGAGACTTCGGCCGTCAGAGTGGAGAATATATCCTTCATTGATATACAAGGAACTTCAGCCACTGAAGAAGCAATCAAATTTTCCTGTAGTGATGCCTTTCCATGTGAAGGATTATATCTCGAAAATATTTTTCTTGCATCATGCTTCGGAGGAAATACTAGCTCTTTCTGCTGGCAAGCTCATGGCTCTGCACGGGGTTTCTTACATCCTTCTACCTGTCTCTCAAGCAGTGACGATCGTATTAGACAGAATGTTGGGCCCAAGAAGTCTAGTTTTCCACCCAACAAACACAGCGCATATCGAACAAACAGGCAGAAGATATCACAAAAACAATGA
>Glyma.15G009800.5
ATGAAGAGCCTCAGATATTGTTCCACTTCAACATTTATCATTATCTTCATTCACATAAATATACTTGTCACTCATGCAGAAGGGGTTGATCCTGTCATCCAGCTCCCACGTTCCGGATTGAAAAGAACCCGAACCAGATCTAAATGGGTTCTTTCTGTCGGTGATTATGGTGCAAAAGGGGATGGCCTTCATAATGACACCGAGGCCTTCCTGGAGGCTTGGAAAATCGCTTGTTCTCTATCTGGATTTATAAGTGTGGTTTTTCCATATGGGAAAACTTTTCTTGTCCATCCGGTTGACATTGGTGGGCCTTGTCGATCTAAGATCACTTTGAGGATCTCAGGGACAATAGTTGCACCACAAGATCCAGTAGTGTGGCATGGTTTAAATCAGCGCAAATGGCTATACTTCCATGGGGTGAATCATCTTACTGTAGATGGTGGGGGGAGGATCAATGGAATGGGACAGGAATGGTGGGCCAGATCTTGCAAGATCAACTCCACAAATCCATGTCATCCTGCTCCAACGGCCATGACTTTTCATAGATGCAAGGATCTGAAAGTCAGAAATCTTATGTTGATAAATAGCCAACGAATGCACTTGTCATTCACTAACTGTATGCGGATTGTTGCATCCCATCTCAAAGTGTTAGCACCTGCTTTCAGCCCTAATACCGATGGAATCCACATTAGTGCAACAAAGGGAGTTGAGGTCAGGGATAGTGTAATTAGAACAGGTGATGACTGCATCTCAATAGTTAGAAATTCTTCACGGGTCTGGATCAGAAACATCTCTTGTGGTCCTGGCCATGGCATAAGCATTGGTAGCTTGGGAAAATCAAAGAAATGGGAGAAGGTGCAAAATGTAATTGTCGATGGAGTTTATCTTTACAACACTGATAATGGGGTGAGAATCAAAACGTGGCAGGGTGGGAGTGGTTTTGCCTCCAAGATCACATTCCAGCATATCTTGATGGAGAACGTGTCTAATCCAATAATAGTAGATCAGTACTACTGTGATTCACGAAATCCATGCAAAAATGAGACTTCGGCCGTCAGAGTGGAGAATATATCCTTCATTGATATACAAGGAACTTCAGCCACTGAAGAAGCAATCAAATTTTCCTGTAGTGATGCCTTTCCATGTGAAGGATTATATCTCGAAAATATTTTTCTTGCATCATGCTTCGGAGGAAATACTAGCTCTTTCTGCTGGCAAGCTCATGGCTCTGCACGGGGTTTCTTACATCCTTCTACCTGTCTCTCAAGCAGTGACGATCGTATTAGACAGAATGTTGGGGTAAAGTCAAACCCTGCTATTCATTCCGTCTGA
>Glyma.15G009800.6
ATGCTCCCAGAGTTAAATCTCCCACATGTTGAAATCTCAGGGACAATAGTTGCACCACAAGATCCAGTAGTGTGGCATGGTTTAAATCAGCGCAAATGGCTATACTTCCATGGGGTGAATCATCTTACTGTAGATGGTGGGGGGAGGATCAATGGAATGGGACAGGAATGGTGGGCCAGATCTTGCAAGATCAACTCCACAAATCCATGTCATCCTGCTCCAACGGCCATGACTTTTCATAGATGCAAGGATCTGAAAGTCAGAAATCTTATGTTGATAAATAGCCAACGAATGCACTTGTCATTCACTAACTGTATGCGGATTGTTGCATCCCATCTCAAAGTGTTAGCACCTGCTTTCAGCCCTAATACCGATGGAATCCACATTAGTGCAACAAAGGGAGTTGAGGTCAGGGATAGTGTAATTAGAACAGGTGATGACTGCATCTCAATAGTTAGAAATTCTTCACGGGTCTGGATCAGAAACATCTCTTGTGGTCCTGGCCATGGCATAAGCATTGGTAGCTTGGGAAAATCAAAGAAATGGGAGAAGGTGCAAAATGTAATTGTCGATGGAGTTTATCTTTACAACACTGATAATGGGGTGAGAATCAAAACGTGGCAGGGTGGGAGTGGTTTTGCCTCCAAGATCACATTCCAGCATATCTTGATGGAGAACGTGTCTAATCCAATAATAGTAGATCAGTACTACTGTGATTCACGAAATCCATGCAAAAATGAGACTTCGGCCGTCAGAGTGGAGAATATATCCTTCATTGATATACAAGGAACTTCAGCCACTGAAGAAGCAATCAAATTTTCCTGTAGTGATGCCTTTCCATGTGAAGGATTATATCTCGAAAATATTTTTCTTGCATCATGCTTCGGAGGAAATACTAGCTCTTTCTGCTGGCAAGCTCATGGCTCTGCACGGGGTTTCTTACATCCTTCTACCTGTCTCTCAAGCAGTGACGATCGTATTAGACAGAATGTTGGGGTAAAGTCAAACCCTGCTATTCATTCCGTCTGA
>Glyma.15G127500.1
ATGCCAAACCCAACAACAACGACAAAAAAACCATCTCCTCTCTCTCTTCTCGCTCTTCACACATTGCACTTCTTGGTCCTATGTACCTGGTTCTCCACATCCTCAGCCAAAGCAACCTCCTACAACGTGGTGGACTTCGGGGCCAAACCCGACGGCGCGACGGACGCAACCGCGGCATTCCTAAGCGCGTGGAACAAAGCTTGTAGTTCGAACAAACCCGCAGGCATTCACGTGCCGCAAGGGAGGTTCCTGATAGCACGTGCCGTTACGTTCCATGGGCAATGTGCGAACCGTGCTATCTCCATAACCATTCGTGGAACCTTGGTGGCTCCTTCCCAATACACGTTCGTGGGGAATTCTTTGTATTGGTTGACCTTTGACCAAGTTAGTGGGGTTTCCATTCATGGTGGGGTGCTTGATGCCCGAGGCAGTTTCTTGTGGGATTGCAAGTACAAAGCCACCCCTAATTGCCCTATTGGAGCTGCGACACTTGGGTTCACAAACTCTGAACACATTGTCATCACTGGGTTGACTTCTCTTAATAGTCAACTGGTTCACATACTGATCAATGCATGCCACAACGTGAAAATGCATGGAGTGAAGCTCATGGCTGATGGAAACAGCCCTAACACCGATGGCATCCACGTCAAATTCTCCACCGATGTCACCATCCTTGCACCTAGAATTCGAACTGGAGATGATTGCATCTCTGTTGGCCCTGGTTGTAGAAACTTGTGGGTTGAAGATGTTGCATGCGGACCTGGTCATGGGATAAGCATTGGAAGCTTAGGATGGGACTTGGACGAACCTGGTGTGAAAAATGTGACAGTTAGAAAAGCCACATTCTCTAAAACTCAAAATGGTTTTAGAATAAAGTCTTGGGGGAGGCCAAGCAGTGGATTTGTGGAGGATGTCCATTTTGAACATGCAACAATGTCTGATGTCCAAAACCCCATTATAATTGACCAACATTATTGCCCATTTCGCAATGGTTGCCCTAGTCAGGCCTCTGGGGTGAAGATAAGTGATATTTCATACAAAGACATTCATGGAACATCTGCAACGCAAGTTGCTGTGAAATTTGATTGTAGTTCTGAGCAGCCATGCGAAAGAATAACGTTGGAGGATATTAGATTCACTTACAAGATCAACAAAGCTCCCCAAGCTTTGTGTAATCACGCTGGTGGAACCACATTGGGTATAGTTCAACCGGTGAGTTGCTTCTAG
>Glyma.15G136700.1
ATGAGTCTCATTCACTGGTCTTTAATCTTATGGATCACCATGATGCTTTTCATCCATAATTTGGATAATGTGGAAGGAAGATACCACTATCACAAGGGGCAGAAGAAAAATTCCCCAGCTCCTAATCCACCTGCTGAGTCCCCTACACCACCAGAGGACCCTCCTTCACCCCCTTCTAATTCCCCAAGTGTTCCCTCTGACCCTTATCCCAATGATCCTCCTGGGGACTCCCCTTCAGGCTGCATTTTCGATGTCAGGTCCTTTGGTGCAGTTGGAGATGGTTCAGCTGATGACACCGATGCATTCGTGGCAGCATGGAAAGAAGCTTGTGCAGTGGAGTCAGGGGTTGTTCTTGTTCCAGAAGATTACTGCTTCAAAATTACTTCAACTATCTTTACAGGTCCATGCAAGCCAGGACTAGTATTTCAAGTGGATGGTACTCTAATGGCACCAGATGGACCAGAATGTTGGCCTAAGGAAGATAGCCACAGTCAATGGCTTGTGTTCTATCGACTTGATCAAATGACTCTTACTGGGAAAGGAACCATAGAAGGCAATGGAGAACAGTGGTGGGATCTTCCTTGCAAACCTCACAGGGGTCCCGATGGAAAAACTGTATCAGGACCATGTGATAGCCCTACAATGATACGGTTCTTCATGAGCTCCAATTTGGTGCTGAGTGGGGTGAAAATTCAGAACAGTCCCATGTTCCACGTCAAATTCGATGGTTGCCAAGGAGTACTCATCGATAAGTTGTCAATTTCTTCGCCTAAACTCAGTCCCAATACTGATGGAATCCACCTAGGAAATACAAGAGGTGTTGGGATATATAACTCCATGATAAGCAATGGTGATGATTGCATTTCAATTGGACCCGGGTGCTCCGATGTGGACATAGAGGGTGTTACTTGTGCTCCTACCCATGGTATTAGCATTGGAAGCCTTGGAGTGCACAACTCCCAGGCATGTGTCTCAAACTTAACGGTTCGCAACACCATCATAAAGGAATCAGACAATGGCCTCAGGATCAAGACATGGCAAGGTGGAACGGGCTCAGTGACAGGCCTAAGATTTGAGAACATCCAAATGGAGAATGTGAGGAACTGCATCATCATTGACCAATACTATTGCATGTCCAAGGAGTGTCTCAACCAAACTTCAGCTGTGCATGTAAACGATGTGACGTATAGGAACATAAAGGGTACTTATGATGTGAGAACACCTCCTATACACTTTGCATGCAGTGACACTGTGGCTTGCACTAACATAACACTCTCTGAGATTGAGCTTTTGCCATACGAAGGGGAGCTACTAGATGACCCTTTTTGCTGGAATGCTTATGGAACTCAAGAGACCATGACTATTCCCCCACTTGATTGCTTAAGAGAAGGTGAACCTGATACAGTTGTGGAGCTCTCAGCATATGATTGTAGGAGTTAA
>Glyma.15G136700.2
ATGAGTCTCATTCACTGGTCTTTAATCTTATGGATCACCATGATGCTTTTCATCCATAATTTGGATAATGTGGAAGGAAGATACCACTATCACAAGGGGCAGAAGAAAAATTCCCCAGCTCCTAATCCACCTGCTGAGTCCCCTACACCACCAGAGGACCCTCCTTCACCCCCTTCTAATTCCCCAAGTGTTCCCTCTGACCCTTATCCCAATGATCCTCCTGGGGACTCCCCTTCAGGCTGCATTTTCGATGTCAGGTCCTTTGGTGCAGTTGGAGATGGTTCAGCTGATGACACCGATGCATTCGTGGCAGCATGGAAAGAAGCTTGTGCAGTGGAGTCAGGGGTTGTTCTTGTTCCAGAAGATTACTGCTTCAAAATTACTTCAACTATCTTTACAGGTCCATGCAAGCCAGGACTAGTATTTCAAGTGGATGGTACTCTAATGGCACCAGATGGACCAGAATGTTGGCCTAAGGAAGATAGCCACAGTCAATGGCTTGTGTTCTATCGACTTGATCAAATGACTCTTACTGGGAAAGGAACCATAGAAGGCAATGGAGAACAGTGGTGGGATCTTCCTTGCAAACCTCACAGGGGTCCCGATGGAAAAACTGTATCAGGACCATGTGATAGCCCTACAATGATACGGTTCTTCATGAGCTCCAATTTGGTGCTGAGTGGGGTGAAAATTCAGAACAGTCCCATGTTCCACGTCAAATTCGATGGTTGCCAAGGAGTACTCATCGATAAGTTGTCAATTTCTTCGCCTAAACTCAGTCCCAATACTGATGGAATCCACCTAGGAAATACAAGAGGTGTTGGGATATATAACTCCATGATAAGCAATGGTGATGATTGCATTTCAATTGGACCCGGGTGCTCCGATGTGGACATAGAGGGTGTTACTTGTGCTCCTACCCATGGTATTAGCATTGGAAGCCTTGGAGTGCACAACTCCCAGGCATGTGTCTCAAACTTAACGGTTCGCAACACCATCATAAAGGAATCAGACAATGGCCTCAGGATCAAGACATGGCAAGGTGGAACGGGCTCAGTGACAGGCCTAAGATTTGAGAACATCCAAATGGAGAATGTGAGGAACTGCATCATCATTGACCAATACTATTGCATGTCCAAGGAGTGTCTCAACCAAACTTCAGCTGTGCATGTAAACGATGTGACGTATAGGAACATAAAGGGTACTTATGATGTGAGAACACCTCCTATACACTTTGCATGCAGTGACACTGTGGCTTGCACTAACATAACACTCTCTGAGATTGAGCTTTTGCCATACGAAGGGGAGCTACTAGATGACCCTTTTTGCTGGAATGCTTATGGAACTCAAGAGACCATGACTATTCCCCCACTTGATTGCTTAAGAGAAGGTGAACCTGATACAGTTGTGGAGCTCTCAGCATATGATTGTAGGAGTTAA
>Glyma.15G146800.1
ATGCTTGTAAGATATCTTCTGAGAATCAATGGGTTGCATTTTGCTTTTTCTACCCTCTTTCAGGTGGCATTGCTCTTGCTGGTGGCATTGAGCAATGCCGTGAGAGTTAATGGAAATGGTGGGCAGTGTGGTTCCAACCCAAGACTAGACCCTAGACCTCACAGTGTCTCCATTTTGGAGTTTGGTGCAGTTGGAGATGGTAAAACACTCAACACTATTGCATTCCAGAATGCCATCTTCTATCTCAAGTCATTTGCTGATAAGGGTGGGGCTCAGCTCTATGTTCCTCCGGGAAAATGGCTCACTGGAAGCTTCAATCTCACAAGCCATCTCACCCTCTTTTTGGAAAAAGGTGCTGTCATTATTGGAACTCAGGATCCATCGCATTGGGATGTTGTTGAACCCTTGCCTTCTTATGGCCGAGGGCTTGAAGTTCCCGGGGGAAGATATCAGAGTTTGATAAATGGATACATGTTACATGATGTGGTCGTAACAGGTAATAATGGAACCATTGATGGCATGGGAATGGTATGGTGGGATTGGTATAGCACTCATTCCTTGAACCACAGTCGTCCTCATTTGGTTGAAATTGTGGCATCTGATTATGTGGTAGTTTCAAATCTTACATTCTTGAATGCTCCAGCTTATAGCATACACCCAGTTTATTGCAGCCATGTACATATTCAAAATGTTTCAATCTCTACTCCTCCAGAATCCCCTTATACTGTTGGTATAGTGCCAGATTCTTCTGATAATGTGTGTATAGAAGATTGTATTGTTGCCATGGGATTTGATGCAATTTCTCTTAAAAGTGGCTGGGATGAGTATGGCATTGCTTATGGCAGGCCTACTGAGAATGTACACATCAGAAGGGTGCATCTACATGCATTTTCTGGCTCTGCTCTTGCATTTGGCAGTGACATGTCTGGTGGCATTTCAAATGTTCTAGTGGAGCATGCTCATCTTTTCAACTCAAAAAGTGGCATTGAGTTCAGAACCACCAAGGGAAGAGGTGGTTATATGAAAGAAATTGTTATGTCAGACATACAAATGGAGAATGTCCACACAGCAATTGCTGCCACAGGTAATTGTGGGTCTCATCCTGATGACAAGTTTGATCCAAATGCACTCCCACATTTGGATCACATTACCTTGAAGGATGTCACAGGTACAAACATTTCCATTGCTGGAAACATAGCTGGAATAGAAGAATCCCCTTTCACAAACATATGCCTCTCCAACATAACCTTGTCCACAAATTCTGTTTCTCCAATTACTTGGGAATGCTCAAATGTGTCTGGTTTTTCAGACTCAGTGCTCCCAGAACCTTGTCCCGAACTTGGCAACCCCTCATATGATTCTTCCTCATCATGTTTCTACCTGCTGAGTGTCAGTGGCAAAACTGTAGTGCAGTGA
>Glyma.15G146800.2
ATGCTTGTGGCATTGCTCTTGCTGGTGGCATTGAGCAATGCCGTGAGAGTTAATGGAAATGGTGGGCAGTGTGGTTCCAACCCAAGACTAGACCCTAGACCTCACAGTGTCTCCATTTTGGAGTTTGGTGCAGTTGGAGATGGTAAAACACTCAACACTATTGCATTCCAGAATGCCATCTTCTATCTCAAGTCATTTGCTGATAAGGGTGGGGCTCAGCTCTATGTTCCTCCGGGAAAATGGCTCACTGGAAGCTTCAATCTCACAAGCCATCTCACCCTCTTTTTGGAAAAAGGTGCTGTCATTATTGGAACTCAGGATCCATCGCATTGGGATGTTGTTGAACCCTTGCCTTCTTATGGCCGAGGGCTTGAAGTTCCCGGGGGAAGATATCAGAGTTTGATAAATGGATACATGTTACATGATGTGGTCGTAACAGGTAATAATGGAACCATTGATGGCATGGGAATGGTATGGTGGGATTGGTATAGCACTCATTCCTTGAACCACAGTCGTCCTCATTTGGTTGAAATTGTGGCATCTGATTATGTGGTAGTTTCAAATCTTACATTCTTGAATGCTCCAGCTTATAGCATACACCCAGTTTATTGCAGCCATGTACATATTCAAAATGTTTCAATCTCTACTCCTCCAGAATCCCCTTATACTGTTGGTATAGTGCCAGATTCTTCTGATAATGTGTGTATAGAAGATTGTATTGTTGCCATGGGATTTGATGCAATTTCTCTTAAAAGTGGCTGGGATGAGTATGGCATTGCTTATGGCAGGCCTACTGAGAATGTACACATCAGAAGGGTGCATCTACATGCATTTTCTGGCTCTGCTCTTGCATTTGGCAGTGACATGTCTGGTGGCATTTCAAATGTTCTAGTGGAGCATGCTCATCTTTTCAACTCAAAAAGTGGCATTGAGTTCAGAACCACCAAGGGAAGAGGTGGTTATATGAAAGAAATTGTTATGTCAGACATACAAATGGAGAATGTCCACACAGCAATTGCTGCCACAGGTAATTGTGGGTCTCATCCTGATGACAAGTTTGATCCAAATGCACTCCCACATTTGGATCACATTACCTTGAAGGATGTCACAGGTACAAACATTTCCATTGCTGGAAACATAGCTGGAATAGAAGAATCCCCTTTCACAAACATATGCCTCTCCAACATAACCTTGTCCACAAATTCTGTTTCTCCAATTACTTGGGAATGCTCAAATGTGTCTGGTTTTTCAGACTCAGTGCTCCCAGAACCTTGTCCCGAACTTGGCAACCCCTCATATGATTCTTCCTCATCATGTTTCTACCTGCTGAGTGTCAGTGGCAAAACTGTAGTGCAGTGA
>Glyma.15G151800.1
ATGGCCGCTACGAAGAGAATTGGTGTTCTAATTATGTTCTTTGCTCTGGCTTATTATGTGGATGCTATATCAAGAACAAAGCCAGTTGCTAGTCCTGATATCTACAAGGGTAGAAATGTAGCTAAGGATAAAATTGCTCCTGGCGAGAAGATAGTTAATGTCTTGAGTTTTGGAGCCAAACCTGATGGCAAGTTTGATTGCACTCAGGCTTTCATGGATGCATGGAGAGCAACATGCAAGTCCAATGTGCAAGCCAGGCTTCTGATCCCTCAGGGAAGATTCGTGGTTTCAACAATGTTTTTTGCAGGGCCATGTTTGACTCCAGGGCCCATAACAATCCAAGTTGTAGGCACTGTTGTGGCCACAACAGATATCAGTGAGTATGTGAATGGTGAATGGCTCATGTTTGAGGACCTGGATGGTGTAAAGCTTATTGGTGGTGGTACTTTTGATGGCATGGGTAAGGAATCATGGGCAACAACTGAGAACTGTGAAGCAGACCAAACCGACACTTGCGTCAGAAACCCTAGTAGTATTTATTTCCACAAAGTCAGGAATGGAATTATACAGAACATCAAATCCGTAAACCCCAAAGGCTTTCATTTTTTTGTCACTAACTGTGCTAACATCAGACTCCGATTACTTAAGCTCACTGCACCAGCTACCAGCCCCAACACCGATGGAATTCATATTAGCAACTCCATCGATGTTAAATTATCTAAAAATACCATTGAAACTGGAGATGATTGTGTTTCCATGATTCAAGGAGTCAACAATATTACTATCAACAAACTGAAATGTGGCCCTGGACACGGTATTAGTATTGGAAGTCTTGGAAAGTATGCGGATGAGCAAGAAGTGAAAGACATTCGCGTCAAGAACTGCACGATGGTTGGCACAACCAATGGCCTCAGAATCAAGACATGGCCAGATAAGTATCCAGGTTCAGCATCAGCTATCACCTTCAGTGACATTGTCATGGAAAATGTTAAAAATCCTATCATCATTGACCAAGAGTATGATTGCGAACCAGCAAACTGCCAAAAGAAGCCTTCACTTGTAAAGATAAAAGATGTTGTTTTTTCAAACATAAGGGGAACCACAATTTCACCAATTGCAGTGGATTTAAGGTGTAGCAAGCAGTTCCCATGCCAAGATGTTAAACTTAAGAACATAAACCTGAACCTTGGACCCAAGCCGTCGGGTTCCAGATGTACCAATATTAAACCAGTCTATGGGGGTGTTCAAAGACCAGCAGCTTGCCTATAA
>Glyma.15G151900.1
ATGTTTCCTTGTCGTAGAATAACCCTTTCAAGTAGTCAGGCACCAATTAACTGTGCACCATTACCATGCAGGATCTGTTTCGAAAACTTGCATGTTAGTTCTGAAATTGACATAGCATTTGCCAGGGATTCAACCGCTTTAGCTCCAGAACCTCTAGCTGATTATCTTGCCCCATTTGAAATTCCTCCTGCTGATTCAGCTGAACCACCTTCACTAGATAATAGCCCTTCTGATGGCTCAGCTGAATACATTGAGTTATATTCAACGCTATTAGAATATTTCAATCTGACTCGTTATGGAGCAGTGGCTGATGGGAGGACAGATTCTAGCTCTGCATTCTTGGCAGCATGGGAGGATGCATGCTCTCATACAGGATCCTCAACTTTCTTTGTCCCAAAGGGAACATTCTTTCTTGGTCCAGTCTCATTTTCAGGGCCCTGCCACAATAATGGGTCCCCAAAGATAGAGATAATGGGAACTTTGAAGGCTCCAATCAGCCTCAATGACTTCCCCACCCTTGAATGGGTTGTGTTTAAGAACTTGAATGGCTTCAATCTCCCTGGACTCAATAGTAAGGCAACTTTGGATGCTCAAGGTCAAGAATCCTGGTCAAAAGCTGCTTGCTACAGGGTCATGAAATGCCACAATATCCCTACTGCTTTGAAATTCCTCAATGTTTCAAATGGATCTGTGAGAAATATATCTTTGTTGAATAGTAAGGCGGCCCATGTTAGCATTCACAAGTGTGAGAACATTGATTTCTCTGGTTTCAACATTCATTCACCTGGGACTAGCCCAAACACTGAAGGAATCACCATTATTGGTGATGACTGTGTCGCCATTGGACCTGGCAGCACCAACATATCTGTGTCATTTGTACATTGTGGTCCAGGTCATGGAATCAGTGTGGGAATCCTTGGCAAGAGTTCAAATGAGAAGGATGTAGCTGGAGTTCATATTTCAAACTGCATAATTAATGGTACCAAGAACGGTGTCAGGCCATCTCAAGTGAAGCTTGAAGACGTGAGCTTCGAGAACATTAGTGGCACTTACAATACCATGCATGGAGTAACTCTGTGGTGCAGCTCTGCTGTCCCTAGTGAGAACATTCTGCTAGCTAACATTAATTTGAACTACACAAAACAAGCAGATATGGAGCAAGAACGTTTCATTGCAAAGGGTGTCTTTCATGATTTACAAGTTGTTAATTCTCAATTCTGA
>Glyma.15G179500.1
ATGGTGGAAAACACAGGACAAGGAGGAGGCATATGGTTCCAGTTGTTCCACCCCAAAACGGCGCCGTTCGCGTCTCACAAGACGCTCTTTGTGTTCCTGTGGGTGGCCACGCTGGCCTCGGTGTTGGTGTGGCAGAGGACCACCATCAGCGGGTTTCTTGTGCTCGGCGGCGTCCCCGTGAGGACGCCGCCGAAGCTAAGGCCGGTGGTGTTCTGTTTAACGGAGTTCGGCGGTGTTGGCGACGGCGTTACTCTCAACACGGAGGCGTTTGAGAGAGGCGTTGGTGCCATTTCCAAGTTGGGGGATAAGGGTGGTGGACAACTGAATGTGCCACCTGGGCGGTGGCTCACTGCTCCGTTTAATCTCACCAGTCACATGACTCTCTTTCTTGCGAGAGATGCTGTCATACTTGCAGTTCAGGATGAAAAGTATTGGCCACTGATGCCTGCATTGCCTTCATATGGGTATGGAAGGGAGCATCCCGGTCCTCGATATAGTAGTTTAATTCATGGTCAAAATCTTGTAGATGTTGTCATAACAGGCCACAATGGTACCATAAATGGACAGGGACAAACATGGTGGACAAAGTATCGCCAGAAGCTTCTGAACCACACAAGGGGGCCACTTGTTCAGATATTGTGGTCTAGTAACATTGTGATTTCAAATATTACTCTGCGTGACTCTCCCTTTTGGACACTTCATCCATATGACTGCAAAAATGTTACAGTAAAAAAGGTTACTATATTGGCTCCTGTTTCTCATGCTCCAAATACTGATGGCATAGATCCTGATTCTTGTGAGGATATGTTGATAGAGGACTGTTACATAAGTGTGGGGGATGATGCAATTGCAATAAAAAGTGGCTGGGATCAATACGGAATTACTTATGGAAGGCCTTCCAAGAATATAGTAATTCGAAACCTTGTTGTTCGCTCTAACGTCAGTGCTGGCATCTCAATAGGCAGTGAGATGTCTGGTGGGGTATCCAATGTCCTGGTGGAGAACATTCTTGTATGGGAATCAAGGCGTGCCATGAGAATCAAGACTGCTCCAGGAAGAGGCGGATATGTGCGGCAAATAACATACAAAAATCTAATGTTAAAAAATGTGCGCGTTGGAATTGTGATCAAGACAGATTACAATGAACACCCTGGTGCTGGATATGATCCTAGAGCACTTCCAATACTCAGAGACATAAGCTTCATGAATATCCGCGGCCAGGGTGTTCGCGTGCCGGTTCGAATTCAAGGCAGTGAACAGATTCCAGTTAGAAATGTGACTTTCCAGGATATGAAAGTTGGCATAACCTACAAGAAGAAACATATCTTCCAGTGTGCCTTTGTCCAAGGTCAGGCAATAGGGACCATATTTCCTTCTCCCTGTGACAGCTTTGATCGGTACAATGAGCAAGGACAGCTTGTTAAGCATGCTGCTTCACAGAATGTCACAGATATAGATTATGAAATTTGA
>Glyma.15G196100.1
ATGGCTCATTACACAAATCATTTAATGCTACTCTTTCTAGCCACCATCAGCTTTTTTTCATCTACTTTTTCTAAAGATGCCTCCTCTATCAATGTGCTTAGCTTTGGGGCTAAACCCAACGGCAAGTTCGACTCTACCACGTCCTTTCTTAAGGCATGGTCTAATGCATGCAAATCAAAAGAATCAGCCACATTTTACGTACCCAAAGGAAATTTCTTGATAAAACAAGTGACATTTGAGGGTCCTTGCTCGAACAATATCAAATTTCGAATTGATGGCACTATTGTTGCTCCTTCAGATTATAGGTCCCATGGTAATTCCGGAATGTGGATCATGTTCAGGAATCTTAATGGGTTTTCAGTACAAGGTGGGACTTTTGATGGAAAGGGTGATAGCTATTGGCGTTGTAGAAAATCTGGATCGAGTTGTCCTGCTGGAGCAAGGTCCATAACTTTCAGTTCGTGCAACGACGTGAAGGTTAGCGGATTGACATCATTAAATAGCCAGGCAATGCACATTGCGGTGGACCATTGCAAGAACATTTTGTTTAAAAATGTGAAAATCGATGCTCCTAGTACGAGCCCTAATACAGATGGATTCAATGTGATACTTTCAACGGGGGTTACTGTAAGCCAAGCCATCATAAGCACCGGTGATGATTGCATAGCCTTAAGCCAAGGTAACACCAATGTGTGGATTGAGCACATCACTTGTGGCCCCGGACATGGCATTAGCATTGGGAGTTTGGGCGCCTATAAGAATGAGGCTGGAGTTCATAACGTGACTGTGACTGATTCAATTTTTGAAGGAACACAAAATGGGGTTAGGATAAAATCATGGGCACAACCAAGCAATGGATACGCAAGTAACATTGTGTTCAGGAACCTCACCATGAAAAATGCCAACAACCCTATCATTATTGATCAAAATTATTGCCCCGGTGACAAGAGTTGTCCTCATCAGAGTTCTGGGGTGAAGATAAGCAAAGTATCATATGAACATATAAGAGGAACTTCAGCATGCCCACAAGCAATAAATTTAGATTGCAGCAAAAGCAACCCATGTGAGGGTATCAAACTGCAAGACATAGACCTTGTTTATGGTGAGGGATCAACAACTTCAACCTGTAATAATGTTGGTGGGATTAACAGCGGAGTAGTCATACCAAAGAGTTGTGTTTCATTACATTCGTTAAACGAAAAATAA
>Glyma.15G196200.1
ATGAAAAATGCCAACAACCCTATCATTATTGATCAAACATATTGCCCCGGTGACAAGAGTTGTCCTCATCAGAGTTCTGGGGTGAAGCTAAGCAAAGTATTATATGAACATATAAGAGGAATTTCAGCATGCCCACAAGCAATAAATTTAGGTTGCAGCAAAAACAACCCATGTGAGGGTATCAGACTGCAAGACACATAG
>Glyma.15G269400.1
ATGTATGGAAAATATTTGTTCATGTTATGCTTATGGCCATTTATTGCAGAAGCACACATTAAGCTTTTCAACGTGGCAGAGTACGGTGCAATTACAGATGGCAAGGAAGATAACAGTGTTAGTGATGCATGCAACTGGAATGGATCGGCAACGGTTTTGATACCAGAAGGAACCTACATGCTCAAAAGTGTTATATTTAAGGGTCCATGCAATGGTTCAGTAACCTTCCAAATTAAAGGCACACTGGATGGTCAAGGATCTGCCACTCGCCAAAAATGCAAAAACAATGCGAATTGTGAAATTCTTTTTACGACTATGGATTTTGACTTCATCACCAACGGACATGTCCAAAACTTGCATTCCATTGATAGCAAAGGAGGCCATTTCATAGTGTTTGGATGTGAGAACATGACCTTCACAGACCTAACCCTAAAATCCCCCGAGAACAATCACAACACAGATGGAATCAAAATATCCCAAACAAATGGGATAAACATCACAGGTGTGAAAATTGGCACTGGCGATGACTGTGTTGCTATGATTTCTGGCACTAAGAATGTTCGGATTTCAAATGTCGTTTGTGGCCCTGGTCATGGAATTAGTGTTGGAAGCCTTGGGAAGAATGATGGAGAAACTGATGTGGAAGATATTGTTGTCAAGAATTGCACATTTGTTGGTACTAGCAATGGTCTTAGAATTAAAACATGGGCTGCTCCATTGAAGAAAAATTTGAAGGCTTCAAAGTTCGTCTATGAAGACATTGTCATGAATAATGTGCAAAATCCCGTTGTCATTGATCAACAATATTGTCCACTACATCAATGTGACCTTAAGGTTTGTGCTTCTAGCTACAACGTGGCATGCAGAAATATTCGAGGAAGCAGCAAATCTGATATTGCAGTCATTTTTAACTGCAGTAAAGATAAGCCTTGTCAAAACATAACTATGGACAACATTAATTTGTGGGGTTATAGTGACAATGGCAAGGGAAGACTGCTACTAAGGAATTATTGCTTTGAAGTCAATGGTGCTTCTTATGGAAAACAAAGTCCCCCATCTTGCACCCCTCATCGTGCAACACCTCTTTCAGCCTAG
>Glyma.15G275400.1
ATGAGAATGTCTCCACAAAGTGTAGCTCTTCCATTTTTCATCACCATGTTTGTCTCATTTGGGGTTTGTTTTGGCTCTTTCCTAGAGGACACATATCATCTTACTAATTATCAACGTTACTCCATGAAGCCAAATAATGAACATTTTGGTATCATGACAAGGGCTTATGGATCTACCCCATCTACAAGGTCTCAAAGAAGGATTAATATTGATGACTATGGAGCCAAAGCTAGTGATGGAAGAGATGACACTGAGGCATTTGAGAAGGCATGGGATGAGGCATGTTCTACAGGGGGAATTCTTGTAGTTCCTGAAGAAAAGATATATCACTTAAAGCCAATAACTTTTTCAGGACCTTGCCTAACCAATACTGCCTTCAGGGTCTATGGAACAATCAAAGCATGGCCTAAAATGTCAACATACCAAAATGATAGACTACACTGGATTAAGTTTGAAAATGTCACAAATCTCAGAGTTGATGGGGGTGGCACTATCAATGGCAATGGGAGAAAATGGTGGGAAAACTCTTGCAAAAGGAATGAAAACCTTCCATGCAAACCTGCGCCAACTGCTGTGACTTTCTATCAATGCAACAACTTGAGAGTGACAAACCTGAGGTTCAAAAATGCACAGCAAATGCATATAAGGTTTCAAAAATGCAACAATGTTACAGCTTCGAATTTGATCGTGAGAGCACCGGGGAACAGCCCCAACACTGATGGAATTCACGTCACAGAGACACGAAATATTCTCATAAGCAATAGTATCATTGGGACAGGTGATGACTGTATTTCCATAGTAAGTGGGTCCCAAAATGTACGAGCCATAGATGTCAAGTGTGGACCAGGGCATGGAATCAGCATTGGAAGTTTAGGAGCTGGTGACTCTAAAGCTCAAGTGTCCAACGTGTTAGTGAACAGAGCCACCTTTACAGGAACGACTAATGGAGTTAGAATAAAGACTTGGCAGGGAGGTTCTGGCTATGCGAAAAATGTAAAATTTGTGAATATAACAATGCGAAATGTGACGAATCCCATAATTGTTGATCAAAACTACTGTGACCAGGACAAGCCATGCCATGAGAAGGACTCAGCAGTGAAATTGAGCAACATTGTATACCAAAACATCAGAGGAACAAGTGCTTCAGAAGTGGCAATCAAGTTTGACTGCAGCAAAACTGTTCCATGCAAAGGAATATACTTGCAAGATGTGATTTTAACACCAGAAGACCATGGTGGTGGTGGTAGTAGCACCATTGCTACATGTGAAAATGTTAGATATGTCCATCGGGGAAAGTTTTTTCCTCCATGCTCTACTTGA
>Glyma.15G275400.2
ATGAGAATGTCTCCACAAAGTGTAGCTCTTCCATTTTTCATCACCATGTTTGTCTCATTTGGGGTTTGTTTTGGCTCTTTCCTAGAGGACACATATCATCTTACTAATTATCAACGTTACTCCATGAAGCCAAATAATGAACATTTTGGTATCATGACAAGGGCTTATGGATCTACCCCATCTACAAGGTCTCAAAGAAGGATTAATATTGATGACTATGGAGCCAAAGCTAGTGATGGAAGAGATGACACTGAGGCATTTGAGAAGGCATGGGATGAGGCATGTTCTACAGGGGGAATTCTTGTAGTTCCTGAAGAAAAGATATATCACTTAAAGCCAATAACTTTTTCAGGACCTTGCCTAACCAATACTGCCTTCAGGGTCTATGGAACAATCAAAGCATGGCCTAAAATGTCAACATACCAAAATGATAGACTACACTGGATTAAGTTTGAAAATGTCACAAATCTCAGAGTTGATGGGGGTGGCACTATCAATGGCAATGGGAGAAAATGGTGGGAAAACTCTTGCAAAAGGAATGAAAACCTTCCATGCAAACCTGCGCCAACTGCTGTGACTTTCTATCAATGCAACAACTTGAGAGTGACAAACCTGAGGTTCAAAAATGCACAGCAAATGCATATAAGGTTTCAAAAATGCAACAATGTTACAGCTTCGAATTTGATCGTGAGAGCACCGGGGAACAGCCCCAACACTGATGGAATTCACGTCACAGAGACACGAAATATTCTCATAAGCAATAGTATCATTGGGACAGGTGATGACTGTATTTCCATAGTAAGTGGGTCCCAAAATGTACGAGCCATAGATGTCAAGTGTGGACCAGGGCATGGAATCAGCATTGGAAGTTTAGGAGCTGGTGACTCTAAAGCTCAAGTGTCCAACGTGTTAGTGAACAGAGCCACCTTTACAGGAACGACTAATGGAGTTAGAATAAAGACTTGGCAGGGAGGTTCTGGCTATGCGAAAAATGTAAAATTTGTGAATATAACAATGCGAAATGTGACGAATCCCATAATTGTTGATCAAAACTACTGTGACCAGGACAAGCCATGCCATGAGAAGCAGTGA
>Glyma.16G033000.1
ATGTCTCAAACAAATACCAAAGTGCCTTTTCTTAGGATGAAGCTCTTGTGGAAATCTCACGTGAGGGTACAAGTAATTAGATTGGTTTGTGCTCTCCTTTTGGTGACACTGCTGAGCTCAGAGGTAGCTGAGAGCAGAAAAGCCAAAACTGCTAGAACTTCCTTTGAGTACAAAGCTATAAATTGCAGGGCTCATAGTGCTTCATTGATTGATTTTGGTGGTGTTGGAGATGGAAATACATCAAATACAAAGGCTTTTCAGTCTGCAATCAGTCATCTGAGTCAGTATGCTTCTAAAGGAGGGGCTCAGCTGTATGTTCCTGCTGGGAAGTGGCTTACTGGGAGTTTTAGTTTAATCAGTCACTTCACTTTGTATCTAAACAAAGATGCTTTTCTTCTTGCATCTCAGGATATTAGAGAGTGGCCTGTGATTGAACCACTCCCATCGTACGGTAGAGGAAGAGATGCAGCAGCAGGAAGGTACACCAGCCTCATATTTGGAACAAACCTCACTGATGTTATTGTCACAGGTGACAATGGCACCATAGATGGCCAGGGAGCATTTTGGTGGCAGAAATTTCAAAAGAAAAAGCTGAAGTACACTCGCCCCTACTTGATTGAATTAATGTTCTCAGACAAGATTCAAATCTCCAATTTAACCCTCCTAAATTCTCCATCATGGAATGTTCATCCAGTTTATAGCAGCAATATTATTATTAAGGGCCTCACCATCATCGCTCCTGTCCCATCTCCAAACACTGATGGCATTAATCCAGATTCTTGCACAAATACAAGAATTGAAGACTGTTACATAGTTTCTGGAGATGACTGTGTGGCAGTGAAGAGTGGGTGGGATGAGTATGGCATAAAGTTTGGATGGCCCACAAAACAACTAGTTATCAGAAGGCTGACATGCATTTCTCCAGAAAGTGCAGCCATTGCCTTGGGGAGTGAGATGTCAGGTGGAATCCAAGATGTCAGAGCTGAGGACATCACAGCCATCCACACAGAATCAGGTGTCAGAATCAAGACAGCAGTAGGAAGAGGAGGGTATGTGAAGGACATATATGTCAAGAGAATGACCATGCACACCATGAAATGGGTATTTTGGATGACTGGTAACTATGGTTCACATGCTGATAGCCACTATGATCCTAATGCTTTGCCTGAGATCAATGGCATCAACTATAGAGATGTGGTGGCTGACAATGTCACCATAGCTGCTAGGTTGGAAGGAATCTCCAATGACCCCTTTACTGGAATCTGCATTGCCAATGTGACAATTAATATGGCAGCCAAGGCCAAGAAGCAGCCATGGGCATGCACTGATATTGAAGGGATCACAAGTGGGGTGACTCCCAAGCCATGCAATTCTTTGCCTGATCAAGGGCCAGAGAAAATCAAAGCATGTGATTTTCCCCAAGAGAATCTACCAATTGATATGTTGGAGCTTCAGAAGTGTGTTTACAAGCATTAA
>Glyma.16G033000.2
ATGTCTCAAACAAATACCAAAGTGCCTTTTCTTAGGATGAAGCTCTTGTGGAAATCTCACGTGAGGGTAATTAGATTGGTTTGTGCTCTCCTTTTGGTGACACTGCTGAGCTCAGAGGTAGCTGAGAGCAGAAAAGCCAAAACTGCTAGAACTTCCTTTGAGTACAAAGCTATAAATTGCAGGGCTCATAGTGCTTCATTGATTGATTTTGGTGGTGTTGGAGATGGAAATACATCAAATACAAAGGCTTTTCAGTCTGCAATCAGTCATCTGAGTCAGTATGCTTCTAAAGGAGGGGCTCAGCTGTATGTTCCTGCTGGGAAGTGGCTTACTGGGAGTTTTAGTTTAATCAGTCACTTCACTTTGTATCTAAACAAAGATGCTTTTCTTCTTGCATCTCAGGATATTAGAGAGTGGCCTGTGATTGAACCACTCCCATCGTACGGTAGAGGAAGAGATGCAGCAGCAGGAAGGTACACCAGCCTCATATTTGGAACAAACCTCACTGATGTTATTGTCACAGGTGACAATGGCACCATAGATGGCCAGGGAGCATTTTGGTGGCAGAAATTTCAAAAGAAAAAGCTGAAGTACACTCGCCCCTACTTGATTGAATTAATGTTCTCAGACAAGATTCAAATCTCCAATTTAACCCTCCTAAATTCTCCATCATGGAATGTTCATCCAGTTTATAGCAGCAATATTATTATTAAGGGCCTCACCATCATCGCTCCTGTCCCATCTCCAAACACTGATGGCATTAATCCAGATTCTTGCACAAATACAAGAATTGAAGACTGTTACATAGTTTCTGGAGATGACTGTGTGGCAGTGAAGAGTGGGTGGGATGAGTATGGCATAAAGTTTGGATGGCCCACAAAACAACTAGTTATCAGAAGGCTGACATGCATTTCTCCAGAAAGTGCAGCCATTGCCTTGGGGAGTGAGATGTCAGGTGGAATCCAAGATGTCAGAGCTGAGGACATCACAGCCATCCACACAGAATCAGGTGTCAGAATCAAGACAGCAGTAGGAAGAGGAGGGTATGTGAAGGACATATATGTCAAGAGAATGACCATGCACACCATGAAATGGGTATTTTGGATGACTGGTAACTATGGTTCACATGCTGATAGCCACTATGATCCTAATGCTTTGCCTGAGATCAATGGCATCAACTATAGAGATGTGGTGGCTGACAATGTCACCATAGCTGCTAGGTTGGAAGGAATCTCCAATGACCCCTTTACTGGAATCTGCATTGCCAATGTGACAATTAATATGGCAGCCAAGGCCAAGAAGCAGCCATGGGCATGCACTGATATTGAAGGGATCACAAGTGGGGTGACTCCCAAGCCATGCAATTCTTTGCCTGATCAAGGGCCAGAGAAAATCAAAGCATGTGATTTTCCCCAAGAGAATCTACCAATTGATATGTTGGAGCTTCAGAAGTGTGTTTACAAGCATTAA
>Glyma.16G118000.1
ATGCTGGAAAGCAAAGGAAGACTTCCTAGCACAAAGCCAACACTAAAAGCACTCAGGTTCTATGGAAGTGATGGTGTAACAGTCACATGCATAACAATTCAGAATAGTCAACAAACCCATCTCAAGTTTGACTCTTGCACAAATGTTCAAGTCTCGGGCATTAGTGTTTCATCACCTGGTGATAGCCCCAACACTGATGGAATTCACTTACAAAATTCTCAAAATGTGGTTATCTATAGTAGCACACTTGCTTGTGGTTAG
>Glyma.16G179000.1
ATGAAGCCGTGTCCAAAACTCAGTAACTCCTGTGTTGTGGGGGTTATCTACACAGTTTTGTTATTGGGATTACAAGGAGTGAGGGTTGTTGAATGCAGAGTGGCCAATGGATTGGACTGTTTTGAGTACCCTGCTATCAGCTGCAGAAAACACAGTGCAGTTTTGACTGATTTTGGTGGTGTTGGTGATGGAAAAACATCTAACACAAAGGCCTTTCAATATGCAATTAGCAATCTCAGCCATTATGCATCTGATGGTGGAGCTCTCCTTGTTGTGCCACCAGGGAAATGGTTAACAGGAAGTTTCAATCTCACCAGCCATTTCACACTTTTTCTCCAAAAGGAAGCTACCATTCTTGGATCTCAGGATGAATCAGAGTGGCCCACACTTCCTGTGCTACCATCATATGGCAGAGGAAGGGATGCTCCTGATGGAAGGTTTAGTAGTCTCATTTTTGGAACTAACCTCACTGATGTAATAATCACTGGTTACAATGGGACAATTGATGGACAAGGGTGTTATTGGTGGGACAAGTTCCACAAGGGTGAATTGAAACTCACCAGGCCTTACATGATTGAGATTATGTTCTCTGATCACATCCAGATATCTAATCTCACTTTGATCAATTCTCCATCTTGGTTTGTCCATCCAATTTACACAAGTGACATTATAATTCAAGGGCTGACCATTCTTGCTCCAGTTGACTCTCCAAACACTGATGGAATAGATCCAGATTCTTGTTCCAACATTAGGATTGAAGATTGCTACATAGTCTCCGGTGATGATTGTGTAGCAATAAAAAGTGGTTGGGATGAGTATGGAATCAAATTTGGAATGCCAAGCCAACACATAATCATTAGAAGGCTTGAATGTGTATCCCCAGATAGTGCTATGATTGCTTTAGGCAGTGAAATGTCTGGTGGAATCCAAGATGTTAGAGCTGAAGACCTCACAGCCATCAACACTCAATCAGCAGTTAGAATCAAAACTGCAGTTGGCAGAGGAGCATATGTGAGAGACATATTTATCAAAGGAATGAACTTAAACACCATGAAGTATGTGTTTTGGATGACAGGTTCTTATAGCTCACACCCTGACAATGGCTTTGATCCAAAAACACTTCCCAACATTACTGGAATAAACTATAGAGATGTCATTGCAGAGAATGTCACATATTCAGCAAGACTTGAAGGAATTGCTAATGATCCTTTTACAGGAATCTGTATTTCTAATGTGACTATCCATAGTGGAAAAAAGAAATTGCAATGGAATTGCACTGACATTGAGGGGGTTACAAGCAATGTCTATCCTAAGCCTTGTGAGTTGCTGCCTTTGAAGCAAGAGAAAATTGAGTGTCCTTATCCAGATGACAAAGTTTCCATTGAAAGTGTGCAGCTGAAGACTTGTTCCTTTAAAAGTGTCTCATTCTTCTGA
>Glyma.17G029700.1
ATGCTAGTGGCATTGCTCTTGCTGCTGGCGTTGAGCAATGAAGTTCGAGTTAATGGTGATAGCGATGGTAGACAATGTGAGGTTAATCCAGCACTAAAGCCAAGACCACACACTGTCTCCATCTTGGAGTTTGGTGCGGTTGGGGATGGTAAAACATTGAACACTATTGCATTCCAGAATGCCATTTTCTATCTCAAGTCATTTGCTGACAAGGGTGGTGCTCAGTTATATGTGCCACCCGGAACATGGTTGACTCAAAGTTTCAATCTTACTAGCCATCTCACACTTTTCTTGGAAAAAGGTGCTGTAATTCTTGGATCTCAGGATCCATTTCACTGGGAAGTTGTTGATCCATTACCTTCTTATGGCAGAGGAGTTGAAGTTCCCGGGGGAAGATATCAGAGTTTAGTTAATGGATACATGTTACATGATGTGGTGATAACAGGTAATAATGGAATCATTGATGGCATGGGATTGGGTTGGTGGGAATTGTTTAGTTCCCATTCCCTGAACTACAGCCGTCCACATCTGATTGAATTAGTGGCATCTAATCGCGTGGTAGTTTCAAATCTTACATTCTTGAACGCTCCTGCATATAGTATTCACCCAGTTTATTGCAGCAATGTACATATTCACAATGTTTCAATTTCTGCTCCTCAAGAATCTCCTTATACCATTGGCATAGTACCAGATTCTTCTGATCATGTTTGTATAGAGGATTGTGTCATTGCAACGGGATATGATGCAATTTCACTCAAAAGTGGCTGGGACGAATATGGCATTGCCTATGGCAGGCCAACTGAGAATGTACACATCAGAAGGGTACATCTGCAGGCTTATTCTGGCTCTACTATTGCATTTGGCAGTGACATGTCTGGTGGCATTTCAAATATTCTTGTGGAGAATGTTCATCTTTACAACTCAAAGAGTGGCATTGAGTTCAGAACCATGAGGGGCAGAGGTGGTTATATGAAGGAAATCATCATATCAGACATAGAAATGGAGAATATATACACCGCTATGGCCGCCACAGGTTATTGTGGGTCTCATCCTGATGATAAATTTGACCCTAATGCTCTACCACTTTTGGACCACATTATTTTGCAAGATATGATTGGCACAAACATCACTATTGCTGGAAGCTTTGCTGGTCTTCAAGAATCTCCCTTCACTAACATATGCCTTTCCAACGTAACTTTGTCTATAAATTCTGTTTCTTCCATTCCTTGGGAATGCTCAAATGTCTCCGGATTTTCAGATTCTGTTCTTCCCAAACCATGTCCTGACCTTGAGACCCTTTCAGATTGTCTCTCCCTGCTCAGTATCAAGGGAAAAACCGCTGTCATGTGA
>Glyma.17G047800.1
ATGATGGTGGAGACCTCGACGCTAGGGCACTTCCACCACCAAAGGCTCGACCTTCGCCGCTGGGTCCCCGCGTTCTTCACCTCGCATAAGACCCTCTTGACCCTTCTATGGATCGCCGCCTTCGCCTCCGTTTTTCTGTGGCAGAGGAACATAGTGGGCGGGTTTCTGGTCTACGGAGGAATTCCGGGCAGGCCCATGCCCATGCTCCGCCCAATGGCCTTCAATTTGACGGATTTCGGTGGGGTCGGTGACGGCGTTACTCTCAACACCGAGGCTTTCGAGAGGGCCGTTTCTGCGGTTTCTAAGTTCGGGAAGAAAGGCGGTGCGCAGTTGAATGTGCCTCCTGGACGCTGGCTCACGGCGCCGTTTAATCTCACCAGCCACATGACTCTCTTTCTAGCTGAAGATGCTGTTATACTTGGCATTGATGATGAAAAATATTGGCCACTGATGCCTCCATTGCCTTCATATGGGTATGGGAGGGAGCATCCTGGGCCTCGATATGGCAGTTTGATTCATGGTCAACATCTTAAAGATGTTGTGATAACAGGGCATAACGGTACCATAAATGGACAGGGACAGTCATGGTGGAAAAAATATCGCCAGAAGCGTCTCAACCACACTAGGGGGCCACTTGTTCAGATCATGTTTTCTAGTGACATTGTGATCACTAATATTACTTTGCGTGACTCTCCTTTCTGGACAATTCATCCATATGACTGCAAAAACATTACAATAAAAGGTGTGACTATATTGGCTCCTGTGTTTGGAGCTCCAAATACTGATGGCATAGATCCTGACTCTTGTGAGGATATGCTGATAGAGGACTGTTACATAAGTGTGGGAGATGATGCAATTGCTGTAAAAAGTGGCTGGGATCAGTATGGAATTGATTATGGAAGGCCTTCCATGAATATAATGATCCGAAACCTTGTTGTTCGCTCTATGGTCAGTGCTGGCATCTCAATAGGCAGTGAAATGTCTGGCGGGGTATCCAATGTCACGGTGGAGAATCTTCTTATATGGGATTCTAGGCGCGGTGTGAGGATCAAGACCGCCCCTGGACGAGGAGCATATGTGCGCCAAATAACTTATCGGAATATAACATTTGAGAATGTTCGAGTTGGAATTGTTATGAAGACAGATTACAATGAACACCCTGATGATGGGTATGACCCTTTGGCACTCCCAATTCTCAGAGACATAAGCTTTACCACAGTCCATGGCCAAGGAGTTCGCGTGCCAGTACGCATACACGGTAGTGAAGAGATTCCTGTGAGAAATGTGACTTTTAAAGATATGTCAGTTGGTCTAACCTACAAGAAGAAGCATATCTTTCAGTGTGCATTTGTTCAAGGCCGTGTAATAGGTACCATCTATCCTGCTCCCTGTGAGAACCTTGATCGGTACAATGAGCAAGGACAGTTGGTAAAGCATTCTGCGTCCCAGAATGTAACAGATATAGATTATGATTTTTGA
>Glyma.17G209800.1
ATGCATGACTTGTTCAAAATTGGCATTTTGATATTTTCTACTGTTTCCTGCAATTTGTGGGTTGGACATGGCCAGAGATTTGATGTGCTTAACTATGGTGCCAAAGGAAATGGCCGCTCCGATGATACTAATGCTTTTGTGCAAGCATGGAAAGCTTTATGTGGAGCAAGTAATGGCACTTCGACACTTGTGGTGCCAGCTGGGCATACATTTTTTGTGCGCCAAACAAGATTCCGAGGTCCCTGCCAATCTCAAAAACTTGATATTCAGATTATGGGCAACCTACTTGCACCTACGAAAGATGCATGGAAAAAATGTTCAGGACCGTGGCTTTATTTCCTTGACGTTCGCGGAATGACAGTTCATGGATCAGGAGTAATCAATGGTCAGGGACGAGATTGGTGGGGCAAACCATATGGAACTGGAGCATGCAGCCACATGCCTACGGCTCTTCTTTTCCAAAGATGTGATGGCCTTCAAATAAGTGGCCTCACTCACATCAACGGGCCAGGATCACACATCTTTGTAGTCCATAGCCAAGACATAACCATCTCAAATATTGACATATACTCTCCACTGGAAAGTCACAACACCGATGGAATTGATCTTACAAATTCAGTTCGGGTTAACATTAGAGACTCTATCATAAGAACCGGCGACGACTGCATTGCTATGAAAGGTGGCTCAAAATTCATCAACATTAACAATGTTACATGTGGACCCGGTCACGGCATTAGCCTCAAAACAAGAGACAAACTCAGCTTCCATGGTAGAAGTAGCAGTCAAAGACTGCTTAACACTCCTCCATGA
>Glyma.18G065000.1
ATGAATTTTGATTTTGGTTTCCTCAATAATACAATTATCCGGGACATAACAACAAAGTATATGAACATTACTAGCATTAACATTGCCACTGATGATGATTGCATTTCTTTGGGTGATGGTAGCAAACAAATCCATGTCTTAAATGATACATGTGGCCCTTGGCATGGTATTAGTGTTGGAAGCTTGGAAAAATATCCAAATGAAGAACTTGTTAAGGGTTTGACAGTTAGAAATTGCACACTAAACAACACAGATAATGGTTGTCCATCAAAAATTAAAATAAGTAAGGTTACATTCAAAAATATAATTGAAATTTCTGCAACTCAAGAAGGAGTAGTTTTGATTTGTAGCAGTAGTGTACCATGCAAAGATGTGATGCTTAGTGACATAGATCTAAAATTCAATGGAACCATTGCAGCCGCCAAACTTGCTAATGTCAAACCCATAACCTAG
>Glyma.18G116400.1
ATGCTTTTCTCACCCTTCCTCACTCTCACTTTCTTCCTCCTCTTCTCTTCTTCCGTTGCTGCGATTTACTCAGCGGCAACATGTTCTAACATAGTGCCGCTGAGATACCGCAGCGACAGAATCTCCATAACGGACTTCGGTGGTGTCGGCGACGGCCGCACGCTGAACACGAAAGCGTTCAGAGCGGCCGTGTACCGCATTCAGCACCTGAGAAGGCGCGGCGGCACGGTGCTTTACGTGCCTCCGGGGGTTTACTTAACGGAGAGCTTCAACCTCACTAGCCACATGACGCTTTATCTGGCTGCTGGTGCTGTTATCAAAGCCACGCAGGAGTTGGGGAATTGGCCTTTAATTGTGCCCTTACCATCGTATGGAAGAGGAAGGGAGCTCCCTGGAGGAAGGTATATGAGTTTTATCCATGGAGATGGACTTAGTGATGTAGTAATTACAGGTGAGAATGGGACAATTGATGGGCAAGGAGATGTGTGGTGGAACATGTGGAGGCAGAGAACACTTCAATTTACAAGACCAAACCTTGTAGAATTTGTGAATTCGCAAGATATTATTATTTCAAATGTGATTTTCAAGAATTCTCCCTTCTGGAATATACACCCAGTTTATTGTAGCAATGTTGTGGTTCGATATGTCACAATTTTGGCTCCTCGTGACTCTCCTAATACTGATGGAATTGATCCAGATTCAAGTTCAAATGTCTGCATAGAGGACTCATACATATCTACCGGAGATGATCTTGTGGCTGTAAAGAGTGGGTGGGATGAGTATGGTATTGCGTACGGTCGCCCTAGCTACGGTATCACCATCCGGCGTGTAACAGGGTCATCTCCATTTGCCGGTATTGCAATTGGCAGTGAAACCTCTGGAGGGGTGGAGAATGTGCTAGCAGAACACATCAACCTCTTCAACATGGGAGTTGGTATCCACATCAAGACCAACAGTGGCAGGGGAGGGCTTATCAAGAACATAACAGTGGCTCATGTGTATGTGGAGAATGCAAGGCAGGGAATAAAAATTGCAGGTGATGTAGGGGGGCACCCAGATGAAAAATTTAACCCGAATGCTCTCCCTGTTGTGAAGGGCATCACAATTAAGAATGTTTGGGGAGTGAAGGTTAACCAGGCAGGTTTGATACATGGATTGAGAAATTCCCCCTTCACTGATGTTTGTCTGTCTGATATCAATTTTCATGGCATGGAAGGACCAAGATCTCCCTCTTGGAAGTGTTCTGATGTGTTTGGATTTGCTCATCAGGTTAGCCCTTGGCCATGTTCTCAGCTGAGCAGCCAAGAGCCTGGATCATGTGCTATTTAG
>Glyma.18G116400.2
ATGAGTTTTATCCATGGAGATGGACTTAGTGATGTAGTAATTACAGGTGAGAATGGGACAATTGATGGGCAAGGAGATGTGTGGTGGAACATGTGGAGGCAGAGAACACTTCAATTTACAAGACCAAACCTTGTAGAATTTGTGAATTCGCAAGATATTATTATTTCAAATGTGATTTTCAAGAATTCTCCCTTCTGGAATATACACCCAGTTTATTGTAGCAATGTTGTGGTTCGATATGTCACAATTTTGGCTCCTCGTGACTCTCCTAATACTGATGGAATTGATCCAGATTCAAGTTCAAATGTCTGCATAGAGGACTCATACATATCTACCGGAGATGATCTTGTGGCTGTAAAGAGTGGGTGGGATGAGTATGGTATTGCGTACGGTCGCCCTAGCTACGGTATCACCATCCGGCGTGTAACAGGGTCATCTCCATTTGCCGGTATTGCAATTGGCAGTGAAACCTCTGGAGGGGTGGAGAATGTGCTAGCAGAACACATCAACCTCTTCAACATGGGAGTTGGTATCCACATCAAGACCAACAGTGGCAGGGGAGGGCTTATCAAGAACATAACAGTGGCTCATGTGTATGTGGAGAATGCAAGGCAGGGAATAAAAATTGCAGGTGATGTAGGGGGGCACCCAGATGAAAAATTTAACCCGAATGCTCTCCCTGTTGTGAAGGGCATCACAATTAAGAATGTTTGGGGAGTGAAGGTTAACCAGGCAGGTTTGATACATGGATTGAGAAATTCCCCCTTCACTGATGTTTGTCTGTCTGATATCAATTTTCATGGCATGGAAGGACCAAGATCTCCCTCTTGGAAGTGTTCTGATGTGTTTGGATTTGCTCATCAGGTTAGCCCTTGGCCATGTTCTCAGCTGAGCAGCCAAGAGCCTGGATCATGTGCTATTTAG
>Glyma.18G116400.3
ATGAGTTTTATCCATGGAGATGGACTTAGTGATGTAGTAATTACAGGTGAGAATGGGACAATTGATGGGCAAGGAGATGTGTGGTGGAACATGTGGAGGCAGAGAACACTTCAATTTACAAGACCAAACCTTGTAGAATTTGTGAATTCGCAAGATATTATTATTTCAAATGTGATTTTCAAGAATTCTCCCTTCTGGAATATACACCCAGTTTATTGTAGCAATGTTGTGGTTCGATATGTCACAATTTTGGCTCCTCGTGACTCTCCTAATACTGATGGAATTGATCCAGATTCAAGTTCAAATGTCTGCATAGAGGACTCATACATATCTACCGGAGATGATCTTGTGGCTGTAAAGAGTGGGTGGGATGAGTATGGTATTGCGTACGGTCGCCCTAGCTACGGTATCACCATCCGGCGTGTAACAGGGTCATCTCCATTTGCCGGTATTGCAATTGGCAGTGAAACCTCTGGAGGGGTGGAGAATGTGCTAGCAGAACACATCAACCTCTTCAACATGGGAGTTGGTATCCACATCAAGACCAACAGTGGCAGGGGAGGGCTTATCAAGAACATAACAGTGGCTCATGTGTATGTGGAGAATGCAAGGCAGGGAATAAAAATTGCAGGTGATGTAGGGGGGCACCCAGATGAAAAATTTAACCCGAATGCTCTCCCTGTTGTGAAGGGCATCACAATTAAGAATGTTTGGGGAGTGAAGGTTAACCAGGCAGGTTTGATACATGGATTGAGAAATTCCCCCTTCACTGATGTTTGTCTGTCTGATATCAATTTTCATGGCATGGAAGGACCAAGATCTCCCTCTTGGAAGTGTTCTGATGTGTTTGGATTTGCTCATCAGGTTAGCCCTTGGCCATGTTCTCAGCTGAGCAGCCAAGAGCCTGGATCATGTGCTATTTAG
>Glyma.18G116400.4
ATGGAGTTGGGGAATTGGCCTTTAATTGTGCCCTTACCATCGTATGGAAGAGGAAGGGAGCTCCCTGGAGGAAGGTATATGAGTTTTATCCATGGAGATGGACTTAGTGATGTAGTAATTACAGGTGAGAATGGGACAATTGATGGGCAAGGAGATGTGTGGTGGAACATGTGGAGGCAGAGAACACTTCAATTTACAAGACCAAACCTTGTAGAATTTGTGAATTCGCAAGATATTATTATTTCAAATGTGATTTTCAAGAATTCTCCCTTCTGGAATATACACCCAGTTTATTGTAGCAATGTTGTGGTTCGATATGTCACAATTTTGGCTCCTCGTGACTCTCCTAATACTGATGGAATTGATCCAGATTCAAGTTCAAATGTCTGCATAGAGGACTCATACATATCTACCGGAGATGATCTTGTGGCTGTAAAGAGTGGGTGGGATGAGTATGGTATTGCGTACGGTCGCCCTAGCTACGGTATCACCATCCGGCGTGTAACAGGGTCATCTCCATTTGCCGGTATTGCAATTGGCAGTGAAACCTCTGGAGGGGTGGAGAATGTGCTAGCAGAACACATCAACCTCTTCAACATGGGAGTTGGTATCCACATCAAGACCAACAGTGGCAGGGGAGGGCTTATCAAGAACATAACAGTGGCTCATGTGTATGTGGAGAATGCAAGGCAGGGAATAAAAATTGCAGGTGATGTAGGGGGGCACCCAGATGAAAAATTTAACCCGAATGCTCTCCCTGTTGTGAAGGGCATCACAATTAAGAATGTTTGGGGAGTGAAGGTTAACCAGGCAGGTTTGATACATGGATTGAGAAATTCCCCCTTCACTGATGTTTGTCTGTCTGATATCAATTTTCATGGCATGGAAGGACCAAGATCTCCCTCTTGGAAGTGTTCTGATGTGTTTGGATTTGCTCATCAGGTTAGCCCTTGGCCATGTTCTCAGCTGAGCAGCCAAGAGCCTGGATCATGTGCTATTTAG
>Glyma.18G137200.1
ATGACCACATTTGCTTTATTGTTATTGCTTGCTTGTTTTTTCAAAGCTCAACCTCAGGTATTTGATATATCAAAATATAGAGCAACACCTAATGGGAATATAACTCAATTAAGCTCTTATTCTTGTACAATTTCATTATATAGAATAATTCGAGTGCCACAAGACCCAAGCCACCTAAATGGAGATGCTCAATGGGTTAAATTTACTTATGTTAATTTCTTTACCTTGTATGGTAGGGGAACTTTTGATGGTCAAGGTGCAATTGCATGGATAAAAATATTTCATGTCAATGTTTTGGGATGCAATAATATTACATTTACAAACTTCAACATTATTGCACCAGCAACTAGCCTGAACAGAAATGAAATTCACATTGGAAGATCAACTCAAGTGAATATTACTAACACTAATATTGCCATTGGTGATGATTGCATCTCTTTGGGTAATGGAAATGGTGTGAGGATCAAGATCTGGCATGGTACTCCAGGAACTACTACAATGATTGATATGCATTTTAAGGACATCAAAATGGTTAATGTTATGAACCCTATTATTATAGATAAAGAGTATTTTAATAAACATGGATATTTTGGTAGCTCAATAATTAGTCCAAAAAAAATTAAAATAAGAAAGGTTACATTCAAAAATATCATTGGAACTTCTGCAACTCAAGAAGGAGTTGTCCTGGTTTGTAGTAATGATGTACCATGTGAAGATGTTGTGCTTAGTGACATAGATCTAAAATTCAATGGAATCATTGCAACTGCCAAACTTGCTAATGTCAAACCCACAACCCAGGGGAAATCACTACCACGACTAAATTTGGCTTAA
>Glyma.18G139800.1
ATGGGTTTGCGTGGAATAAGAGAAAGCCCAACCACCTTCACCTCTGTTATAGCGGTTTGCACCAACGCTTTGTTTTTCAAAGAGGGTGTTCAGGTGCATTGCGGAGTGATCAAGTTCGGGTTTTCATGCAACGTGTTCATGGGTGATGCACTTGTCGGGTTCTACACACAGGTGGGGCAATGTGGGGTGGCACTGCAGTTGTTTGATGTGCCAGAGCGAAACTTGGCTGTGTGGAACGTGATGCTGCGTGGGTTGTGTGAACTGGGCCGTGTGAAAGTTGAAGACTTGTTGGGGTTTTACCTCTCTCGAATGCGTTTTGAAGTGTGGGGGAAAAAGTCATCAATTCGTTCTTGGGTGGGTTTGTTGAATTTGTGTAGTAGAAGTGGAGAGCTTTGTTTGGGGAAGCAGGTTCATTGTCGTGTGATGAAGTTGGGTTTTAATGAAGGGAGTGTGCATGTTCAATCTGCTTTGATTGATATGTATGGAAAGTGCAGGGACATTGAGAGTTCTGTGGCTGTATTTGAATGTCTTCCCGAGAGAACATTGGATTGTTTCAACTCATTGATGACCTCTTTGTCTTATTGTGATGCGGTTGATGATGTGGCTGAATTGTTTGGTTTGATGGTCGACGAAGGTCTTGTGCCGGATGGAGTTACCTTATCAACCACACTGAAGGCATTGTCAGTGTCTGCTTTAGCAAGTTTTACGAGTTCTCAGTTAATGCATTGTTATGCATTGAAATCTGGACTTGGAGAAGATGCTGTAGTTGCCTATTCTTCCTTCTCCAAACGCTTCACATCCATGATCAATGCATATGCCCGAAATGGAATGGGGAAAGAAGGAATTGCAATGCTTCAAGCAATGACTGAGAGGGGACTAAAGCCAGATGATGTTACCTTCTTATGTGCACTAAATGGTTGTAACCACACAGGATTAGTTGAGGAAGGAAGAATAGTCTTCGAATCGATGAAATCTCTTCATGGGGTCGATCCAGATCGCCGCCATTTTTCATGCACGATGGATCTCTTTTGCCGTGCAGGACTTCTACATGAAGCTGAAGAGTTTCTGCTACAGTCACAGGGAAAAGGAGAATATTTTATGTGGAGCTCTTTGTTAAGAAGTTGCAGGGTCCACAAGAATGAAGAGGTTGGAACAAAAGCAGCACAAGTGTTAGTTGAGCTAGATCCAGATGACCCTGCAGTGTGGTTGCAAGCTTCAAATTTTTATGCTGAAATAGGGAAATTTGATGCATCAAGGCAAATCAGAGAGGTTTCTCTAGCAAGGAAGATGACTAGGGAAATTGGTCATACTTATGGAGTTGCAGGAAGCATAATGTGTGACAACATTGGCATGCTCGAAGAACTTAAAAGCCTAGAGGCCCTGGACATAGAAGAAGAAGAAAATGAGGTAGAACTTTCTGACATCCCTTCATGGAGAAGCGAGCGCGGTGGAAAAGTTCTTGTGAATATTGATAGCTTTGGTGCTGCTGGAGATGGAGAATCTGATGATACTGAGGCTTTACAAAAAGCATGGGGAGTTGCATGCTCTACACCAAAATCTGTTTTGTTAATTCCTCAAGGACGCCGTTACCTTGTTAATGCAACAAGATTCAAAGGGCCTTGTGCAGACAAGCTCATCATCCAGATTGACGGTACATTGGTGGCACCAGATGAGCCTAAGAACTGGGATCCAAAACTGCCACGGGTTTGGCTTGATTTTTCCAAATTGAATAAAACTGTTTTCCAAGGTTCTGGAGTTATTGATGGCTCAGGCAGCAAATGGTGGGCAGCATCTTGTAAAAAGAACAAGTCCAATCCTTGCAAAGGTGCACCAACAGCATTTACGATTGATACAAGTTCATCCATAAGGGTGAAAGGACTAACAATCCAGAATAGCCAACAGATGCATTTTACCATATCACGATGCGATTCTGTTAGAATTACTAGCGTGAAAGTGTCAGCTCCTGGAGACAGCCCAAACACTGATGGAATTCATATTAGTGAATCAACAAATGTCATAATCCAAGACAGCAAAATTGGAACAGGGGATGATTGCATATCAATTGTCAATGCTAGCTCTAATATCAAAATGAAGAGAATTTATTGTGGACCAGGACATGGAATCAGCATTGGAAGTCTAGGGAAAGACAACTCAACAGGCATAGTCACGAAAGTGATTTTGGATACAGCAGTTCTTAGGGAGACTACCAACGGTGTCAGAATTAAGACTTGGCAGGGAGGTTCTGGATATGTTCGAGGGGTGCGTTTTCAGAATGTGAGGGTGGAAAATGTATCCAACCCCATTATCATAGACCAATTTTACTGTGATTCGCCAACCAGTTGTGAAAACCAGACAACAGCAGTGGAGATAAGCGAGGTGATGTACCAGAACATAAGTGGCACTACAATGAGTGCTAAGGCCATTAAATTTGACTGCAGTGACTCAGTCCCATGCAACAAACTAGTCCTTAGCAATGTGGACTTAGAGAAACAAGATGGCTCTGTTGAAACATATTGCCACTCAGCACAAGGCTTTCCCTATGGAGTGGTGCACCCTTCTGCTGATTGCCTTAGTTCCAGCGACAAAACCTCTCAAATTGAAGAATCAACTACAGAGGAAGAAGATATTCGTCACATTGAACTATAA
>Glyma.18G139900.1
ATGAGTGGCTTGAGTTTCAGGGGCTTCACATACATGCTCCTCATTGCATTTCTCATTTGGTCCTTCAATTTTGAAGCCTGCATTGCAAGAAGAGGCAAGCACTGGAGACAAAGCAGGGATGTCTCAGCTTCTGTGTACAAGAAAAAAGGCAAAAATTATGGCAATGCTCACAACAAGTACCATGGTGGAGGATCAAAATCAAAGCCTCCATCATCACACAAAGGCACACCAACATTACCAAAGCCTCCGCCACAACATAAAAACACTCCCTCACCACCATATCCAACACCACCAAGTGATGATACCCCCACAACTCCACCACCAAAGGCTTACAATGGTGGTGGCCATTCTTCCGCCACCACCTTCAATGTGCTAGATTTTGGAGCCAAGGGAGATGGAAAATCTGATGACACCAAGGCATTTCAAGAGGCTTGGGCTGAAGCTTGTAAAATTGAATCATCAACCATGCTCGTCCCAGCAGACTACGCATTCTTTGTAGGGCCCATTTCATTCTCGGGCCCATACTGTAAACCCAGCATCGTTTTCCAGCTTGATGGCACCATTGTTGCACCAACAAGCCCCAAAGCTTGGGGCAAAGGACTTCTACAGTGGTTGGAATTTTCCAAGTTGGTAGGAATTACCATCCAAGGAAATGGCATCATTGATGGAAGAGGCTCAGTGTGGTGGCAAGATAATCAATATGATGATCCTATAGATGATGAAGAAAAGCTCATTGTCCCTTTAAACCACACAGTAGGGAGCCCAAGTCCCCCACTGCCGATTCAAAGTGAGATGGGAGGAAAAATGCCATCCGTCAAGCCAACTGCATTGCGGTTCTATGGGAGTTTTAATCCAACAGTTACAGGCATTACAATTCAAAATAGTCCACAATGCCACCTCAAGTTTGACAACTGTAATGGGGTCATGGTCCATGATGTGACCATATCATCTCCTGGGGACAGTCCTAACACAGATGGAATTCACCTTCAGAACTCCAAAGATGTGTTGATATACAGCAGCTCTATGGCCTGCGGAGATGACTGTATTTCGATACAAACTGGATGCTCGAACATATATGTACACAATGTCAACTGTGGACCAGGGCATGGAATCAGCATTGGAAGTCTAGGAAAGGATAACACCAGAGCCTGTGTCTCCAACATTACTGTCAGGGATGTCAACATGCACAACACAATGAATGGTGTCAGAATCAAAACATGGCAGGGTGGATCAGGTTCTGTACAAGGAGTGCTATTCTCAAACATACAAGTTTCTGAAGTTGAACTCCCAATTGTGATTGATCAATTCTACTGCGACAAAAGAACCTGCAAAAACCAAACGTCAGCTGTGTCTCTTGCCGGAATCAACTATGAAAGGATAAGGGGGACATACACCGTTAAGCCAGTTCACTTTGCCTGCAGTGATAACCTACCTTGTGTAGATGTTTCTCTAACCTCTGTTGAGTTAAAACCAATTCAAGAACAATACCATCTATACAATCCTTTCTGCTGGCAGACTTATGGTGAATTGAAAACTCCAACTGTCCCACCAATTGATTGCCTACAAATTGGGAAGCCAACTAACAATCGGATTCAGACAGATCATGATTTATGTTGA
>Glyma.18G139900.2
ATGAGTGGCTTGAGTTTCAGGGGCTTCACATACATGCTCCTCATTGCATTTCTCATTTGGTCCTTCAATTTTGAAGCCTGCATTGCAAGAAGAGGCAAGCACTGGAGACAAAGCAGGGATGTCTCAGCTTCTGTGTACAAGAAAAAAGGCAAAAATTATGGCAATGCTCACAACAAGTACCATGGTGGAGGATCAAAATCAAAGCCTCCATCATCACACAAAGGCACACCAACATTACCAAAGCCTCCGCCACAACATAAAAACACTCCCTCACCACCATATCCAACACCACCAAGTGATGATACCCCCACAACTCCACCACCAAAGGCTTACAATGGTGGTGGCCATTCTTCCGCCACCACCTTCAATGTGCTAGATTTTGGAGCCAAGGGAGATGGAAAATCTGATGACACCAAGCTTGATGGCACCATTGTTGCACCAACAAGCCCCAAAGCTTGGGGCAAAGGACTTCTACAGTGGTTGGAATTTTCCAAGTTGGTAGGAATTACCATCCAAGGAAATGGCATCATTGATGGAAGAGGCTCAGTGTGGTGGCAAGATAATCAATATGATGATCCTATAGATGATGAAGAAAAGCTCATTGTCCCTTTAAACCACACAGTAGGGAGCCCAAGTCCCCCACTGCCGATTCAAAGTGAGATGGGAGGAAAAATGCCATCCGTCAAGCCAACTGCATTGCGGTTCTATGGGAGTTTTAATCCAACAGTTACAGGCATTACAATTCAAAATAGTCCACAATGCCACCTCAAGTTTGACAACTGTAATGGGGTCATGGTCCATGATGTGACCATATCATCTCCTGGGGACAGTCCTAACACAGATGGAATTCACCTTCAGAACTCCAAAGATGTGTTGATATACAGCAGCTCTATGGCCTGCGGAGATGACTGTATTTCGATACAAACTGGATGCTCGAACATATATGTACACAATGTCAACTGTGGACCAGGGCATGGAATCAGCATTGGAAGTCTAGGAAAGGATAACACCAGAGCCTGTGTCTCCAACATTACTGTCAGGGATGTCAACATGCACAACACAATGAATGGTGTCAGAATCAAAACATGGCAGGGTGGATCAGGTTCTGTACAAGGAGTGCTATTCTCAAACATACAAGTTTCTGAAGTTGAACTCCCAATTGTGATTGATCAATTCTACTGCGACAAAAGAACCTGCAAAAACCAAACGTCAGCTGTGTCTCTTGCCGGAATCAACTATGAAAGGATAAGGGGGACATACACCGTTAAGCCAGTTCACTTTGCCTGCAGTGATAACCTACCTTGTGTAGATGTTTCTCTAACCTCTGTTGAGTTAAAACCAATTCAAGAACAATACCATCTATACAATCCTTTCTGCTGGCAGACTTATGGTGAATTGAAAACTCCAACTGTCCCACCAATTGATTGCCTACAAATTGGGAAGCCAACTAACAATCGGATTCAGACAGATCATGATTTATGTTGA
>Glyma.18G139900.3
ATGATTCTCGTTACGACAGCATTTCAAGAGGCTTGGGCTGAAGCTTGTAAAATTGAATCATCAACCATGCTCGTCCCAGCAGACTACGCATTCTTTGTAGGGCCCATTTCATTCTCGGGCCCATACTGTAAACCCAGCATCGTTTTCCAGCTTGATGGCACCATTGTTGCACCAACAAGCCCCAAAGCTTGGGGCAAAGGACTTCTACAGTGGTTGGAATTTTCCAAGTTGGTAGGAATTACCATCCAAGGAAATGGCATCATTGATGGAAGAGGCTCAGTGTGGTGGCAAGATAATCAATATGATGATCCTATAGATGATGAAGAAAAGCTCATTGTCCCTTTAAACCACACAGTAGGGAGCCCAAGTCCCCCACTGCCGATTCAAAGTGAGATGGGAGGAAAAATGCCATCCGTCAAGCCAACTGCATTGCGGTTCTATGGGAGTTTTAATCCAACAGTTACAGGCATTACAATTCAAAATAGTCCACAATGCCACCTCAAGTTTGACAACTGTAATGGGGTCATGGTCCATGATGTGACCATATCATCTCCTGGGGACAGTCCTAACACAGATGGAATTCACCTTCAGAACTCCAAAGATGTGTTGATATACAGCAGCTCTATGGCCTGCGGAGATGACTGTATTTCGATACAAACTGGATGCTCGAACATATATGTACACAATGTCAACTGTGGACCAGGGCATGGAATCAGCATTGGAAGTCTAGGAAAGGATAACACCAGAGCCTGTGTCTCCAACATTACTGTCAGGGATGTCAACATGCACAACACAATGAATGGTGTCAGAATCAAAACATGGCAGGGTGGATCAGGTTCTGTACAAGGAGTGCTATTCTCAAACATACAAGTTTCTGAAGTTGAACTCCCAATTGTGATTGATCAATTCTACTGCGACAAAAGAACCTGCAAAAACCAAACGTCAGCTGTGTCTCTTGCCGGAATCAACTATGAAAGGATAAGGGGGACATACACCGTTAAGCCAGTTCACTTTGCCTGCAGTGATAACCTACCTTGTGTAGATGTTTCTCTAACCTCTGTTGAGTTAAAACCAATTCAAGAACAATACCATCTATACAATCCTTTCTGCTGGCAGACTTATGGTGAATTGAAAACTCCAACTGTCCCACCAATTGATTGCCTACAAATTGGGAAGCCAACTAACAATCGGATTCAGACAGATCATGATTTATGTTGA
>Glyma.18G139900.4
ATGATTCTCGTTACGACAGCATTTCAAGAGGCTTGGGCTGAAGCTTGTAAAATTGAATCATCAACCATGCTCGTCCCAGCAGACTACGCATTCTTTGTAGGGCCCATTTCATTCTCGGGCCCATACTGTAAACCCAGCATCGTTTTCCAGCTTGATGGCACCATTGTTGCACCAACAAGCCCCAAAGCTTGGGGCAAAGGACTTCTACAGTGGTTGGAATTTTCCAAGTTGGTAGGAATTACCATCCAAGGAAATGGCATCATTGATGGAAGAGGCTCAGTGTGGTGGCAAGATAATCAATATGATGATCCTATAGATGATGAAGAAAAGCTCATTGTCCCTTTAAACCACACAGTAGGGAGCCCAAGTCCCCCACTGCCGATTCAAAGTGAGATGGGAGGAAAAATGCCATCCGTCAAGCCAACTGCATTGCGGTTCTATGGGAGTTTTAATCCAACAGTTACAGGCATTACAATTCAAAATAGTCCACAATGCCACCTCAAGTTTGACAACTGTAATGGGGTCATGGTCCATGATGTGACCATATCATCTCCTGGGGACAGTCCTAACACAGATGGAATTCACCTTCAGAACTCCAAAGATGTGTTGATATACAGCAGCTCTATGGCCTGCGGAGATGACTGTATTTCGATACAAACTGGATGCTCGAACATATATGTACACAATGTCAACTGTGGACCAGGGCATGGAATCAGCATTGGAAGTCTAGGAAAGGATAACACCAGAGCCTGTGTCTCCAACATTACTGTCAGGGATGTCAACATGCACAACACAATGAATGGTGTCAGAATCAAAACATGGCAGGGTGGATCAGGTTCTGTACAAGGAGTGCTATTCTCAAACATACAAGTTTCTGAAGTTGAACTCCCAATTGTGATTGATCAATTCTACTGCGACAAAAGAACCTGCAAAAACCAAACGTCAGCTGTGTCTCTTGCCGGAATCAACTATGAAAGGATAAGGGGGACATACACCGTTAAGCCAGTTCACTTTGCCTGCAGTGATAACCTACCTTGTGTAGATGTTTCTCTAACCTCTGTTGAGTTAAAACCAATTCAAGAACAATACCATCTATACAATCCTTTCTGCTGGCAGACTTATGGTGAATTGAAAACTCCAACTGTCCCACCAATTGATTGCCTACAAATTGGGAAGCCAACTAACAATCGGATTCAGACAGATCATGATTTATGTTGA
>Glyma.18G236700.1
ATGGGGCTCTTGTGGAAAACTCACACGAGGATACACGTGATTAGAACATTTTTTGCAATCCTTTTGGTTGCACTGCTGAGTTCAGAGAGAGTAGAGAGCAGAAAAGCCAAAGTTGTGACCACTTCCTTGGAGTACAATGCTATAAACTGCAGAGCTCACAGTGCTGCATTGACAGATTTTGGTGGTGTTGGGGATGGAAAAACATCCAACACAAAGGCATTTCAGTCTGCAATAAGTCACCTGAGTCAGTATGCTTCTGAAGGTGGCTCTCAGCTCTATGTTCCTGCAGGAAAATGGCTCACTGGTAGCTTCAGCCTCACTAGTCACTTCACCCTCTATCTTGACAAAGATGCTGTTCTCCTTGCTTCTCAGGATATAACTGAGTGGCCTGTGCTTGAACCCCTCCCATCATACGGTAGAGGAAGAGACGCACCAGCAGGAAGATTCACAAGCCTCATATTTGGAACAAACCTCACTGATGTTATTGTCACAGGTGAAAATGGCACCATAGATGGTCAGGGTGAGTTTTGGTGGCAGCAATTTCACAGGAAAAAGTTGAAGTACACTCGCCCATACCTGATTGAATTAATGTTCTCAGACAACATTCAAATCTCAAATCTAACTCTACTCAATTCCCCATCATGGAATGTTCATCCAGTTTACAGCAGCAATATTATTGTGCAAGGCATCACCATTTATGCTCCTGTCACATCTCCAAACACTGATGGCATCAACCCAGATTCTTGCACAAATGTAAGAATTGAAGATTGCTATATAGTTTCTGGGGATGACTGTGTGGCGGTTAAGAGTGGATGGGATGAGTATGGCATAAAATTTGGGTGGCCCACCAAACAGCTAGTGATAAGAAGGCTAACATGCATCTCACCATACAGTGCAACCATTGCCTTGGGAAGTGAGATGTCAGGTGGAATCCAAGATGTGAGAGCTGAGGACATCACAGCAATCCAAACAGAATCAGGTGTCAGAATCAAGACAGCAGTAGGGAGAGGAGGGTATGTGAAGGACATATATGTGAAGAGAATGACCTTGCATACTATGAAATGGGCATTTAAGATGACTGGTGATTATAACTCACATGCTGATGGCCACTATGACCCTAATGCCTTGCCTGAGATCAAAAACATCAACTATAGAGATGTTGTGGCTGAAAATGTGACCATAGCTGCTAGGTTTCAAGGAATCTCCAATGACCCCTTTACAGGAATCTGCATTGCAAATGTGACACTAAGGATGGCAGCCAAGGCCAAGAAGCAGCCTTGGACCTGCACTGATATTGAAGGGATGACGAGTGGGGTGACCCCTCCACCTTGTGGTCTGTTACCTGATCAAGGGCCGGAGAAGATCACAGCATGTGATTTCCCAGCAGATAATCTACCTATTGACATAGTGGAGCTTAAGAAATGTACTACCACCATGACATATGTTGAAGTGTAG
>Glyma.19G006200.1
ATGAAGAATATGAATATGAAACTAAACACCATTGCATTGATAATTGCCATTGCATTTTCTGTGTGGTCTTCAAGCTGCACAGCAGCACGTGTCAGCCACTGGAGGAAACTGAAAGCTGCTGCATCTGCTACTTCTTTTAATGTGTTAGACTATGGTGCTAAAGGTGATGGACATGCAGATGATACAAAGGCCTTTGAAGATGCATGGGCAGCTGCTTGTAAGGTGGAGGGTTCAACAATGGTTGTTCCATCTGGTTCTGTATTTTTGGTGAAACCAATCTCTTTCTCAGGCCCTAATTGTGAGCCAAACATTGTTTTTCAGTTGGATGGCAAAATCATTGCACCTACAAGCTCTGAAGCTTGGGGCTCTGGTACCTTGCAATGGCTTGAATTCTCAAAACTTAATACAATCACAATCAGAGGCAAAGGTGTCATTGATGGTCAAGGCTCGGTTTGGTGGAACAATGACTCTCCCACTTACAATCCCACAGAAGTGATGCTGGAAAGCAATGGAAGACTTCCAAGCACAAAACCAACAGCACTCAGGTTCTATGGAAGTGATGGTGTAACAGTGACAGGCATAACAATTCAGAATAGTCAACAAACCCATCTCAAGTTTGACTCTTGCACAAATGTTCAAGTCTCTGGCATCAGTGTTTCATCACCTGGTGATAGCCCCAACACTGATGGAATTCACTTGCAAAACTCCCAAAACGTGGTCATCTATAGTAGCACACTTGCTTGCGGCGATGATTGCGTCTCTATACAAACTGGTTGCTCGGACATATATGTACACAATGTGAATTGTGGACCTGGTCATGGAATCAGCATTGGAAGTCTTGGCAGAGAGAACACTAAAGCCTGTGTTAGAAATGTCACCGTCCGAGATGTTACTATCCAAAATACCCTCACTGGTGTCAGAATTAAAACATGGCAGGGTGGCTCTGGTTCGGTCCAAAATATCATGTTCTCGAACGTTCAAGTTTCTGGGGTTCAAACTCCAATTTCCATTGACCAATACTATTGTGACGGTGGAAGGTGCAGGAATGAATCATCAGCTGTGGCAGTTTCAGGCATACATTATGTGAATGTAAAGGGAACATACACTAAGGAGCCTATCTATTTTGCATGTAGTGACAACTTACCTTGCAGTGGCATAACCCTTGATACCATACAACTGGAATCAGCCCAAGAAACTAAAAATTCCAATGTTCCATTTTGTTGGGAAGCATATGGGGAGTTGAAGACCACAACGGTCCCTCCTGTTGAATGTCTTCAGAGAGGAAACCCATCAAAAGAAGGAGGAATCAATTCTAACATTGATTCTTGCTGA
>Glyma.19G140600.1
ATGGCCCTCCTCAAACACCTCCTCCTCTCATTCACCATGATCATCATTTCTTTTGTTGCTTGTTATAGCACTTTGCAAGAGGACCCACCTAGTAGTATATATGTTGATCATTCACCTTCTATTGACGATGGTGGGACAGTCAAGAACTTGATCGAGCAAAGCACAAATGTTTTGAGCTTAAACAGGTTTGACAAGCGTAATTCGCTTAAAAAGGTTAGTGTCAATGATTATGGAGCTAAGGGGAATGGTGATACTGATGACACAGAGGCTTTCAAGAAGGCTTGGGATGTAGTATGTTCTTCTGGGGAAGCAATTCTTGTGGTGCCTCAGGCGAATTATTTGCTCAAACCAATCAGATTCTCTGGCCCTTGCGAACCTAACGTTGAAGTCCAGATTTCTGGAACCCTTGATGCATCAGATGATCCATCAGATTACGAAGATGACAGCAAACACTGGCTTGTATTTGACAATATTAAGAAACTATTTGTTTATGGTGGTGGAACCATTGATGGAAACGGCAACATATGGTGGAAAAACTCATGCAAAAGGAACAAAAAGCGTCCCTGCAAGGATGCCCCAACGGCTCTGACTTTCTATAATTGCGAGGACTTAACAGTTGAGAATTTGAGAATAGAAAATGCTCAACAAATCCACGTTTCATTTCAGGACTCCGTGAATGTTCAGGTTTCTGGCCTTAACGTGACCGCACCAGAGGATAGCCCCAACACTGATGGGATTCATGTCACCAATACGCAAAATATTCAAATCTCAAGCTCTGTGATAGGAACTGGTGATGATTGTATATCTATTGTACATGGATCTAAAGATGTAGAAGCCACAGATATTACCTGTGGACCGGGCCATGGTATCAGTATTGGAAGCTTAGGGGCCGGAAAATCCAAGGAATTTGTTTCAGGAATACGAGTGAATAGAGCCAAGATTTTTGGAACTAAAAATGGAGTTAGAATTAAGACATGGCAGGGAGGTTCAGGAAGTGCTAGCGACATCCAGTTTCAGAACATTGAAATGGACAATGTGACCAACCCCATAATAATAAATCAGAATTACTGCGACAAGAAAAAGAAGCCATGCAAAAAACTGCTCTCGAAGAAATCCGCGATCCAAATCAAGAATGTGTTGTACCAGAACATAACGGGCACAAGTGCTTCTGATATAGCTGTGAGGTTTGATTGCAGCGATAAATTTCCATGCCAGGAGATAGTGTTGCAGAACATAGACCTCCAATGTGAAGGAGGAGATGATGCCGATGCTATGTGTAACAATGTTGAATTGTCTTACTTAGGACACGTTAGGCCTCGTTGCAACTCAAAAAAGAGAAAGGCATTTACTACTATTACCTCCATATTGAAATACTTCTCATGTGTTTATGTAAGGTATGCAGGGTGGAATAAGTTGCGTGCATTAGAAAGAATTTCCAATCAAGGTTTCTGGTTTGGTATTGAATTTGCAGCAATCTTTTTATCTTTTCATTGCCATGCTAAGCAAATAGAAAAGTTTAGTTCTCACAATAAACATCTCAAAACTCCCTTTGAAATAGTGCATCAAAATTGA
>Glyma.19G143700.1
ATGAACAAGTCAATACTCTTACTCCTATTATTTTTCCTCCTCAACCCATCCCTTCTCGCCACGTCACACCCTCTTAACCCAATCCCAGTCACGCTCTCCGTCGCCGATTTCGGCGCCGCCGGCGACGGCCTCCGCTACGACACGGAGGCAATCCAGTCGGCCATCAACTCGTGCCCAGAGGGGGATCCCTGCCATGTTACCTTCCCAGCGCCGGGAAAGTACCTGACGGCCACCGTGTTCCTGAAATCCGGCGTGGTGCTGAACGTGGAGTCCGGGGCCACCATCCTTGGCGGCACGAGGCTGGAGGACTACCCCGAGGAGTCGTGGCGGTGGTACGTGGTTGTTGCGGAGAACGCGACGGACGTGGGAATCCGCGGCGGCGGAGCGGTGGACGGGCAAGCTGCGAAGTTCGTGGTGAGGGAAGATCCGAGGAAGAACGTTATGGTTAGTTGGAATCAAACAGGGGCTTGCTTGGGAGACGAATGCAGACCCAGGCTCATCGGTTTTCTCGATTGCAACAACGTTCAAGTCTCTAACATTACTCTCAACCAACCTGCTTATTGGTGCTTGCACTTGGTGCGGAGTAACAACATATGCATTCAAGATATTGCAATTTATGGGGACTTTAATATACCGAACAATGATGGGATTGATATTGAGGACTCAAATAACACAGTAATCACTCGATGCCACATTGATACAGGGGATGATGCAATCTGTCCAAAGTCATCCACAGGTCCTGTTTACAACCTTACAGTCACTGACTGTTGGATTCGATCCAAATCTTCCGCAATTAAACTTGGCAGTGCTAGTTGGTTTGATTTCAAGCATTTTGTGTTTGATAATATTGCTATTGTTGATTCTCATAGAGGGATTGGATTCCAGATCCGTGATGGAGGAAATGTAAGTGACATTGTATTCTCAAACATGAATATCAGCACAAGATACTATGATTCATTATGGTGGGGGAGAGCAGAGCCTATCTATGTCACTAGTTGCCCACGAGACTCAAGCTCAAAGGAGGCTTCAATCTCAAATGTACTTTTCATTAACATTACTGCAAATTCGGAAAATGGCATCTTCCTGTCTGGTTCAAAGAGAGGATTGTTAAGAAATTTGAGATTCATTGATATGGACATTACTTACAGAAGGTTCACCAATTATGCTGGTGGGTTATTGGACTATAGGCCAGGATGCCAAGAGTTGGTAAAACACAGGACTGCAGGGATTATGATGGAGCACATTGAAGGGCTTGAGGTTAAAAATGTTGAAATGAGATGGTCAAACGATCAACTAGAGCAGTGGAATAATCCTCTAGAGTTCAGGCCATCTACTGTGAATAACATCTCTTTCCTTAATTTTAATTCTGGTTTGTATACAAATAGCAAATCAAATTATTAA
>Glyma.19G213400.1
ATGCAACTGTTCCTGCACTCGATTCAGAACTTTCTTGCGCCATTTCAGTTTCAACTTGTTGCACACATGAAGGGGCTAGTGGCAGTGCTTTTACTTGTAGCAATAAGCACTGCCGTGGAAAGCAATGGGGAAGACAATGGTGGACCATGTAAACAGAATGCATTGAAGGCTAGACCTCACAGTGTGTCGATCTTGGAGTTTGGGGCGGTTGGAGACGGAATAACACTGAACACAGTTGCGTTCGAAAATGCAATATTTTATCTCAAGTCATTTGCTGACAAAGGTGGTGCCCAACTATATGTTCCTTCTGGCACATGGCTAACTGGGAGTTTTAATCTCACCAATCACCTCACTTTGTTCCTTGAGAGAGGAGCTACCATCATTGCATCTCAGGATTATTCTCATTGGGATATAGTGGATTTCCTCCCTTCTTATGGCAGAGGAATTGGGAGATATCGCAGCTTGATCTATGGGCAGAATTTAAGCGATGTGGTAATAACAGGTGATAATGGAACTATAGATGGGCAAGGCTCCATCTGGTGGAAGCTGTTCAATTCTAATTCCTTAAATTACACTCGACCAAATCTTATAGAATTTGTTGATTCTGTTGATGTCATAATTTCCAATTTGACATTTCTAGACTCTCCTGCTTGGGGCATCCATCCAGTATATTGCAGCAACGTTCAAATTCAAAACATAACTTATCGTGCACCAGCCGAATTCCCTTACACAAGTGGTATAGTTCCAGATTCTTCTCAGAATGTATGCATTGAGAACAGTAACATTAGCACTGGTCATGATGCAATTGTTCTGAAGAGTGGTTGGGATCAGTATGGCATTGCCTATGGAAAACCAACCTCAAATGTTCACATCAGTAATGTTTACCTACAATCATCATCAGGTGCTGGCTTGGCATTTGGAAGTGAGATGTCTGGGGGAATATCTGTTATTATTGCAGAAAAGCTTCATATTCTCAACTCTCCTATTGGCATTGAACTGAAGACAACTAGGGGTAGAGGTGGCTATATGAGAGGCATCTTCATTTCTGATGCAGAATTGGAAAATATTAGCTTGGGAATAAGCATGACAGGATACTCCGGTTTCCATCCAGATGACAAGTATGACACTAGTTCACTTCCAGTTGTTGGTGACATTACTTTCAAGAATGTGATTGGGGCAAATATTAGTGTTGCTGGGAATTTTTCAGGAATAGTTGAATCACCATTCTCAACAATCTGTCTTTCAAACGTGACTTTTTCTCTCAGCTCCGAGCCATCTCCTTCATGGTTCTGTTCTAATGTAATTGGTTTCTCTGAGCATGTGATTCCTGAGCCATGTCCTGATATCCAGAGCTCGTATTCCAAGTTTCCCTTTTCTTGCTTTTCTTCTCTATATCCACTCTTTAATAATGTCTCAGGCCATTTGGATCATCAACCACAAGAATTATAG
>Glyma.19G213400.2
ATGCAACTGTTCCTGCACTCGATTCAGAACTTTCTTGCGCCATTTCAGTTTCAACTTGTTGCACACATGAAGGGGCTAGTGGCAGTGCTTTTACTTGTAGCAATAAGCACTGCCGTGGAAAGCAATGGGGAAGACAATGGTGGACCATGTAAACAGAATGCATTGAAGGCTAGACCTCACAGTGTGTCGATCTTGGAGTTTGGGGCGGTTGGAGACGGAATAACACTGAACACAGTTGCGTTCGAAAATGCAATATTTTATCTCAAGTCATTTGCTGACAAAGGTGGTGCCCAACTATATGTTCCTTCTGGCACATGGCTAACTGGGAGTTTTAATCTCACCAATCACCTCACTTTGTTCCTTGAGAGAGGAGCTACCATCATTGCATCTCAGGATTATTCTCATTGGGATATAGTGGATTTCCTCCCTTCTTATGGCAGAGGAATTGGGAGATATCGCAGCTTGATCTATGGGCAGAATTTAAGCGATGTGGTAATAACAGGTGATAATGGAACTATAGATGGGCAAGGCTCCATCTGGTGGAAGCTGTTCAATTCTAATTCCTTAAATTACACTCGACCAAATCTTATAGAATTTGTTGATTCTGTTGATGTCATAATTTCCAATTTGACATTTCTAGACTCTCCTGCTTGGGGCATCCATCCAGTATATTGCAGCAACGTTCAAATTCAAAACATAACTTATCGTGCACCAGCCGAATTCCCTTACACAAGTGGTATAGTTCCAGGTGCTGGCTTGGCATTTGGAAGTGAGATGTCTGGGGGAATATCTGTTATTATTGCAGAAAAGCTTCATATTCTCAACTCTCCTATTGGCATTGAACTGAAGACAACTAGGGGTAGAGGTGGCTATATGAGAGGCATCTTCATTTCTGATGCAGAATTGGAAAATATTAGCTTGGGAATAAGCATGACAGGATACTCCGGTTTCCATCCAGATGACAAGTATGACACTAGTTCACTTCCAGTTGTTGGTGACATTACTTTCAAGAATGTGATTGGGGCAAATATTAGTGTTGCTGGGAATTTTTCAGGAATAGTTGAATCACCATTCTCAACAATCTGTCTTTCAAACGTGACTTTTTCTCTCAGCTCCGAGCCATCTCCTTCATGGTTCTGTTCTAATGTAATTGGTTTCTCTGAGCATGTGATTCCTGAGCCATGTCCTGATATCCAGAGCTCGTATTCCAAGTTTCCCTTTTCTTGCTTTTCTTCTCTATATCCACTCTTTAATAATGTCTCAGGCCATTTGGATCATCAACCACAAGAATTATAG
>Glyma.19G219700.1
ATGAAGCATTCTCACATTTTACCATTAGCATTCTGTATATTTTTCCTTACTTTAGTTATTCTCGTCCAAGCTAGGCATCATTCTCATCATACAAAACACAAACACTCACATTCTCATAAATCTTGTAAGACTCCAAAGCCTGCACCACCTCCTAGCCCTCCACATAATGAGAACTATAACAATGCCTCTGGCATTCTTGATGTACGAAAATTTGGAGCAATAGGAGATGGAGAAACAGATGATACAGGATCATTCAAGATGGCATGGGACAGTGCCTGCCAAAGTGAATCAGCAGTTAATGTTATCCTTGTACCACAAGGTTTCTCCTTTCTCATTCAGTCCACTATCTTCACTGGTCCTTGTCAAGGTGTCTTGGTATTGAAGGTTGATGGAACTCTTATGCCACCTGATGGACCTGAATCTTGGCCTAAGAACAACAGTAGGCATCAATGGCTGGTCTTTTATAGAATCAATGGAATGTCACTGGAAGGAAGTGGTTTAATAGATGGGAGAGGAGAAAAATGGTGGGACCTTCCCTGTAAGCCTCACAAGGGGCCTCATGGGACAACACTCCCAGGACCTTGTGATAGCCCAATTGCCATAAGGTTTTTCATGAGTTCCAACTTGACTGTGCAAGGACTTAGGATAAAGAACAGTCCCCAGTTCCATTTCAGATTTGATGGCTGCAAAAACGTCCATATAGAATCAATCTACATAACAGCTCCAAAACTAAGCCCCAACACTGATGGAATTCACATAGAAAATACCAATGACATGAAAATATACAATTCTGTTATTTCTAATGGTGATGACTGTGTATCCATTGGATCCGGCTGCAACGATGTCGATATTAAGAACATTACATGTGGACCTGGTCATGGAATTAGCATTGGTAGTCTGGGAAATCACAACTCTCGAGCCTGTGTTTCAAATATTATGGTGAGAGACTCCTTCATAAAAGTGACAGATAATGGGGTTAGGATCAAGACTTGGCAAGGTGGATCAGGATCAGTATCTGGAGTAACATTCAGCAATATCCACATGGTTAGTGTAAGAAATCCCATCATAATTGACCAGTTCTACTGCCTCACTAAGGAGTGCACCAACAAGACCTCCGCAGTATCTGTTTCAAATATCATTTACACAAACATAAAGGGCACTTATGATATAAGGAGTCCACCTATGCGTTTTGCTTGCAGTGACTCTGTCCCATGCACCAACTTAACACTCTCAGATATTGAGCTTCTTCCTTCTCAAGGAGATATTGTGCATGACCCCTTCTGTTGGAATGCTTATGGAGATTTGGAGACACTAACCATTCCACCGGTTTCTTGCTTGCTTGAGGGCACTCCTCAGTCAGTGTTAGACTATGACATAACTCGTTGCTGA
>Glyma.19G219700.2
ATGAAGCATTCTCACATTTTACCATTAGCATTCTGTATATTTTTCCTTACTTTAGTTATTCTCGTCCAAGCTAGGCATCATTCTCATCATACAAAACACAAACACTCACATTCTCATAAATCTTGTAAGACTCCAAAGCCTGCACCACCTCCTAGCCCTCCACATAATGAGAACTATAACAATGCCTCTGGCATTCTTGATGTACGAAAATTTGGAGCAATAGGAGATGGAGAAACAGATGATACAGGATCATTCAAGATGGCATGGGACAGTGCCTGCCAAAGTGAATCAGCAGTTAATGTTATCCTTGTACCACAAGGTTTCTCCTTTCTCATTCAGTCCACTATCTTCACTGGTCCTTGTCAAGGTGTCTTGGTATTGAAGGTTGATGGAACTCTTATGCCACCTGATGGACCTGAATCTTGGCCTAAGAACAACAGTAGGCATCAATGGCTGGTCTTTTATAGAATCAATGGAATGTCACTGGAAGGAAGTGGTTTAATAGATGGGAGAGGAGAAAAATGGTGGGACCTTCCCTGTAAGCCTCACAAGGCCATAAGGTTTTTCATGAGTTCCAACTTGACTGTGCAAGGACTTAGGATAAAGAACAGTCCCCAGTTCCATTTCAGATTTGATGGCTGCAAAAACGTCCATATAGAATCAATCTACATAACAGCTCCAAAACTAAGCCCCAACACTGATGGAATTCACATAGAAAATACCAATGACATGAAAATATACAATTCTGTTATTTCTAATGGTGATGACTGTGTATCCATTGGATCCGGCTGCAACGATGTCGATATTAAGAACATTACATGTGGACCTGGTCATGGAATTAGCATTGGTAGTCTGGGAAATCACAACTCTCGAGCCTGTGTTTCAAATATTATGGTGAGAGACTCCTTCATAAAAGTGACAGATAATGGGGTTAGGATCAAGACTTGGCAAGGTGGATCAGGATCAGTATCTGGAGTAACATTCAGCAATATCCACATGGTTAGTGTAAGAAATCCCATCATAATTGACCAGTTCTACTGCCTCACTAAGGAGTGCACCAACAAGACCTCCGCAGTATCTGTTTCAAATATCATTTACACAAACATAAAGGGCACTTATGATATAAGGAGTCCACCTATGCGTTTTGCTTGCAGTGACTCTGTCCCATGCACCAACTTAACACTCTCAGATATTGAGCTTCTTCCTTCTCAAGGAGATATTGTGCATGACCCCTTCTGTTGGAATGCTTATGGAGATTTGGAGACACTAACCATTCCACCGGTTTCTTGCTTGCTTGAGGGCACTCCTCAGTCAGTGTTAGACTATGACATAACTCGTTGCTGA
>Glyma.19G221600.1
ATGAGGATACCTTCAACTCTCGTGGAAGTGCTTCTTGTATTTGCATTGTTCTGTTCTAGCCCATGGACAGTGTGGAGCAGCAACACTCTTTGCCAACAGACGAACGAGGAAGTTCGACCTCACAGTGTCAGCATCACTGAATTTGGTGCAGTTGGCGATGGGGTCACTCTCAACACAAAAGCATTTCAGAATGCCATCTTCTACCTAAATTCCTTTGCAGACAAAGGTGGAGCAAAGCTTTTTGTTCCGGCTGGCCGGTGGTTAACTGGTAGTTTTGATCTCATCAGTCATCTAACTTTGTGGTTGGACAAGGATGCAGTAATTCTTGGATCAACGAACCCTGAAGATTGGCCAGTTGTTGATCCTCTACCGTCGTATGGGAGAGGAAGAGAATTGCCAGGTGGAAGGCATAAGAGCCTCATTTATGGGCACAATCTGACTGATGTTATCATAACAGGTAATAATGGAACTATCGATGGTCAAGGGAGTATCTGGTGGAACAGGTTTATGAACAGAACTCTGGATTATACACGTCCCCATTTGGTAGAATTGATGAATTCAACAGGGGTTCTCATTTCAAATTTAACCTTCTTGAATTCTCCATTTTGGACAATCCATCCTGTATATTGCAGCCAAGTTACAGTTCAGAATGTCAGGATCCTTGCTCCTCATGATTCACCAAACACGGATGGAATTGATCCAGATTCTTCTGACAACGTATGCATTGAAGACTGTTATATAAGCACTGGTGATGATCTGATTGCCATCAAGAGCGGGTGGGATGAGTATGGCATTGCATACGGTCGCCCAAGCACAAACATTATCATCCACAGGCTAGTTGGTAAAACTCAAACAAGTGGGATTGCTATTGGAAGTGAGATGTCTGGTGGTGTATCTGAAGTTCATGCAGAAGATATTCAATTCTATGATTCATATAATGGAATCAGAATAAAGACTTCTCCTGGCAGGGGTGGTTATGTTAGAAATATCTATGTCTCTAACGTGAGCTTGGCTAATGTAGATATTGCTATTTGGTTCACTGGTTCATATGGGGAGCATCCGGATGATGCTTATGACCCAAATGCTCTACCTGTAATAGAAAAAGTTACAATCAAGGATGTGGTAGGAGAAAATATCAAAACTGCAGGTCTTATAGAGGGTATAGAAGGTGACAATTTTGTCAACATTTGCCTGTCAAACATTATCCTTAACGTGACCTCAAACTATCCATGGAACTGCTCCTACGTTAAAGGATATTCTGACTTAGTCCAGCCAGAAGCTTGTGAGCCTCTCAAGGAGAGAATATTCCCTGATCATTGTTCAGATTGTTACTATTTGACAAATCAAATTCAGAGTTCGAATAGTCAAAATAGAGCAGGACAAACTTCAGGTGACATAAGAGGTTGA
>Glyma.19G221600.2
ATGAGGATACCTTCAACTCTCGTGGAAGTGCTTCTTGTATTTGCATTGTTCTGTTCTAGCCCATGGACAGTGTGGAGCAGCAACACTCTTTGCCAACAGACGAACGAGGAAGTTCGACCTCACAGTGTCAGCATCACTGAATTTGGTGCAGTTGGCGATGGGGTCACTCTCAACACAAAAGCATTTCAGAATGCCATCTTCTACCTAAATTCCTTTGCAGACAAAGGTGGAGCAAAGCTTTTTGTTCCGGCTGGCCGGTGGTTAACTGGTAGTTTTGATCTCATCAGTCATCTAACTTTGTGGTTGGACAAGGATGCAGTAATTCTTGGATCAACGAACCCTGAAGATTGGCCAGTTGTTGATCCTCTACCGTCGTATGGGAGAGGAAGAGAATTGCCAGGTGGAAGGCATAAGAGCCTCATTTATGGGCACAATCTGACTGATGTTATCATAACAGGTAATAATGGAACTATCGATGGTCAAGGGAGTATCTGGTGGAACAGGTTTATGAACAGAACTCTGGATTATACACGTCCCCATTTGGTAGAATTGATGAATTCAACAGGGGTTCTCATTTCAAATTTAACCTTCTTGAATTCTCCATTTTGGACAATCCATCCTGTATATTGCAGCCAAGTTACAGTTCAGAATGTCAGGATCCTTGCTCCTCATGATTCACCAAACACGGATGGAATTGATCCAGATTCTTCTGACAACGTATGCATTGAAGACTGTTATATAAGCACTGGTGATGATCTGATTGCCATCAAGAGCGGGTGGGATGAGTATGGCATTGCATACGGTCGCCCAAGCACAAACATTATCATCCACAGGCTAGTTGGTAAAACTCAAACAAGTGGGATTGCTATTGGAAGTGAGATGTCTGGTGGTGTATCTGAAGTTCATGCAGAAGATATTCAATTCTATGATTCATATAATGGAATCAGAATAAAGACTTCTCCTGGCAGGGGTGGTTATGTTAGAAATATCTATGTCTCTAACGTGAGCTTGGCTAATGTAGATATTGCTATTTGGTTCACTGGTTCATATGGGGAGCATCCGGATGATGCTTATGACCCAAATGCTCTACCTGTAATAGAAAAAGTTACAATCAAGGATGTGGTAGGAGAAAATATCAAAACTGCAGGTCTTATAGAGGGTATAGAAGGTGACAATTTTGTCAACATTTGCCTGTCAAACATTATCCTTAACGTGACCTCAAACTATCCATGGAACTGCTCCTACGTTAAAGGATATTCTGACTTAGTCCAGCCAGAAGCTTGTGAGCCTCTCAAGGAGAGAATATTCCCTGATCATTGTTCAGATTGTTACTATTTGACAAATCAAATTCAGAGTTCGAATAGTCAAAATAGAGGTGCTTGGTTTATGTCTTGGTAA
>Glyma.19G221600.3
ATGAGGATACCTTCAACTCTCGTGGAAGTGCTTCTTGTATTTGCATTGTTCTGTTCTAGCCCATGGACAGTGTGGAGCAGCAACACTCTTTGCCAACAGACGAACGAGGAAGTTCGACCTCACAGTGTCAGCATCACTGAATTTGGTGCAGTTGGCGATGGGGTCACTCTCAACACAAAAGCATTTCAGAATGCCATCTTCTACCTAAATTCCTTTGCAGACAAAGGTGGAGCAAAGCTTTTTGTTCCGGCTGGCCGGTGGTTAACTGGTAGTTTTGATCTCATCAGTCATCTAACTTTGTGGTTGGACAAGGATGCAGTAATTCTTGGATCAACGAACCCTGAAGATTGGCCAGTTGTTGATCCTCTACCGTCGTATGGGAGAGGAAGAGAATTGCCAGGTGGAAGGCATAAGAGCCTCATTTATGGGCACAATCTGACTGATGTTATCATAACAGGTAATAATGGAACTATCGATGGTCAAGGGAGTATCTGGTGGAACAGGTTTATGAACAGAACTCTGGATTATACACGTCCCCATTTGGTAGAATTGATGAATTCAACAGGGGTTCTCATTTCAAATTTAACCTTCTTGAATTCTCCATTTTGGACAATCCATCCTGTATATTGCAGCCAAGTTACAGTTCAGAATGTCAGGATCCTTGCTCCTCATGATTCACCAAACACGGATGGAATTGATCCAGATTCTTCTGACAACGTATGCATTGAAGACTGTTATATAAGCACTGGTGATGATCTGATTGCCATCAAGAGCGGGTGGGATGAGTATGGCATTGCATACGGTCGCCCAAGCACAAACATTATCATCCACAGGCTAGTTGGTAAAACTCAAACAAGTGGGATTGCTATTGGAAGTGAGATGTCTGGTGGTGTATCTGAAGTTCATGCAGAAGATATTCAATTCTATGATTCATATAATGGAATCAGAATAAAGACTTCTCCTGGCAGGGGTGGTTATGTTAGAAATATCTATGTCTCTAACGTGAGCTTGGCTAATGTAGATATTGCTATTTGGTTCACTGGTTCATATGGGGAGCATCCGGATGATGCTTATGACCCAAATGCTCTACCTGTAATAGAAAAAGTTACAATCAAGGATGTGGTAGGAGAAAATATCAAAACTGCAGGTCTTATAGAGGGTATAGAAGGTGACAATTTTGTCAACATTTGCCTGTCAAACATTATCCTTAACGTGACCTCAAACTATCCATGGAACTGCTCCTACGTTAAAGGATATTCTGACTTAGTCCAGCCAGAAGCTTGTGAGCCTCTCAAGGAGAGAATATTCCCTGATCATTGTTCAGATTGTTACTATTTGACAAATCAAATTCAGAGTTCGAATAGTCAAAATAGAGGACAAACTTCAGGTGACATAAGAGGTTGA
>Glyma.19G226500.1
ATGTTTTTGCAGAGAATTACTCTTTTCTTAATTTTCATCACATGTTTGTTCTTTCCCACAATTCGTGGCAAACTTCACAGTCATGCAAACGGGAAGCAATGGCTTCCAATGTCACGTATTTGGTTACCACCTTCTCCTTCACCTGAGGTTGTTAGCCCAAATGCCAATGGACCTTTTGTTTTCAATGTAAAATCCTTTGGTGCTGTTGGGGATGGTGTCTCTGATGATACAGAAGCATTTAAGTTGGCCTGGGATGCAGCATGTCACGCCGAAGAATCAGGAACTCTTTTTGTTCCAAAGGGTCATATCTTCATGATACAATCAACTACATTCACAGGACCTTGTAATTCTAAACTCACTTTTAAGGTTGATGGTACTATTTGGCCCCCGGATGGACCGGATTCATGGCCATTGAGTAGCAGAAAGAGACAATGGCTGGTTTTCTATAGAATAAATGGAATGCTAATGCAGGGAAGTGGTCTTATTGATGGAAGAGGAGAGAAATGGTGGAATCTCTCTTACAAATCACACAAAGGAGCTAATGGGGCAAAACAGCTTGGACCAGGTGATCGTCCAGTGGCCATCAGGTTCTTTGAGAGCTCCAATTTGAGAGTGGAAGGACTGAAAATCAAGAACAGTCCTAAATTCCATTTCCGATTTGATGAATGTCAAAATGTCCATGTGGAAAAGCTTATCATAAAGTCACCTGCTCTAAGTCCCAACACCGATGGAATTCACATTGAAAACACAACTAATGTCAATATTCACAATTCAGTCATTTCAAATGGTGATGACTGTGTGTCCGTTGGTGCCGGTTGTTACAATGTGGACATAAGGAATATAACATGCGGTCCAAGTCATGGAATAAGCATTGGCAGCCTAGGAAATTACAATTCGCGAGCTTGCGTTTCCAACATAACAGTGAGTGATTCAATTATTAAGCATTCTGATAATGGGGTTCGGATCAAAACATGGCAGGGTGGAAGAGGAGCAGTGTCTAAGGTAGTCTTCAACAATATTCAAATGGACACTGTCCGCAACCCAATCATCATAGACCAATACTACTGCCCCTCCAAGAACTGCCACAACCAAAGCTATGCGGTTTCAGTTTCCAATGTTTCATACTCAAACATAAAGGGTACTTATGATGCGAGGTCCCCACCTATGCGTTTTGCTTGCAGTGATTCTGTTCCATGCACAAACCTCACGCTATCTGAAGTGGAACTGCTTCCAGCTGCGCACTCACAGGGCAAGATTTTGACCAACCCGTTTTGTTGGAAGGTTTATGGAACTGTGCAGACACTCACAACACCACACGTTTTATGCCTCTTAGAGGGAAATCAATTAACCTTAAAGCCTCGAGATGTTGTTTGGTGTTAG
>Glyma.20G023200.1
ATGACAAACCCAACACCAAAACCTAGTCCTAGTCTTCTTATTACCCTTCGTGTGATCTTAGGTTGTTGGTTGTGTTCATCCGTTGCATTTGGAGCCACCTACAATGTGGTCAATTTTGGAGCCAAATCCGATGGCAAAACGGACTCAACCAAGGCATTTCTCAATGCATGGTCCAAAGCTTGTGCTTCTACCAACCCTGCCTCAATTTACGTGCCACAAGGAAAATTCTTGCTTAAAAGTGTGACTTTCAATGGGAAATGTAACAACAAGGGTATTTCTATAACCATTGATGGCACTTTGGTGGCTCCTTCGGATTATAGTGTCACCGGAAGCGCCGGTACGTGGTTGGAATTCGAGCGTGTCGACGGCGTTTCGATTCGCGGCGGGGTGCTTGACGGCCAAGGCACTGCCTTGTGGGATTGCAAGAACTCCGGCAGAGGAAACTGCCCCAGCGGAGCCACGACACTGGCGTTCACCAACTCCAATAACATTGCCATCGGTGGGTTGACCTCAATGAACAGTCAAATGTTCCACATAGTGTTCAATGGATGCCAGAACGTGAAGCTGCAAGGAGTGAAGGTCCTGGCCGACGGAAACAGCCCCAACACTGACGGCATCCATGTACAAATGTCGTCCCACATCACCATCCTCAACTCAAAAATCCGGACCGGCGATGATTGCATCTCCGTCGAATGTTGTTCCGTGTTATTAGCGGATTATAGCATTGGAAGCTTGGGAAAGGATTTGAAGGAAGCCGGTGTACAAAATGTGACAGTTAAAACTGTTACATTTACTGGGACTCAAAATGGTGTTAGAATAAAGACATGGGGGAGACCCAGTAACGGATTTGTGAGGAACGTCCTTTTCCAAGACGCAATCATGGTCAATGTTGAAAACCCCGTTATAATTGACCAAAATTACTGCCCAAATAACAAGGGCTGCCCCGATCAGGCTTCTGGAGTCAAAGTGAGTGATGTGACATACCAAGACATTCATGGAACATCTGCCACCCATGTTGCTGTGAAATTTGATTGCAGTTCCAAGTACCCATGTAATGGGATAAAGTTAGAGGATGTGAAGCTCACTTACAAGAACCAACCAGCCCTAGCTTCGTGCAACCATGCTGGTGGAGCAGCATTGGGTTCGGTTCAACCAGAG
>Glyma.20G162700.1
ATGTTCTCTGATCAAATCCAAATATCAAATCTCACTTTGGTCAACTCCCCATCCTGGTTTGTCCATCCAATTTATAGCAGTAACATAACAATAAAAGGGCTTACCATTCTTGCACCAGTGGACTCTCCCAACACAGATGGAATTGACCCAGATTCATGTACAAACACTAGGATTGAAGACTGCTACATTGTTTCTGGTGATGATTGTGTGGCAGTAAAAAGTGGTTGGGATGAGTACGGAATTAAATTTGGAAAGCCAACTCAACACTTAGTCATTAGAAGGCTCACTTGTATATCCCCTGATAGTGCCGTGATTGCTTTAGGGAGTGAAATGTCTGGTGGAATCCAAGATGTTAGAGTTGAAGATATTATTGCCATCAGCACTCAATCAACTGTTAGAATCAAAACAGCAGTTGGTAGAGCACTTCCTAATATTACTGGAATAAATTACAGAGATGTTGTTGCAACGAACGTCACATATTCTGCAAAACTTGAAGGAATTTCTAATGCCCCTTTCACAGGAATATGCATTTCTAATGTGAGTATCCAAGTGAGTGAACAACGTAAGAAGCTTCAATGGAATTGCACTGATGTTGCTGGAGTTACGAGCAATGTCAGTCCTAACTCTTGTCAATTGCTGCCAGAGAAAGGGAAATTGGGTTGTCCTTTTCCAAATGACAAACTTCCCATTGAAAATGTTCAGTTGAAGACTTGTTCCCTTAAAAATGTCTTCTAA
>Glyma.U016300.1
ATGAAGTTCCTATTTGCTGTGCTAGCAATTTTTGTTGTTGCTTTACCTTGTGCGTGGACTAAACTGGAGCTTGATGCAGGTCCTAGCTTCAATGTTATCGATTATGGTGCCACGGGCAATGGTCAAACTGATGATTCCCAAGCTTTTCTGAAAGCATGGAAAGACGCGTGTAATGCAAGTTATGGCACCGCAACACTTCTCATACCCAAAGAGAAAACTTTCATGTTACAGCCGGTGTTGTTCCGTGGTCCTTGCAAGCCTCCAACCGTTCACATTAAGCTCAAGGGAACCATCATTGCCCCAAACAAGATTGAGGCTTGGAAATTGCCAAAAAGTACAAGGATGGCATGGATTCGTTTTAGGCACATAAGTGGTCTTGTTATCCGTGGAGGGGGATGGGGACTAATTGATGGTCAAGGTTCTCCATGGTGGAATTCTTATTTCAATACCGAAATTAAGAGGCCAACTGCTTTACATTTTCGTGAATGTGACTATCTATTCCTTAGTGGATTGACTCACATTAACAGTCCCAAAAATCATATAAGCATAAATAGATGCAACAACTCACTCATCTCCAAAATTCATATGATTGCCCCAGACGAAAGCCCAAACACTGATGGGATTGATATCTCACAGTCATCCAACATTGTCATAAAGAATTCTAAGATGGAAACTGGTGATGATTGCATTGCCATTAACCATGGATCCACCTTCATCAGCATAATTGGTGTCTTTTGTGGACCAGGCCATGGCATCAGTATTGGGAGCTTAGGAAAAAATGGAGCCCATCAAACAGTGGAAGAAATATATGTACGAAATTGCACCTTCAATAGAACAACAAATGGAGCTAGAATCAAAACATGGATAGGAGGTCAAGGGTATGCAAGGAAGATCACTTTTAAGGATATTATACTTATGGAAGCTACAAATCCTGTGATTATTGATCAACAATACAACCCATATGACAATGTAGGTGGAGTGAGAGTGAGTGATGTTAGTTACCACAATGTGAGGGGAACCTCAAGTTCCATGCATGCAATCAAACTGCATTGTGACAAAAGCGTAGGTTGCACCAACATTGAATTGAAAGGGATTAACATAACTACCATTACTGGAAAGAAAACTTATGCATCATGCAAAAATGTAAAAGGGGTGTGCTCTTTTTGTAATCCACATGTGTCATGTCTTTCTCATAAAGGATCAAATTAG
>Glyma.U016300.2
ATGGAAATTTTAATTCAAAGTTTTAAATTCAAATTTTATTATAATTGTGTGTATAATGTCTTAATACCATATGTGCAGGCTTTACATTTTCGTGAATGTGACTATCTATTCCTTAGTGGATTGACTCACATTAACAGTCCCAAAAATCATATAAGCATAAATAGATGCAACAACTCACTCATCTCCAAAATTCATATGATTGCCCCAGACGAAAGCCCAAACACTGATGGGATTGATATCTCACAGTCATCCAACATTGTCATAAAGAATTCTAAGATGGAAACTGGTGATGATTGCATTGCCATTAACCATGGATCCACCTTCATCAGCATAATTGGTGTCTTTTGTGGACCAGGCCATGGCATCAGTATTGGGAGCTTAGGAAAAAATGGAGCCCATCAAACAGTGGAAGAAATATATGTACGAAATTGCACCTTCAATAGAACAACAAATGGAGCTAGAATCAAAACATGGATAGGAGGTCAAGGGTATGCAAGGAAGATCACTTTTAAGGATATTATACTTATGGAAGCTACAAATCCTGTGATTATTGATCAACAATACAACCCATATGACAATGTAGGTGGAGTGAGAGTGAGTGATGTTAGTTACCACAATGTGAGGGGAACCTCAAGTTCCATGCATGCAATCAAACTGCATTGTGACAAAAGCGTAGGTTGCACCAACATTGAATTGAAAGGGATTAACATAACTACCATTACTGGAAAGAAAACTTATGCATCATGCAAAAATGTAAAAGGGGTGTGCTCTTTTTGTAATCCACATGTGTCATGTCTTTCTCATAAAGGATCAAATTAG
>Glyma.U016300.3
ATGGAGCTCAAGGGAACCATCATTGCCCCAAACAAGATTGAGGCTTGGAAATTGCCAAAAAGTACAAGGATGGCATGGATTCGTTTTAGGCACATAAGTGGTCTTGTTATCCGTGGAGGGGGATGGGGACTAATTGATGGTCAAGGTTCTCCATGGTGGAATTCTTATTTCAATACCGAAATTAAGAGGCCAACTGCTTTACATTTTCGTGAATGTGACTATCTATTCCTTAGTGGATTGACTCACATTAACAGTCCCAAAAATCATATAAGCATAAATAGATGCAACAACTCACTCATCTCCAAAATTCATATGATTGCCCCAGACGAAAGCCCAAACACTGATGGGATTGATATCTCACAGTCATCCAACATTGTCATAAAGAATTCTAAGATGGAAACTGGTGATGATTGCATTGCCATTAACCATGGATCCACCTTCATCAGCATAATTGGTGTCTTTTGTGGACCAGGCCATGGCATCAGTATTGGGAGCTTAGGAAAAAATGGAGCCCATCAAACAGTGGAAGAAATATATGTACGAAATTGCACCTTCAATAGAACAACAAATGGAGCTAGAATCAAAACATGGATAGGAGGTCAAGGGTATGCAAGGAAGATCACTTTTAAGGATATTATACTTATGGAAGCTACAAATCCTGTGATTATTGATCAACAATACAACCCATATGACAATGTAGGTGGAGTGAGAGTGAGTGATGTTAGTTACCACAATGTGAGGGGAACCTCAAGTTCCATGCATGCAATCAAACTGCATTGTGACAAAAGCGTAGGTTGCACCAACATTGAATTGAAAGGGATTAACATAACTACCATTACTGGAAAGAAAACTTATGCATCATGCAAAAATGTAAAAGGGGTGTGCTCTTTTTGTAATCCACATGTGTCATGTCTTTCTCATAAAGGATCAAATTAG
>Glyma.U016300.4
ATGGAGCTCAAGGGAACCATCATTGCCCCAAACAAGATTGAGGCTTGGAAATTGCCAAAAAGTACAAGGATGGCATGGATTCGTTTTAGGCACATAAGTGGTCTTGTTATCCGTGGAGGGGGATGGGGACTAATTGATGGTCAAGGTTCTCCATGGTGGAATTCTTATTTCAATACCGAAATTAAGAGGCCAACTGCTTTACATTTTCGTGAATGTGACTATCTATTCCTTAGTGGATTGACTCACATTAACAGTCCCAAAAATCATATAAGCATAAATAGATGCAACAACTCACTCATCTCCAAAATTCATATGATTGCCCCAGACGAAAGCCCAAACACTGATGGGATTGATATCTCACAGTCATCCAACATTGTCATAAAGAATTCTAAGATGGAAACTGGTGATGATTGCATTGCCATTAACCATGGATCCACCTTCATCAGCATAATTGGTGTCTTTTGTGGACCAGGCCATGGCATCAGTATTGGGAGCTTAGGAAAAAATGGAGCCCATCAAACAGTGGAAGAAATATATGTACGAAATTGCACCTTCAATAGAACAACAAATGGAGCTAGAATCAAAACATGGATAGGAGGTCAAGGGTATGCAAGGAAGATCACTTTTAAGGATATTATACTTATGGAAGCTACAAATCCTGTGATTATTGATCAACAATACAACCCATATGACAATGTAGGTGGAGTGAGAGTGAGTGATGTTAGTTACCACAATGTGAGGGGAACCTCAAGTTCCATGCATGCAATCAAACTGCATTGTGACAAAAGCGTAGGTTGCACCAACATTGAATTGAAAGGGATTAACATAACTACCATTACTGGAAAGAAAACTTATGCATCATGCAAAAATGTAAAAGGGGTGTGCTCTTTTTGTAATCCACATGTGTCATGTCTTTCTCATAAAGGATCAAATTAG
