# Supplementary material for: A Global Analysis of the Polygalacturonase Gene Family in Soybean (Glycine max)
Source: PLoS One. 2016 Sep 22;11(9):e0163012. doi: 10.1371/journal.pone.0163012 (PMC5033254; doi:10.1371/journal.pone.0163012)
Supplement: S1 Table — (XLSX) [file pone.0163012.s004.xlsx]

## Sheet: duplication
Table S1. Gene duplication and gene blocks of GmPG genes.
Block_NO	E_Value	Gene	Duplicate gene	Ka	Ks
	0	GmPG001	GmPG008	0.0298	0.1026
	5e-84	GmPG002	GmPG112	-1	-1
Block 1	0	GmPG004	GmPG021	-1	-1
	0	GmPG005	GmPG020	0.0999	0.5013
	0	GmPG006	GmPG019	0.1548	0.5341
	2e-134	GmPG007	GmPG057	0.2236	0.3938
	2e-148	GmPG009	GmPG016	0.1804	0.5297
	4e-113	GmPG011	GmPG044	0.149	0.6366
	4e-172	GmPG012	GmPG073	0.1138	0.2081
Block 2	0	GmPG019	GmPG106	0.0955	0.172
	0	GmPG020	GmPG107	0.0135	0.0927
	0	GmPG021	GmPG108	0.0137	0.085
	0	GmPG020	GmPG055	0.0996	0.5186
	0	GmPG021	GmPG061	0.1213	0.5019
Block 3	0	GmPG027	GmPG040	0.0314	0.128
	0	GmPG028	GmPG039	0.0135	0.1614
	0	GmPG028	GmPG054	0.1722	1.4756
	0	GmPG033	GmPG054	0.0876	0.5492
	4e-173	GmPG036	GmPG110	-1	-1
Block 4	0	GmPG037	GmPG047	0.1034	0.4749
	2e-134	GmPG038	GmPG048	0.2637	0.8239
	0	GmPG039	GmPG054	0.2017	1.5026
	9e-144	GmPG041	GmPG089	0.0766	0.2158
	0	GmPG044	GmPG074	0.1165	0.6154
	8e-126	GmPG045	GmPG110	-1	-1
Block 5	0	GmPG045	GmPG081	0.0404	0.1607
	0	GmPG046	GmPG082	0.0102	0.1478
	0	GmPG047	GmPG083	0.0137	0.0811
	0	GmPG048	GmPG084	0.0456	0.1256
	0	GmPG049	GmPG086	0.018	0.1971
	0	GmPG047	GmPG094	0.1047	0.5079
	3e-158	GmPG047	GmPG056	0.2825	1.9676
	0	GmPG049	GmPG071	0.1327	0.6246
	0	GmPG049	GmPG095	0.1422	0.6166
	0	GmPG051	GmPG093	-1	-1
	0	GmPG051	GmPG063	-1	-1
Block 6	0	GmPG052	GmPG068	0.0216	0.072
	5e-106	GmPG053	GmPG067	0.1114	0.1366
	0	GmPG054	GmPG091	0.0885	0.4921
	0	GmPG054	GmPG102	0.0154	0.1248
Block 7	0	GmPG055	GmPG107	0.0936	0.5682
	7e-175	GmPG056	GmPG106	0.1871	0.5927
	0	GmPG058	GmPG090	0.0357	0.1239
	0	GmPG061	GmPG108	0.1189	0.5278
	0	GmPG071	GmPG095	0.0144	0.0915
	0	GmPG074	GmPG098	0.1121	0.6696
	2e-132	GmPG081	GmPG110	-1	-1
	0	GmPG083	GmPG094	0.1047	0.5335
	0	GmPG086	GmPG095	0.141	0.6114
	0	GmPG091	GmPG102	0.0914	0.4386
	4e-147	GmPG094	GmPG106	0.2889	1.8642
Block 8	0	GmPG098	GmPG044	0.0151	0.1776
	0	GmPG101	GmPG043	0.0163	0.1123
	5e-153	GmPG107	GmPG109	0.2415	1.4209
Note: Gray section represents blocks.
