# Supplementary material for: A Global Analysis of the Polygalacturonase Gene Family in Soybean (Glycine max)
Source: PLoS One. 2016 Sep 22;11(9):e0163012. doi: 10.1371/journal.pone.0163012 (PMC5033254; doi:10.1371/journal.pone.0163012)
Supplement: S2 Table — (XLSX) [file pone.0163012.s005.xlsx]

## Sheet: selected sites
Table S2. Selected sites of soybean PG genes during soybean domestication.
Gene_postion	Mutate_type	Gene locus	Position	wild soybean (total 62)	landrace (total 130)	improved cultivar (total 110)
intronic		Glyma.01G075000	16646099	47A/15G/	2./119A/9G/	99A/11G/
intronic		Glyma.01G075000	16646651	62G/	1./7A/122G/	10A/100G/
intronic		Glyma.01G075000	16647330	48C/14T/	2./119C/9T/	100C/10T/
exonic	nonsynonymous SNV	Glyma.01G075000	16647750	14C/48T/	9C/121T/	11C/99T/
exonic	nonsynonymous SNV	Glyma.01G075000	16647792	47A/15T/	1./121A/8T/	100A/10T/
exonic	nonsynonymous SNV	Glyma.01G079800	21340508	51C/11G/	1./119C/10G/	101C/9G/
intronic		Glyma.01G079800	21340919	1./39A/22T/	22./1A/107T/	4./1A/105T/
UTR3		Glyma.02G007600	785812	42A/20G/	18A/112G/	12A/98G/
intronic		Glyma.02G007600	787019	19A/43G/	112A/18G/	1./97A/12G/
intronic		Glyma.02G007600	787355	1./52A/9G/	3./113A/14G/	2./100A/8G/
intronic		Glyma.02G007600	788324	12C/50G/	15C/115G/	8C/102G/
exonic	nonsynonymous SNV	Glyma.02G007600	788856	8A/54G/	15A/115G/	8A/102G/
intronic		Glyma.02G007600	789358	34A/28G/	113A/17G/	98A/12G/
UTR5		Glyma.02G007600	790547	55G/7T/	1./113G/16T/	102G/8T/
UTR5		Glyma.02G009300	913819	12A/50G/	23A/107G/	12A/98G/
exonic	nonsynonymous SNV	Glyma.02G009300	914056	11A/51C/	23A/107C/	13A/97C/
exonic	nonsynonymous SNV	Glyma.02G009300	914221	51A/11G/	107A/23G/	97A/13G/
intronic		Glyma.02G009300	914369	51C/11G/	108C/22G/	97C/13G/
intronic		Glyma.02G009300	914588	14A/48G/	24A/106G/	12A/98G/
exonic	synonymous SNV	Glyma.02G009300	914650	51C/11T/	107C/23T/	97C/13T/
intronic		Glyma.02G009300	915261	12C/50T/	1./23C/106T/	12C/98T/
exonic	synonymous SNV	Glyma.02G009300	915348	1./13A/48C/	4./22A/104C/	13A/97C/
UTR3		Glyma.02G015600	1395974	1A/61C/	16A/114C/	1./2A/107C/
exonic	nonsynonymous SNV	Glyma.02G015600	1397002	45G/17T/	94G/36T/	107G/3T/
intronic		Glyma.02G015600	1397266	17A/45T/	36A/94T/	1./3A/106T/
intronic		Glyma.02G015600	1397328	45C/17T/	94C/36T/	107C/3T/
intronic		Glyma.02G015600	1397404	12C/50T/	92C/38T/	107C/3T/
intronic		Glyma.02G015600	1397479	45C/17T/	94C/36T/	107C/3T/
intronic		Glyma.02G015600	1397480	24G/38T/	2G/128T/	110T/
exonic	nonsynonymous SNV	Glyma.02G015600	1397598	16A/46T/	36A/94T/	3A/107T/
intronic		Glyma.02G015600	1398522	45A/17C/	94A/36C/	106A/4C/
exonic	nonsynonymous SNV	Glyma.02G015600	1398905	45C/17T/	94C/36T/	107C/3T/
intronic		Glyma.02G015600	1398989	2A/60G/	1./17A/112G/	2A/108G/
intronic		Glyma.02G015600	1399032	17C/45G/	37C/93G/	3C/107G/
intronic		Glyma.02G015600	1399058	27A/35T/	2A/128T/	110T/
intronic		Glyma.02G015600	1399083	2A/60T/	16A/114T/	2A/108T/
UTR5		Glyma.02G015600	1399993	15A/47T/	1./83A/46T/	103A/7T/
UTR3		Glyma.02G016300	1460451	1./26A/35G/	19A/111G/	1./1A/108G/
UTR3		Glyma.02G016300	1460521	3./23A/36T/	3./19A/108T/	1./1A/108T/
UTR3		Glyma.02G016300	1460592	2./54C/6T/	2./110C/18T/	4./105C/1T/
exonic	synonymous SNV	Glyma.02G016300	1460783	1./61A/	120A/10G/	94A/16G/
intronic		Glyma.02G016300	1461210	2./56A/4G/	13./47A/70G/	5./43A/62G/
intronic		Glyma.02G016300	1461263	2./53A/7G/	56A/74G/	44A/66G/
intronic		Glyma.02G016300	1462035	1./43A/18G/	11./48A/71G/	1./42A/67G/
intronic		Glyma.02G016300	1462208	18A/44G/	75A/55G/	1./67A/42G/
exonic	synonymous SNV	Glyma.02G016300	1462440	18A/44G/	75A/55G/	3./63A/44G/
intronic		Glyma.02G016300	1462635	18A/44T/	12./66A/52T/	9./59A/42T/
intronic		Glyma.02G016300	1462665	44A/18T/	7./55A/68T/	2./43A/65T/
intronic		Glyma.02G016300	1462726	1./51C/10G/	1./95C/34G/	70C/40G/
intronic		Glyma.02G016300	1462812	33A/29C/	108A/22C/	108A/2C/
exonic	nonsynonymous SNV	Glyma.02G016300	1462907	62A/	113A/17G/	109A/1G/
exonic	nonsynonymous SNV	Glyma.02G016300	1463007	1./44A/17G/	55A/75G/	40A/70G/
intronic		Glyma.02G037300	3463404	14C/48T/	96C/34T/	1./101C/8T/
exonic	nonsynonymous SNV	Glyma.02G183000	31506799	1./27G/34T/	1G/129T/	110T/
exonic	synonymous SNV	Glyma.02G183000	31506814	1./33G/28T/	129G/1T/	110G/
intronic		Glyma.02G183000	31507009	1./34A/27G/	129A/1G/	110A/
intronic		Glyma.02G183000	31507053	1./28A/33T/	4./1A/125T/	110T/
intronic		Glyma.02G183000	31507194	1./28A/33T/	3./1A/126T/	1A/109T/
intronic		Glyma.02G183000	31507418	3./32C/27T/	3./126C/1T/	110C/
intronic		Glyma.02G183000	31507426	3./32G/27T/	2./127G/1T/	110G/
intronic		Glyma.02G183000	31507933	3./4A/55C/	19./72A/39C/	6./83A/21C/
intronic		Glyma.02G183000	31507942	3./55A/4C/	18./39A/73C/	6./23A/81C/
intronic		Glyma.02G183000	31507996	3./24A/35G/	14./34A/82G/	5./20A/85G/
intronic		Glyma.02G183000	31508537	1./34A/27G/	21./108A/1G/	8./102A/
exonic	synonymous SNV	Glyma.02G183000	31508754	1./31A/30G/	1A/129G/	110G/
exonic	synonymous SNV	Glyma.02G183000	31508775	1./30C/31T/	2./1C/127T/	110T/
exonic	nonsynonymous SNV	Glyma.02G183000	31509124	1./57C/4T/	1./43C/86T/	21C/89T/
intronic		Glyma.02G183000	31509285	1./31C/30G/	9./87C/34G/	90C/20G/
intronic		Glyma.02G183000	31509309	1./7C/54T/	11./84C/35T/	1./88C/21T/
exonic	synonymous SNV	Glyma.02G183000	31509798	1./58C/3T/	44C/86T/	1./22C/87T/
intronic		Glyma.02G183000	31509900	1./32C/29T/	1./38C/91T/	2./21C/87T/
intronic		Glyma.02G183000	31510205	1./34A/27G/	11./36A/83G/	2./22A/86G/
exonic	nonsynonymous SNV	Glyma.02G183000	31510543	1./28C/33G/	92C/38G/	89C/21G/
exonic	nonsynonymous SNV	Glyma.02G224700	41216514	20C/42T/	27C/103T/	36C/74T/
exonic	nonsynonymous SNV	Glyma.02G224700	41216523	20A/42G/	1./27A/102G/	36A/74G/
exonic	nonsynonymous SNV	Glyma.02G224700	41216591	45A/17C/	103A/27C/	77A/33C/
exonic	nonsynonymous SNV	Glyma.02G224700	41216594	45A/17G/	103A/27G/	78A/32G/
exonic	nonsynonymous SNV	Glyma.02G224700	41216603	46C/16T/	103C/27T/	78C/32T/
exonic	nonsynonymous SNV	Glyma.02G224700	41216615	43A/19G/	102A/28G/	75A/35G/
exonic	nonsynonymous SNV	Glyma.02G224700	41216634	19C/43T/	28C/102T/	36C/74T/
exonic	synonymous SNV	Glyma.02G224700	41216665	19C/43T/	28C/102T/	35C/75T/
exonic	nonsynonymous SNV	Glyma.02G224700	41216669	56A/6C/	96A/34C/	108A/2C/
exonic	synonymous SNV	Glyma.02G224700	41216674	2./41C/19T/	102C/28T/	65C/45T/
exonic	nonsynonymous SNV	Glyma.02G224700	41216742	43A/19G/	103A/27G/	76A/34G/
exonic	nonsynonymous SNV	Glyma.02G224700	41216769	44A/18G/	102A/28G/	75A/35G/
exonic	synonymous SNV	Glyma.02G224700	41216830	56C/6T/	96C/34T/	108C/2T/
intronic		Glyma.02G224700	41216887	44A/18G/	101A/29G/	1./75A/34G/
intronic		Glyma.02G224700	41216895	44A/18T/	101A/29T/	74A/36T/
exonic	nonsynonymous SNV	Glyma.02G224700	41216928	20A/42G/	1./29A/100G/	34A/76G/
intronic		Glyma.02G224700	41217096	56A/6G/	7./90A/33G/	2./106A/2G/
exonic	nonsynonymous SNV	Glyma.02G224700	41217245	44C/18T/	2./128C/	109C/1T/
exonic	nonsynonymous SNV	Glyma.02G224700	41217263	19A/43G/	1./29A/100G/	35A/75G/
exonic	nonsynonymous SNV	Glyma.02G224700	41217283	43A/19G/	101A/29G/	75A/35G/
exonic	nonsynonymous SNV	Glyma.02G224700	41217310	45G/17T/	103G/27T/	75G/35T/
exonic	nonsynonymous SNV	Glyma.02G224700	41217325	56G/6T/	103G/27T/	75G/35T/
exonic	synonymous SNV	Glyma.02G224700	41217333	55C/7T/	95C/35T/	107C/3T/
exonic	nonsynonymous SNV	Glyma.02G224700	41217360	49A/13T/	38A/92T/	2A/108T/
exonic	synonymous SNV	Glyma.02G224700	41217363	2C/60T/	66C/64T/	74C/36T/
exonic	nonsynonymous SNV	Glyma.02G224700	41217364	45A/17T/	103A/27T/	76A/34T/
exonic	synonymous SNV	Glyma.02G224700	41217375	16G/46T/	1./28G/101T/	35G/75T/
intronic		Glyma.02G281600	46391498	24G/38T/	15G/115T/	110T/
intronic		Glyma.02G281600	46392549	2./39A/21T/	18./94A/18T/	3./107A/
intronic		Glyma.02G281600	46392577	2./2G/58T/	7./100G/23T/	110G/
intronic		Glyma.02G281600	46392853	1./2A/59G/	106A/24G/	110A/
exonic	nonsynonymous SNV	Glyma.02G281600	46392921	28A/34G/	128A/2G/	110A/
exonic	nonsynonymous SNV	Glyma.02G281600	46392927	62G/	17A/113G/	13A/97G/
exonic	nonsynonymous SNV	Glyma.02G281600	46392945	5C/57T/	114C/16T/	110C/
exonic	synonymous SNV	Glyma.02G281600	46392955	62G/	112G/18T/	97G/13T/
intronic		Glyma.02G281600	46393347	1./1C/60T/	1./89C/40T/	96C/14T/
intronic		Glyma.02G281600	46393518	55A/7G/	105A/25G/	96A/14G/
intronic		Glyma.02G281600	46393661	49A/13C/	2A/128C/	110C/
intronic		Glyma.02G281600	46393831	49C/13T/	2./19C/109T/	13C/97T/
intronic		Glyma.02G281600	46393951	51A/11G/	20A/110G/	13A/97G/
intronic		Glyma.02G307000	48146471	46A/16G/	1./2A/127G/	2A/108G/
exonic	synonymous SNV	Glyma.02G307000	48146747	43A/19G/	91A/39G/	69A/41G/
exonic	nonsynonymous SNV	Glyma.02G307000	48147216	11C/51G/	1./89C/40G/	65C/45G/
intronic		Glyma.03G097500	28506811	4./28A/30G/	15./12A/103G/	7./1A/102G/
intronic		Glyma.03G097500	28506938	2./20A/40C/	18./43A/69C/	4./29A/77C/
intronic		Glyma.03G097500	28506974	4./20C/38T/	19./42C/69T/	7./29C/74T/
intronic		Glyma.03G097500	28508707	1./35A/26T/	14./70A/46T/	2./73A/35T/
exonic	synonymous SNV	Glyma.03G097500	28509382	1./21A/40G/	14A/116G/	110G/
exonic	synonymous SNV	Glyma.03G097500	28509421	1./55A/6G/	1./81A/48G/	1./49A/60G/
intronic		Glyma.03G097500	28509490	2./22A/38T/	5./20A/105T/	1./109T/
intronic		Glyma.03G097500	28509499	2./23A/37G/	8./20A/102G/	1./109G/
intronic		Glyma.03G097500	28509518	2./23C/37T/	9./19C/102T/	3./107T/
intronic		Glyma.03G097500	28509542	3./21C/38T/	15./10C/105T/	4./106T/
intronic		Glyma.03G097500	28509547	3./23C/36T/	16./18C/96T/	4./106T/
intronic		Glyma.03G097500	28509549	3./36A/23G/	16./96A/18G/	4./106A/
intronic		Glyma.03G097500	28509551	3./36C/23T/	17./95C/18T/	4./106C/
intronic		Glyma.03G097500	28509559	3./23A/36G/	19./18A/93G/	6./104G/
intronic		Glyma.03G097500	28509825	5./20A/37T/	21./12A/97T/	1./109T/
intronic		Glyma.03G097500	28509826	5./20A/37T/	20./12A/98T/	1./109T/
intronic		Glyma.03G097500	28510332	7./9A/46C/	6./54A/70C/	7./71A/32C/
intronic		Glyma.03G097500	28510612	1./32G/29T/	17./109G/4T/	4./106G/
intronic		Glyma.03G097500	28510903	2./59A/1T/	5./85A/40T/	2./81A/27T/
exonic	nonsynonymous SNV	Glyma.03G097500	28511673	1./43A/18T/	62A/68T/	1./64A/45T/
intronic		Glyma.03G097500	28511904	1./21A/40G/	73A/57G/	53A/57G/
intronic		Glyma.03G098700	28683263	25A/37T/	1./102A/27T/	96A/14T/
intronic		Glyma.03G098700	28683405	1./50C/11T/	83C/47T/	1./76C/33T/
intronic		Glyma.03G098700	28683406	1./16C/45G/	23C/107G/	1./13C/96G/
intronic		Glyma.03G098700	28684082	1./52A/9C/	16./62A/52C/	4./64A/42C/
intronic		Glyma.03G098700	28684465	1./34A/27G/	117A/13G/	110A/
exonic	nonsynonymous SNV	Glyma.03G098700	28684611	4./53A/5T/	117A/13T/	110A/
UTR3		Glyma.03G137700	35379114	17A/45T/	62A/68T/	32A/78T/
exonic	nonsynonymous SNV	Glyma.03G137700	35379327	1./61C/	122C/8T/	90C/20T/
exonic	nonsynonymous SNV	Glyma.03G137700	35379426	29C/33G/	1./67C/62G/	77C/33G/
exonic	nonsynonymous SNV	Glyma.03G137700	35379471	16C/46T/	2./61C/67T/	34C/76T/
intronic		Glyma.03G137700	35379529	1./15A/46T/	4./53A/73T/	2./18A/90T/
intronic		Glyma.03G137700	35379821	1./53A/8G/	1./123A/6G/	102A/8G/
intronic		Glyma.03G137700	35379877	49A/13T/	122A/8T/	1./98A/11T/
intronic		Glyma.03G137700	35380054	4A/58G/	1./53A/76G/	20A/90G/
intronic		Glyma.03G137700	35380408	1./29A/32T/	16./108A/6T/	5./98A/7T/
intronic		Glyma.03G137700	35380419	1./34A/27G/	18./105A/7G/	5./98A/7G/
intronic		Glyma.03G137700	35380528	1./20A/41G/	7./2A/121G/	1./109G/
exonic	synonymous SNV	Glyma.03G137700	35380736	52C/10T/	1./123C/6T/	102C/8T/
intronic		Glyma.03G137700	35381332	53A/9G/	117A/13G/	96A/14G/
exonic	nonsynonymous SNV	Glyma.03G137700	35381470	15C/47T/	13C/117T/	14C/96T/
intronic		Glyma.03G137700	35381624	58C/4T/	83C/47T/	55C/55T/
exonic	synonymous SNV	Glyma.03G137700	35381998	54G/8T/	122G/8T/	97G/13T/
exonic	nonsynonymous SNV	Glyma.03G137800	35385526	22C/40T/	1C/129T/	110T/
exonic	nonsynonymous SNV	Glyma.03G137800	35385741	39A/23T/	56A/74T/	65A/45T/
exonic	nonsynonymous SNV	Glyma.03G137800	35385742	23A/39T/	74A/56T/	45A/65T/
intronic		Glyma.03G137800	35385969	49G/13T/	7./104G/19T/	2./82G/26T/
intronic		Glyma.03G137800	35386074	1./60C/1T/	13./106C/11T/	6./89C/15T/
intronic		Glyma.03G137800	35386534	1./53C/8T/	15./103C/12T/	4./93C/13T/
intronic		Glyma.03G137800	35387229	2./47A/13T/	18./106A/6T/	2./102A/6T/
intronic		Glyma.03G137800	35387723	54A/8T/	4./81A/45T/	55A/55T/
exonic	nonsynonymous SNV	Glyma.03G137800	35387868	7A/55C/	8A/122C/	12A/98C/
intronic		Glyma.03G137800	35388203	33A/29G/	88A/42G/	62A/48G/
intronic		Glyma.03G137800	35388251	16G/46T/	4./13G/113T/	14G/96T/
intronic		Glyma.03G137800	35388269	1./34A/27T/	11./80A/39T/	1./68A/41T/
intronic		Glyma.03G137800	35388302	2./13A/47G/	14./95A/21G/	2./75A/33G/
intronic		Glyma.03G137800	35388317	2./11C/49T/	15./27C/88T/	2./23C/85T/
intronic		Glyma.03G137800	35388322	1./19A/42G/	15./8A/107G/	4./12A/94G/
intronic		Glyma.03G137800	35388330	2./50A/10C/	17./81A/32C/	6./82A/22C/
intronic		Glyma.03G137800	35388796	58C/4T/	16./107C/7T/	5./94C/11T/
intronic		Glyma.03G137800	35388836	16G/46T/	14./10G/106T/	7./16G/87T/
intronic		Glyma.03G137800	35389012	1./48C/13T/	11./115C/4T/	5./99C/6T/
intronic		Glyma.03G137800	35389036	1./49C/12T/	11./115C/4T/	4./100C/6T/
intronic		Glyma.03G137800	35389175	1./11C/50T/	11./6C/113T/	3./6C/101T/
intronic		Glyma.03G137800	35389198	42C/20G/	11./106C/13G/	4./91C/15G/
intronic		Glyma.03G137800	35389638	1./2A/59G/	16./8A/106G/	5./12A/93G/
intronic		Glyma.03G137800	35389648	1./31A/30G/	14./17A/99G/	5./22A/83G/
intronic		Glyma.03G137800	35389664	1./61G/	15./11A/104G/	5./14A/91G/
intronic		Glyma.03G137800	35389695	2./1A/59G/	17./44A/69G/	5./19A/86G/
intronic		Glyma.03G137800	35389704	2./52C/8T/	21./69C/40T/	5./56C/49T/
intronic		Glyma.03G137800	35389728	1./8A/53G/	20./5A/105G/	3./12A/95G/
intronic		Glyma.03G137800	35389736	13C/49T/	18./4C/108T/	3./6C/101T/
intronic		Glyma.03G137800	35389745	16A/46G/	18./4A/108G/	3./7A/100G/
intronic		Glyma.03G137800	35389755	5A/57G/	16./41A/73G/	3./51A/56G/
intronic		Glyma.03G137800	35389777	27C/35T/	14./16C/100T/	3./22C/85T/
intronic		Glyma.03G137800	35389819	11C/51T/	13./4C/113T/	4./8C/98T/
intronic		Glyma.03G137800	35389886	41A/21G/	3./61A/66G/	1./75A/34G/
exonic	synonymous SNV	Glyma.03G141000	35715733	1./59A/2G/	111A/19G/	1./94A/15G/
exonic	synonymous SNV	Glyma.03G141000	35715845	3A/59G/	104A/26G/	97A/13G/
intronic		Glyma.03G216800	42081950	24G/38T/	115G/15T/	95G/15T/
intronic		Glyma.03G216800	42082363	26A/36G/	114A/16G/	95A/15G/
intronic		Glyma.03G216800	42082865	2./24A/36G/	3./113A/14G/	1./93A/16G/
intronic		Glyma.03G216800	42082915	2./20A/40G/	9./106A/15G/	95A/15G/
intronic		Glyma.03G216800	42083111	25A/37T/	1./1A/128T/	110T/
intronic		Glyma.03G216800	42083168	42A/20C/	16A/114C/	15A/95C/
intronic		Glyma.03G216800	42083636	61G/1T/	2./118G/10T/	79G/31T/
exonic	synonymous SNV	Glyma.03G216800	42083901	1./26G/35T/	115G/15T/	94G/16T/
exonic	nonsynonymous SNV	Glyma.03G216800	42084290	36C/26G/	15C/115G/	15C/95G/
UTR3		Glyma.03G216800	42084758	37A/25T/	15A/115T/	15A/95T/
exonic	nonsynonymous SNV	Glyma.03G222500	42538989	61C/1T/	28C/102T/	22C/88T/
intronic		Glyma.03G222500	42540158	11A/51G/	101A/29G/	88A/22G/
intronic		Glyma.03G222500	42540604	15A/47T/	4./101A/25T/	87A/23T/
intronic		Glyma.03G222500	42540609	47A/15G/	4./101A/25G/	87A/23G/
exonic	synonymous SNV	Glyma.03G222500	42541245	21G/41T/	101G/29T/	86G/24T/
UTR5		Glyma.03G222500	42541695	47C/15T/	102C/28T/	86C/24T/
intronic		Glyma.03G224600	42691920	23C/39G/	64C/66G/	48C/62G/
intronic		Glyma.03G224600	42691992	62T/	25C/105T/	39C/71T/
intronic		Glyma.03G224600	42692277	39G/23T/	65G/65T/	66G/44T/
exonic	nonsynonymous SNV	Glyma.03G224600	42692363	40C/22T/	67C/63T/	63C/47T/
exonic	synonymous SNV	Glyma.03G224600	42692565	38A/24G/	67A/63G/	1./64A/45G/
exonic	synonymous SNV	Glyma.03G224600	42693896	62C/	106C/24T/	71C/39T/
intronic		Glyma.04G143200	25762505	17A/45C/	1./63A/66C/	82A/28C/
exonic	nonsynonymous SNV	Glyma.04G143200	25762664	62G/	2./67A/61G/	84A/26G/
exonic	synonymous SNV	Glyma.04G143200	25763176	1./44C/17T/	99C/31T/	94C/16T/
exonic	synonymous SNV	Glyma.04G143200	25763230	44A/18T/	63A/67T/	29A/81T/
UTR3		Glyma.04G143200	25763975	1./17A/44G/	32A/98G/	17A/93G/
UTR5		Glyma.04G157500	38048983	2./25A/35G/	3./5A/122G/	110G/
exonic	nonsynonymous SNV	Glyma.04G157600	38183529	9C/53T/	39C/91T/	1./10C/99T/
exonic	synonymous SNV	Glyma.04G157600	38183723	2./32A/28G/	126A/4G/	110A/
exonic	synonymous SNV	Glyma.04G157600	38183783	2./34A/26G/	2./126A/2G/	110A/
exonic	nonsynonymous SNV	Glyma.04G157600	38184292	4./56C/2T/	11./85C/34T/	5./96C/9T/
intronic		Glyma.04G157600	38184402	10A/52T/	1./38A/91T/	10A/100T/
intronic		Glyma.04G157600	38184445	1./28G/33T/	2./5G/123T/	110T/
UTR5		Glyma.05G005800	508361	2./21C/39T/	1./30C/99T/	18C/92T/
UTR5		Glyma.05G005800	508459	50A/12G/	62A/68G/	43A/67G/
exonic	nonsynonymous SNV	Glyma.05G005800	508488	22C/40G/	2./31C/97G/	17C/93G/
exonic	nonsynonymous SNV	Glyma.05G005800	508499	50A/12G/	3./69A/58G/	44A/66G/
exonic	synonymous SNV	Glyma.05G005800	508636	21C/41T/	31C/99T/	15C/95T/
intronic		Glyma.05G005800	509566	48C/14G/	7./62C/61G/	2./44C/64G/
intronic		Glyma.05G005800	509578	11A/51T/	7./58A/65T/	2./63A/45T/
intronic		Glyma.05G005800	509717	49C/13T/	9./68C/53T/	1./45C/64T/
intronic		Glyma.05G005800	509785	1./48C/13T/	3./66C/61T/	45C/65T/
intronic		Glyma.05G005800	509803	1./10A/51G/	3./60A/67G/	66A/44G/
exonic	nonsynonymous SNV	Glyma.05G005800	509931	18A/44T/	16A/114T/	23A/87T/
exonic	stopgain SNV	Glyma.05G005800	509935	40C/22G/	112C/18G/	87C/23G/
exonic	nonsynonymous SNV	Glyma.05G005800	509948	25C/37G/	22C/108G/	26C/84G/
exonic	synonymous SNV	Glyma.05G005800	510020	49C/13T/	108C/22T/	92C/18T/
exonic	nonsynonymous SNV	Glyma.05G005800	510030	8A/54G/	19A/111G/	12A/98G/
exonic	synonymous SNV	Glyma.05G005800	510035	56G/6T/	114G/16T/	99G/11T/
exonic	synonymous SNV	Glyma.05G005800	510041	11A/51G/	13A/117G/	10A/100G/
intronic		Glyma.05G005800	510096	40C/22T/	1./108C/21T/	89C/21T/
intronic		Glyma.05G005800	510123	29A/33G/	27A/103G/	22A/88G/
exonic	nonsynonymous SNV	Glyma.05G005800	510203	31A/31G/	29A/101G/	22A/88G/
exonic	nonsynonymous SNV	Glyma.05G005800	510239	1./46C/15T/	110C/20T/	99C/11T/
exonic	synonymous SNV	Glyma.05G005800	510286	49C/13T/	112C/18T/	96C/14T/
exonic	synonymous SNV	Glyma.05G005800	510364	61C/1T/	3./68C/59T/	43C/67T/
intronic		Glyma.05G133400	32640421	62T/	48G/82T/	48G/62T/
intronic		Glyma.05G133400	32640702	42A/20C/	129A/1C/	110A/
intronic		Glyma.05G133400	32641024	31A/31G/	9./120A/1G/	110A/
intronic		Glyma.05G133400	32641072	37G/25T/	10./119G/1T/	3./107G/
intronic		Glyma.05G133400	32641532	54C/8T/	2./5C/123T/	1./109T/
UTR5		Glyma.05G133400	32641635	26C/36T/	2./4C/124T/	1./109T/
UTR5		Glyma.05G133400	32641735	1./36C/25T/	1./80C/49T/	66C/44T/
UTR5		Glyma.05G133400	32641797	1./52A/9T/	10./52A/68T/	1./44A/65T/
UTR5		Glyma.05G133400	32641804	1./15A/46T/	10./4A/116T/	2./108T/
UTR5		Glyma.05G133400	32642313	22A/40C/	78A/52C/	65A/45C/
UTR5		Glyma.05G133400	32642479	14C/48T/	77C/53T/	64C/46T/
exonic	nonsynonymous SNV	Glyma.05G133400	32642640	44A/18T/	81A/49T/	65A/45T/
exonic	synonymous SNV	Glyma.05G133400	32642890	39A/23T/	53A/77T/	46A/64T/
intronic		Glyma.05G133400	32643269	60A/2G/	13./71A/46G/	1./64A/45G/
intronic		Glyma.05G133400	32643285	40A/22G/	13./2A/115G/	4./106G/
intronic		Glyma.05G133400	32643324	37C/25G/	12./3C/115G/	1./109G/
intronic		Glyma.05G133400	32643749	37A/25T/	5./125A/	110A/
intronic		Glyma.05G133400	32644332	7C/55G/	79C/51G/	64C/46G/
intronic		Glyma.05G133400	32644548	50C/12T/	1./81C/48T/	65C/45T/
intronic		Glyma.05G133400	32644678	32A/30G/	5./74A/51G/	65A/45G/
intronic		Glyma.05G133400	32644853	32C/30T/	80C/50T/	64C/46T/
exonic	synonymous SNV	Glyma.05G133400	32645099	35A/27G/	78A/52G/	65A/45G/
exonic	synonymous SNV	Glyma.05G133400	32645126	28C/34T/	53C/77T/	45C/65T/
exonic	nonsynonymous SNV	Glyma.05G133400	32645154	34A/28T/	77A/53T/	65A/45T/
UTR3		Glyma.05G133400	32645486	42C/20T/	1./125C/4T/	110C/
UTR5		Glyma.05G210900	39264742	35C/27T/	42C/88T/	17C/93T/
UTR5		Glyma.05G210900	39264974	43A/19C/	2./127A/1C/	110A/
exonic	synonymous SNV	Glyma.05G210900	39265581	1./6C/55T/	33C/97T/	1./28C/81T/
intronic		Glyma.05G210900	39265835	1./15A/46C/	40A/90C/	18A/92C/
exonic	nonsynonymous SNV	Glyma.05G210900	39265891	57A/5G/	97A/33G/	82A/28G/
intronic		Glyma.05G210900	39266651	13C/49T/	42C/88T/	17C/93T/
UTR3		Glyma.05G210900	39267392	13C/49T/	38C/92T/	17C/93T/
UTR3		Glyma.05G210900	39267526	1./5C/56T/	1./59C/70T/	67C/43T/
UTR3		Glyma.06G153900	12545558	20C/42T/	3C/127T/	110T/
exonic	synonymous SNV	Glyma.06G153900	12546246	23A/39G/	3A/127G/	110G/
exonic	synonymous SNV	Glyma.06G153900	12546348	38C/24T/	122C/8T/	110C/
intronic		Glyma.06G153900	12546746	22C/40G/	3C/127G/	110G/
intronic		Glyma.06G153900	12547163	22A/40G/	9./2A/119G/	1./109G/
intronic		Glyma.06G153900	12547172	22A/40T/	11./2A/117T/	1./109T/
intronic		Glyma.06G153900	12547334	22A/40T/	1./2A/127T/	110T/
intronic		Glyma.06G153900	12547365	25C/37T/	3./7C/120T/	110T/
intronic		Glyma.06G153900	12547449	40G/22T/	4./124G/2T/	110G/
intronic		Glyma.06G153900	12547696	47A/15T/	6./10A/114T/	110T/
intronic		Glyma.06G153900	12547742	15C/47T/	3./115C/12T/	2./106C/2T/
exonic	synonymous SNV	Glyma.06G153900	12548698	14A/48G/	119A/11G/	110A/
exonic	nonsynonymous SNV	Glyma.06G153900	12548699	23A/39G/	8A/122G/	110G/
exonic	nonsynonymous SNV	Glyma.06G153900	12548703	24A/38G/	8A/122G/	110G/
UTR5		Glyma.06G153900	12548909	59C/3T/	5./12C/113T/	3C/107T/
exonic	synonymous SNV	Glyma.06G153900	12549046	1./44A/17G/	127A/3G/	107A/3G/
UTR5		Glyma.06G203000	18962436	1./43A/18G/	6./121A/3G/	1./109A/
UTR5		Glyma.06G203000	18962440	1./14C/47T/	6./103C/21T/	1./102C/7T/
UTR5		Glyma.06G203000	18962482	62C/	9./83C/38G/	2./54C/54G/
UTR5		Glyma.06G203000	18962508	2G/60T/	7./17G/106T/	1./7G/102T/
UTR5		Glyma.06G203000	18962512	52C/10T/	6./20C/104T/	1./8C/101T/
exonic	nonsynonymous SNV	Glyma.06G203000	18962832	1./58C/3T/	112C/18T/	103C/7T/
exonic	nonsynonymous SNV	Glyma.06G203000	18963370	49A/13G/	21A/109G/	7A/103G/
exonic	nonsynonymous SNV	Glyma.06G203000	18963439	1./1A/60G/	35A/95G/	13A/97G/
exonic	nonsynonymous SNV	Glyma.06G203000	18963817	61G/1T/	87G/43T/	57G/53T/
UTR3		Glyma.06G203000	18964075	61C/1T/	96C/34T/	97C/13T/
UTR3		Glyma.06G207300	20011597	1C/61T/	2./82C/46T/	58C/52T/
exonic	synonymous SNV	Glyma.06G207300	20012128	22C/40G/	122C/8G/	109C/1G/
exonic	nonsynonymous SNV	Glyma.06G207300	20012169	62G/	39A/91G/	39A/71G/
intronic		Glyma.06G207300	20013133	3A/59C/	1./83A/46C/	57A/53C/
intronic		Glyma.06G287800	47664585	1./2A/59G/	5./26A/99G/	23A/87G/
exonic	synonymous SNV	Glyma.07G066900	6024572	22A/40G/	33A/97G/	28A/82G/
intronic		Glyma.07G066900	6025005	1./61C/	17./100C/13T/	6./63C/41T/
exonic	nonsynonymous SNV	Glyma.07G066900	6026285	1./61C/	114C/16G/	89C/21G/
intronic		Glyma.07G066900	6026617	36G/26T/	2./53G/75T/	36G/74T/
intronic		Glyma.07G066900	6026817	2A/60C/	1./12A/117C/	1./43A/66C/
intronic		Glyma.07G066900	6026820	60C/2T/	1./117C/12T/	66C/44T/
intronic		Glyma.07G066900	6026832	2A/60G/	13A/117G/	44A/66G/
intronic		Glyma.07G066900	6026845	2G/60T/	13G/117T/	44G/66T/
intronic		Glyma.07G066900	6026938	28A/34T/	1./57A/72T/	34A/76T/
exonic	synonymous SNV	Glyma.07G066900	6027045	14G/48T/	4G/126T/	4G/106T/
intronic		Glyma.07G066900	6027106	61A/1T/	4./113A/13T/	67A/43T/
intronic		Glyma.07G066900	6027136	17A/45G/	1./8A/121G/	110G/
intronic		Glyma.07G066900	6027340	35A/27T/	59A/71T/	33A/77T/
intronic		Glyma.07G066900	6027543	1./21A/40G/	2./48A/80G/	28A/82G/
intronic		Glyma.07G066900	6027710	33A/29G/	2./73A/55G/	78A/32G/
intronic		Glyma.07G066900	6027838	44G/18T/	122G/8T/	110G/
intronic		Glyma.07G066900	6027901	62C/	117C/13G/	67C/43G/
intronic		Glyma.07G066900	6027912	62A/	117A/13C/	66A/44C/
intronic		Glyma.07G066900	6027984	55A/7T/	123A/7T/	104A/6T/
intronic		Glyma.07G066900	6028022	1A/61T/	3./8A/119T/	11./27A/72T/
intronic		Glyma.07G066900	6028089	27C/35T/	55C/75T/	35C/75T/
intronic		Glyma.07G066900	6028247	62C/	1./17A/112C/	22A/88C/
exonic	synonymous SNV	Glyma.07G066900	6028447	56A/6G/	123A/7G/	105A/5G/
exonic	synonymous SNV	Glyma.07G066900	6028854	25C/37T/	53C/77T/	28C/82T/
UTR5		Glyma.07G066900	6029032	61G/1T/	1./117G/12T/	97G/13T/
UTR5		Glyma.07G066900	6029067	39G/23T/	2./114G/14T/	104G/6T/
UTR5		Glyma.07G066900	6029104	55A/7G/	115A/15G/	65A/45G/
UTR3		Glyma.07G067000	6032424	24A/38T/	22A/108T/	14A/96T/
exonic	nonsynonymous SNV	Glyma.07G067000	6032617	1./38G/23T/	93G/37T/	99G/11T/
exonic	synonymous SNV	Glyma.07G067000	6032622	1./45G/16T/	122G/8T/	110G/
exonic	nonsynonymous SNV	Glyma.07G067000	6032719	62T/	14C/116T/	44C/66T/
exonic	nonsynonymous SNV	Glyma.07G067000	6032945	62T/	13C/117T/	45C/65T/
intronic		Glyma.07G067000	6033296	1./22A/39C/	33A/97C/	1./57A/52C/
intronic		Glyma.07G067000	6033315	1./38A/23G/	2./96A/32G/	52A/58G/
intronic		Glyma.07G067000	6033324	23C/39T/	5./32C/93T/	57C/53T/
intronic		Glyma.07G067000	6033333	39A/23G/	6./92A/32G/	52A/58G/
intronic		Glyma.07G067000	6033356	23C/39T/	14./34C/82T/	12C/98T/
intronic		Glyma.07G067000	6033971	1./21G/40T/	12./31G/87T/	6./52G/52T/
intronic		Glyma.07G067000	6033979	1./21C/40T/	11./30C/89T/	6./52C/52T/
intronic		Glyma.07G067000	6034004	39A/23T/	10./88A/32T/	4./53A/53T/
intronic		Glyma.07G067000	6034063	21C/41G/	3./33C/94G/	3./55C/52G/
intronic		Glyma.07G067000	6034088	41C/21T/	2./93C/35T/	4./52C/54T/
exonic	synonymous SNV	Glyma.07G067000	6034126	62T/	1./15G/114T/	1./14G/95T/
intronic		Glyma.07G067000	6034173	52A/10G/	1./116A/13G/	67A/43G/
intronic		Glyma.07G067000	6034175	22A/40G/	1./35A/94G/	57A/53G/
intronic		Glyma.07G067000	6034207	21A/41G/	34A/96G/	57A/53G/
intronic		Glyma.07G067000	6034274	1./50A/11T/	1./107A/22T/	95A/15T/
exonic	synonymous SNV	Glyma.07G067000	6034325	37C/25T/	91C/39T/	1./52C/57T/
exonic	nonsynonymous SNV	Glyma.07G067000	6034330	37A/25G/	92A/38G/	1./52A/57G/
intronic		Glyma.07G067000	6034552	48A/14G/	8./98A/24G/	1./93A/16G/
intronic		Glyma.07G067000	6034567	1./11C/50T/	9./23C/98T/	1./15C/94T/
intronic		Glyma.07G067000	6034789	11A/51G/	17A/113G/	14A/96G/
intronic		Glyma.07G067000	6034977	1./61A/	118A/12G/	96A/14G/
intronic		Glyma.07G067000	6035155	2A/60C/	1./18A/111C/	14A/96C/
intronic		Glyma.07G067000	6035216	61A/1C/	89A/41C/	80A/30C/
intronic		Glyma.07G067000	6035516	14A/48T/	12./51A/67T/	3./40A/67T/
intronic		Glyma.07G067000	6035580	5./42A/15G/	16./52A/62G/	3./51A/56G/
intronic		Glyma.07G067000	6035680	3G/59T/	11./16G/103T/	1./45G/64T/
intronic		Glyma.07G067000	6035740	62A/	3./115A/12G/	95A/15G/
intronic		Glyma.07G067000	6035742	62G/	3./12C/115G/	15C/95G/
exonic	synonymous SNV	Glyma.07G067000	6035930	47A/15T/	112A/18T/	96A/14T/
exonic	nonsynonymous SNV	Glyma.07G067000	6036045	2./60G/	12A/118G/	16A/94G/
exonic	nonsynonymous SNV	Glyma.07G067000	6036060	2./14C/46T/	1./20C/109T/	14C/96T/
intronic		Glyma.07G124100	14708444	19A/43G/	5./6A/119G/	110G/
intronic		Glyma.07G124100	14708791	35A/27T/	2./127A/1T/	110A/
intronic		Glyma.07G124100	14709044	13A/29T,C/	1./123A/5T,C/	110A/
exonic	nonsynonymous SNV	Glyma.07G124100	14710660	35C/27T/	3./122C/5T/	2./108C/
intronic		Glyma.07G124100	14710790	3./35G/24T/	17./108G/5T/	9./100G/1T/
intronic		Glyma.07G124100	14711014	2./8A/52T/	14./111A/5T/	9./101A/
intronic		Glyma.07G124100	14712613	19./30C/13T/	9./6C/115T/	2./108T/
intronic		Glyma.07G124100	14712668	1./20G/41T/	11./6G/113T/	3./107T/
intronic		Glyma.07G124100	14712673	1./11A/50G/	11./112A/7G/	4./106A/
intronic		Glyma.07G124100	14713743	2./38A/22T/	19./111A/	8./102A/
intronic		Glyma.07G124100	14714018	52A/10T/	3./6A/121T/	1./2A/107T/
intronic		Glyma.07G124100	14714100	10A/52C/	4./120A/6C/	108A/2C/
intronic		Glyma.07G124100	14714155	1./39C/22T/	4./5C/121T/	2C/108T/
intronic		Glyma.07G124100	14714176	51G/11T/	5./6G/119T/	1./2G/107T/
exonic	synonymous SNV	Glyma.07G124100	14714785	42A/20G/	1A/129G/	1./109G/
UTR5		Glyma.07G124100	14714924	61C/1T/	6C/124T/	1C/109T/
UTR5		Glyma.07G223500	40029422	18A/44T/	130T/	110T/
exonic	nonsynonymous SNV	Glyma.07G223500	40029791	2./43A/17G/	130A/	110A/
intronic		Glyma.07G223500	40029956	1./20C/41G/	1./129G/	1./109G/
exonic	synonymous SNV	Glyma.07G223500	40031263	44A/18G/	130A/	110A/
exonic	synonymous SNV	Glyma.07G223500	40031754	19C/43T/	1./129T/	110T/
exonic	nonsynonymous SNV	Glyma.07G223500	40031758	19C/43T/	1./129T/	110T/
intronic		Glyma.07G223500	40032033	1./41A/20G/	2./128A/	110A/
UTR3		Glyma.07G244200	42376445	59A/3G/	53A/77G/	37A/73G/
exonic	synonymous SNV	Glyma.07G244200	42376996	54A/8G/	123A/7G/	103A/7G/
exonic	synonymous SNV	Glyma.07G244200	42377032	33A/29C/	130A/	110A/
intronic		Glyma.07G244200	42377449	52A/10C/	123A/7C/	103A/7C/
intronic		Glyma.07G244200	42377692	54A/8G/	123A/7G/	103A/7G/
intronic		Glyma.07G244200	42378895	34C/28G/	130C/	110C/
UTR5		Glyma.07G244200	42379012	1./26C/35G/	1./129G/	110G/
UTR5		Glyma.07G244200	42379031	1./26A/35G/	130G/	110G/
intronic		Glyma.07G245100	42440516	40A/22G/	130A/	110A/
intronic		Glyma.07G245100	42440774	6C/56T/	1./6C/123T/	7C/103T/
intronic		Glyma.07G245100	42440817	4A/58G/	26A/104G/	9A/101G/
exonic	nonsynonymous SNV	Glyma.07G245100	42441472	42G/20T/	80G/50T/	95G/15T/
intronic		Glyma.07G245100	42441548	35A/27T/	73A/57T/	24A/86T/
exonic	nonsynonymous SNV	Glyma.07G245100	42441674	1./18A/43T/	5A/125T/	7A/103T/
UTR5		Glyma.08G017300	1401908	59A/3G/	5./5A/120G/	110G/
UTR5		Glyma.08G017300	1402048	26G/36T/	1./129T/	1./1G/108T/
exonic	nonsynonymous SNV	Glyma.08G017300	1402548	43C/19T/	130C/	110C/
intronic		Glyma.08G017300	1403087	62A/	124A/6G/	91A/19G/
intronic		Glyma.08G017300	1403647	12A/50T/	5A/125T/	110T/
exonic	nonsynonymous SNV	Glyma.08G017300	1403891	17A/45G/	125A/5G/	110A/
UTR5		Glyma.08G087900	6661403	6A/56G/	128A/2G/	110A/
intronic		Glyma.08G087900	6661601	6A/56G/	128A/2G/	109A/1G/
intronic		Glyma.08G087900	6661825	7C/55T/	1./126C/3T/	109C/1T/
intronic		Glyma.08G087900	6662121	56A/6G/	3A/127G/	110G/
intronic		Glyma.08G087900	6662414	46C/16T/	126C/4T/	110C/
intronic		Glyma.08G087900	6662435	6A/56G/	126A/4G/	110A/
intronic		Glyma.08G087900	6663036	36A/26T/	4./123A/3T/	1./109A/
exonic	nonsynonymous SNV	Glyma.08G087900	6664148	1./36A/25T/	1./129A/	110A/
intronic		Glyma.08G087900	6664362	20A/42G/	3./125A/2G/	110A/
intronic		Glyma.08G087900	6664738	33A/29T/	1./129A/	1./109A/
intronic		Glyma.08G087900	6665030	1./12A/49T/	5./122A/3T/	110A/
intronic		Glyma.08G087900	6665082	53C/9T/	3C/127T/	110T/
intronic		Glyma.08G087900	6665090	17C/45G/	3C/127G/	110G/
intronic		Glyma.08G087900	6665875	32A/30G/	8./3A/119G/	1./1A/108G/
intronic		Glyma.08G087900	6665913	45C/17T/	6./121C/3T/	110C/
intronic		Glyma.08G087900	6665917	1./29C/32T/	5./3C/122T/	110T/
exonic	synonymous SNV	Glyma.08G087900	6666381	47A/15G/	104A/26G/	95A/15G/
exonic	synonymous SNV	Glyma.08G087900	6666414	34C/28T/	127C/3T/	110C/
UTR3		Glyma.08G087900	6666800	1./28C/33T/	5./3C/122T/	1./109T/
UTR3		Glyma.08G087900	6666919	36A/26G/	1./126A/3G/	1./109A/
intronic		Glyma.08G149300	11441375	52C/10G/	1./91C/38G/	1./87C/22G/
intronic		Glyma.08G149300	11441569	30C/32T/	7./61C/62T/	1./85C/24T/
intronic		Glyma.08G149300	11441752	2./31C/29T/	21./54C/55T/	4./20C/86T/
exonic	nonsynonymous SNV	Glyma.08G149300	11442308	47A/15G/	88A/42G/	90A/20G/
intronic		Glyma.08G149300	11442805	52A/10C/	1./99A/30C/	105A/5C/
intronic		Glyma.08G149300	11442843	37G/25T/	1./63G/66T/	85G/25T/
intronic		Glyma.08G149300	11443068	4A/58G/	14A/116G/	5A/105G/
intronic		Glyma.08G149300	11443128	21C/41G/	39C/91G/	18C/92G/
intronic		Glyma.08G149300	11443458	3./50A/9T/	115A/15T/	105A/5T/
exonic	synonymous SNV	Glyma.08G149300	11444068	10A/52G/	48A/82G/	81A/29G/
intronic		Glyma.08G149300	11444361	1./10A/51G/	3./33A/94G/	24A/86G/
intronic		Glyma.08G149300	11444381	1./9A/52G/	2./35A/93G/	25A/85G/
intronic		Glyma.08G149300	11444389	1./29C/32G/	1./51C/78G/	27C/83G/
intronic		Glyma.08G149300	11444404	1./10A/51T/	1./34A/95T/	26A/84T/
intronic		Glyma.08G149300	11444446	33C/29T/	1./76C/53T/	83C/27T/
intronic		Glyma.08G149300	11444579	1./35A/26G/	97A/33G/	104A/6G/
intronic		Glyma.08G149300	11444685	49C/13G/	2./111C/17G/	109C/1G/
exonic	synonymous SNV	Glyma.08G149300	11444903	42G/20T/	82G/48T/	31G/79T/
exonic	nonsynonymous SNV	Glyma.08G237800	20272507	52G/10T/	24G/106T/	7G/103T/
exonic	nonsynonymous SNV	Glyma.08G237800	20272508	10C/52T/	106C/24T/	103C/7T/
splicing		Glyma.08G237800	20272837	41C/21T/	110C/20T/	103C/7T/
exonic	nonsynonymous SNV	Glyma.08G237800	20272858	61C/1T/	76C/54T/	75C/35T/
exonic	synonymous SNV	Glyma.08G237800	20272868	28A/34G/	5A/125G/	110G/
exonic	synonymous SNV	Glyma.08G285400	39493475	60A/2T/	29A/101T/	2A/108T/
UTR5		Glyma.08G285400	39493794	1./15G/46T/	2./16G/112T/	2G/108T/
UTR5		Glyma.08G285400	39494321	1./26G/35T/	10G/120T/	110T/
UTR5		Glyma.08G285400	39494454	17A/45G/	1./17A/112G/	2A/108G/
UTR5		Glyma.08G285400	39494669	46G/16T/	13./102G/15T/	1./107G/2T/
intronic		Glyma.08G285400	39495048	47C/15T/	2./112C/16T/	107C/3T/
intronic		Glyma.08G285400	39495697	16A/46G/	2./16A/112G/	1./2A/107G/
intronic		Glyma.08G285400	39495844	16A/46T/	2./99A/29T/	107A/3T/
exonic	synonymous SNV	Glyma.08G285400	39496031	43A/19C/	113A/17C/	107A/3C/
exonic	synonymous SNV	Glyma.08G285400	39496184	43A/19T/	113A/17T/	108A/2T/
intronic		Glyma.08G285400	39496435	26A/36T/	19A/111T/	110T/
exonic	synonymous SNV	Glyma.08G285400	39496752	54A/8T/	32A/98T/	2A/108T/
intronic		Glyma.08G285400	39497996	27G/35T/	19G/111T/	2G/108T/
exonic	synonymous SNV	Glyma.08G285400	39498055	39A/23G/	110A/20G/	107A/3G/
UTR3		Glyma.08G285400	39498644	30G/32T/	1./12G/117T/	110T/
exonic	synonymous SNV	Glyma.08G303200	42129119	39A/23G/	115A/15G/	108A/2G/
exonic	nonsynonymous SNV	Glyma.08G303200	42129214	50C/12T/	111C/19T/	104C/6T/
exonic	nonsynonymous SNV	Glyma.08G303200	42129223	12A/50G/	19A/111G/	6A/104G/
intronic		Glyma.08G303200	42129749	52A/10G/	50A/80G/	10A/100G/
intronic		Glyma.08G303200	42130028	10C/52T/	14C/116T/	2C/108T/
intronic		Glyma.08G303200	42130086	42A/20G/	112A/18G/	108A/2G/
exonic	synonymous SNV	Glyma.08G303200	42130287	11A/51G/	14A/116G/	2A/108G/
intronic		Glyma.08G303200	42130904	40A/22T/	114A/16T/	108A/2T/
intronic		Glyma.08G303200	42131329	30C/32G/	94C/36G/	102C/8G/
intronic		Glyma.08G303200	42131464	21C/41G/	19C/111G/	3C/107G/
intronic		Glyma.08G303200	42131696	31A/31G/	21A/109G/	6A/104G/
intronic		Glyma.08G303200	42131967	31A/31G/	1./20A/109G/	6A/104G/
intronic		Glyma.08G303200	42132510	1./30C/31T/	6./105C/19T/	4./100C/6T/
intronic		Glyma.08G303200	42132898	32A/30T/	20./12A/98T/	8./6A/96T/
intronic		Glyma.08G303200	42132914	1./32A/29T/	18./10A/102T/	5./6A/99T/
intronic		Glyma.08G303200	42132916	1./20A/41G/	18./1A/111G/	5./1A/104G/
intronic		Glyma.08G303200	42132974	32A/30G/	18./15A/97G/	2./6A/102G/
intronic		Glyma.08G303200	42133015	31A/31T/	13./100A/17T/	3./101A/6T/
intronic		Glyma.08G303200	42133052	31A/31C/	4./107A/19C/	2./102A/6C/
intronic		Glyma.08G303200	42133147	1./30C/31T/	3./107C/20T/	1./102C/7T/
intronic		Glyma.08G303200	42133148	1./30A/31T/	3./107A/20T/	1./102A/7T/
intronic		Glyma.08G303200	42133329	42C/20T/	111C/19T/	104C/6T/
exonic	synonymous SNV	Glyma.08G303200	42133623	2./44C/16T/	2./109C/19T/	2./106C/2T/
intronic		Glyma.09G021100	1663431	28C/34T/	22C/108T/	29C/81T/
intronic		Glyma.09G021100	1663629	2C/60G/	13./47C/70G/	1./56C/53G/
intronic		Glyma.09G021100	1663680	10A/52G/	14./47A/69G/	2./20A/88G/
intronic		Glyma.09G021100	1663692	5./52A/5C/	12./70A/48C/	1./53A/56C/
intronic		Glyma.09G021100	1663786	21G/41T/	7G/123T/	1./109T/
intronic		Glyma.09G021100	1663821	41C/21T/	1./105C/24T/	78C/32T/
intronic		Glyma.09G021100	1663909	41A/21T/	1./106A/23T/	81A/29T/
intronic		Glyma.09G021100	1663912	21C/41T/	1./23C/106T/	30C/80T/
intronic		Glyma.09G021100	1663989	30C/32T/	7C/123T/	110T/
intronic		Glyma.09G021100	1664048	1./33C/28T/	122C/8T/	110C/
intronic		Glyma.09G021100	1664145	1./31A/30T/	123A/7T/	1./109A/
intronic		Glyma.09G021100	1664175	1./18G/43T/	20G/110T/	29G/81T/
intronic		Glyma.09G021100	1664227	41A/21G/	11./102A/17G/	2./78A/30G/
intronic		Glyma.09G021100	1664239	20C/42T/	15./17C/98T/	2./30C/78T/
intronic		Glyma.09G021100	1664654	2./9A/51T/	6./97A/27T/	3./80A/27T/
intronic		Glyma.09G021100	1664661	2./24C/36G/	6./19C/105G/	2./26C/82G/
intronic		Glyma.09G021100	1664681	1./37G/24T/	5./105G/20T/	1./81G/28T/
intronic		Glyma.09G021100	1664737	1./25A/36G/	2./18A/110G/	31A/79G/
intronic		Glyma.09G021100	1664855	38A/24C/	3./119A/8C/	110A/
intronic		Glyma.09G021100	1664889	1./10A/51T/	3./100A/27T/	78A/32T/
intronic		Glyma.09G021100	1664974	37A/25T/	2./109A/19T/	1./79A/30T/
intronic		Glyma.09G021100	1665003	12C/50T/	1./101C/28T/	1./79C/30T/
intronic		Glyma.09G021100	1665156	51C/11T/	5./29C/96T/	32C/78T/
intronic		Glyma.09G021100	1665341	22C/40T/	1./21C/108T/	32C/78T/
intronic		Glyma.09G021100	1665459	1./38C/23T/	2./120C/8T/	1./109C/
intronic		Glyma.09G021100	1665557	2./11A/49G/	12./92A/26G/	3./77A/30G/
intronic		Glyma.09G021100	1667280	1./22A/39G/	8./7A/115G/	3./107G/
intronic		Glyma.09G021100	1667316	28C/34G/	5./8C/117G/	2./108G/
intronic		Glyma.09G021100	1667320	36A/26T/	5./110A/15T/	2./103A/5T/
intronic		Glyma.09G021100	1668035	35C/27G/	1./121C/8G/	110C/
intronic		Glyma.09G021100	1668233	31A/31G/	9./113A/8G/	1./109A/
intronic		Glyma.09G021100	1668235	22A/40T/	10./113A/7T/	1./109A/
intronic		Glyma.09G021100	1668496	52C/10T/	7./27C/96T/	6./27C/77T/
intronic		Glyma.09G021100	1668878	1./31A/30T/	14./6A/110T/	8./102T/
intronic		Glyma.09G021100	1669089	28A/34T/	123A/7T/	110A/
intronic		Glyma.09G021100	1669295	27C/35T/	122C/8T/	110C/
intronic		Glyma.09G021100	1669313	36C/26T/	8C/122T/	110T/
intronic		Glyma.09G021100	1669361	8C/54T/	1./100C/29T/	79C/31T/
intronic		Glyma.09G021100	1669388	37A/25C/	1./8A/121C/	1./109C/
intronic		Glyma.09G021100	1669403	37A/25T/	1./7A/122T/	1./109T/
intronic		Glyma.09G021100	1669411	25A/37T/	1./122A/7T/	110A/
exonic	nonsynonymous SNV	Glyma.09G021100	1669891	44A/18G/	1./31A/98G/	1./31A/78G/
intronic		Glyma.09G021100	1670144	2./3A/57G/	14./35A/81G/	11./41A/58G/
intronic		Glyma.09G021100	1670148	3./16A/43G/	14./94A/22G/	12./69A/29G/
intronic		Glyma.09G021100	1671370	1./27C/34T/	11./7C/112T/	2./108T/
intronic		Glyma.09G021100	1672704	1./18C/43G/	2./21C/107G/	30C/80G/
intronic		Glyma.09G021100	1672748	3./41A/18C/	6./103A/21C/	1./78A/31C/
intronic		Glyma.09G021100	1673397	1./27A/34T/	1./8A/121T/	3./107T/
UTR3		Glyma.09G021100	1674153	16A/46G/	3./99A/28G/	78A/32G/
UTR3		Glyma.09G021100	1674178	17A/45C/	6./97A/27C/	79A/31C/
intronic		Glyma.09G031600	2593306	41A/21T/	130T/	110T/
intronic		Glyma.09G031600	2593383	42A/20G/	1A/129G/	110G/
intronic		Glyma.09G031600	2593412	50A/12C/	61A/69C/	16A/94C/
exonic	nonsynonymous SNV	Glyma.09G031600	2595423	4A/58G/	62A/68G/	16A/94G/
UTR5		Glyma.09G031600	2595546	51A/11T/	70A/60T/	93A/17T/
UTR3		Glyma.09G041000	3405065	2./16G/44T/	9./115G/6T/	2./105G/3T/
UTR3		Glyma.09G041000	3405066	2./41A/19G/	9./6A/115G/	2./3A/105G/
UTR3		Glyma.09G041000	3405118	1./14A/47G/	6./105A/19G/	105A/5G/
UTR3		Glyma.09G041000	3405280	43C/19T/	9C/121T/	3C/107T/
UTR3		Glyma.09G041000	3405285	5A/57G/	13A/117G/	2A/108G/
UTR3		Glyma.09G041000	3405435	61A/1G/	120A/10G/	101A/9G/
UTR3		Glyma.09G041000	3405547	57G/5T/	116G/14T/	108G/2T/
UTR3		Glyma.09G041000	3405932	52C/10G/	22C/108G/	5C/105G/
exonic	synonymous SNV	Glyma.09G041000	3406285	6A/56G/	13A/117G/	2A/108G/
exonic	synonymous SNV	Glyma.09G041000	3406534	39A/23G/	109A/21G/	106A/4G/
intronic		Glyma.09G041000	3407751	1./12A/49G/	7A/123G/	2A/108G/
intronic		Glyma.09G041000	3408227	12C/50T/	1./8C/121T/	2C/108T/
intronic		Glyma.09G041000	3408286	6A/56C/	13A/117C/	2A/108C/
UTR5		Glyma.09G041000	3408717	1./56C/5T/	117C/13T/	108C/2T/
UTR5		Glyma.09G041000	3408813	1./11A/50G/	7A/123G/	1./2A/107G/
UTR3		Glyma.09G041600	3510096	58A/4C/	30A/100C/	4A/106C/
UTR3		Glyma.09G041600	3510227	50A/12G/	2./113A/15G/	107A/3G/
UTR3		Glyma.09G041600	3510339	29A/33C/	30A/100C/	3A/107C/
exonic	synonymous SNV	Glyma.09G041600	3510849	62G/	16A/114G/	3A/107G/
intronic		Glyma.09G041600	3511101	5./18C/39T/	1C/129T/	110T/
intronic		Glyma.09G041600	3511110	18C/44T/	1C/129T/	110T/
intronic		Glyma.09G041600	3511115	43A/19G/	129A/1G/	110A/
intronic		Glyma.09G041600	3511164	18A/44G/	1./1A/128G/	110G/
intronic		Glyma.09G041600	3511226	44A/18G/	129A/1G/	110A/
intronic		Glyma.09G041600	3511266	5A/57G/	1./98A/31G/	105A/5G/
intronic		Glyma.09G041600	3511344	18A/44C/	2A/128C/	110C/
exonic	synonymous SNV	Glyma.09G041600	3511489	46A/16C/	129A/1C/	110A/
intronic		Glyma.09G041600	3511745	18C/44T/	1C/129T/	110T/
intronic		Glyma.09G041600	3511916	18A/44G/	1./1A/128G/	110G/
intronic		Glyma.09G041600	3511938	3C/59T/	2./98C/30T/	106C/4T/
intronic		Glyma.09G041600	3512014	18A/44G/	1./1A/128G/	1./109G/
intronic		Glyma.09G041600	3512166	18A/44G/	1A/129G/	110G/
intronic		Glyma.09G041600	3512617	1./18C/43G/	1C/129G/	110G/
intronic		Glyma.09G041600	3513360	1A/61G/	2./16A/112G/	9A/101G/
intronic		Glyma.09G041600	3513501	1./39C/22T/	2./114C/14T/	109C/1T/
exonic	synonymous SNV	Glyma.09G041600	3513916	21A/41G/	14A/116G/	1A/109G/
exonic	nonsynonymous SNV	Glyma.09G071500	7309354	1./9A/52C/	47A/83C/	67A/43C/
exonic	nonsynonymous SNV	Glyma.09G071500	7309360	1./52C/9G/	83C/47G/	44C/66G/
intronic		Glyma.09G071500	7309803	15A/47G/	48A/82G/	68A/42G/
intronic		Glyma.09G071500	7310479	2./14A/46T/	9./22A/99T/	3./12A/95T/
intronic		Glyma.09G071500	7311783	62G/	37A/93G/	19A/91G/
intronic		Glyma.09G071500	7312477	46G/16T/	1./82G/47T/	45G/65T/
intronic		Glyma.09G071500	7312496	55A/7C/	6./76A/48C/	45A/65C/
intronic		Glyma.09G071500	7312497	58G/4T/	6./76G/48T/	45G/65T/
intronic		Glyma.09G071500	7312523	2./44A/16G/	12./75A/43G/	1./44A/65G/
intronic		Glyma.09G071500	7312584	3C/59T/	13./37C/80T/	2./23C/85T/
intronic		Glyma.09G071500	7312594	16C/46G/	13./40C/77G/	2./64C/44G/
intronic		Glyma.09G071500	7312651	1./45C/16T/	7./78C/45T/	2./45C/63T/
intronic		Glyma.09G071500	7312666	16G/46T/	3./47G/80T/	66G/44T/
intronic		Glyma.09G071500	7312677	46A/16G/	2./81A/47G/	45A/65G/
intronic		Glyma.09G071500	7312691	17A/45G/	1./48A/81G/	66A/44G/
intronic		Glyma.09G071500	7312695	46G/16T/	1./81G/48T/	44G/66T/
intronic		Glyma.09G071500	7312852	62A/	111A/19G/	100A/10G/
intronic		Glyma.09G071500	7312862	44A/18G/	83A/47G/	43A/67G/
intronic		Glyma.09G071500	7313548	44G/18T/	130G/	1./109G/
intronic		Glyma.09G071500	7313723	2./56A/4G/	2./81A/47G/	43A/67G/
intronic		Glyma.09G071500	7313910	25C/37T/	130T/	110T/
intronic		Glyma.09G071500	7313987	62A/	80A/50C/	47A/63C/
UTR3		Glyma.09G071500	7314689	55G/7T/	110G/20T/	102G/8T/
UTR3		Glyma.09G071500	7314799	43A/19T/	110A/20T/	102A/8T/
intronic		Glyma.09G085500	10520270	2./1A/59G/	14./37A/79G/	2./31A/77G/
intronic		Glyma.09G085500	10521145	56A/6G/	97A/33G/	78A/32G/
exonic	nonsynonymous SNV	Glyma.09G085500	10521904	45G/17T/	94G/36T/	76G/34T/
exonic	synonymous SNV	Glyma.09G132100	32814745	39A/23G/	130A/	110A/
intronic		Glyma.09G132100	32814922	31C/31T/	117C/13T/	109C/1T/
intronic		Glyma.09G132100	32814997	38C/24T/	3./127C/	110C/
intronic		Glyma.09G132100	32815004	37C/25T/	3./127C/	110C/
intronic		Glyma.09G132100	32815010	38A/24G/	4./126A/	110A/
intronic		Glyma.09G132100	32815037	54A/8T/	13./13A/104T/	1./109T/
intronic		Glyma.09G132100	32815041	44C/18T/	13./106C/11T/	2./108C/
intronic		Glyma.09G132100	32815051	1A/61G/	18./23A/89G/	4./13A/93G/
intronic		Glyma.09G132100	32815067	1./22A/39T/	23./107T/	6./104T/
intronic		Glyma.09G132100	32815172	32C/30T/	12./10C/108T/	4./106T/
intronic		Glyma.09G132100	32815198	38A/24C/	11./119A/	6./104A/
intronic		Glyma.09G132100	32815300	24C/38T/	14./116T/	4./106T/
intronic		Glyma.09G132100	32815597	1./54A/7G/	10./11A/109G/	4./106G/
intronic		Glyma.09G132100	32815766	1./25C/36T/	3./127T/	1./109T/
intronic		Glyma.09G132100	32815805	24G/38T/	3./127T/	2./108T/
intronic		Glyma.09G132100	32815809	1./38A/23T/	4./126A/	2./108A/
exonic	nonsynonymous SNV	Glyma.09G132100	32815949	1./1C/60T/	1./24C/105T/	1./14C/95T/
intronic		Glyma.09G132100	32816014	54A/8T/	1./13A/116T/	1A/109T/
intronic		Glyma.09G132100	32816517	1./10A/51T/	4./10A/116T/	14A/96T/
intronic		Glyma.09G132100	32816862	5./4A/53T/	4./26A/100T/	13A/97T/
intronic		Glyma.09G132100	32817387	8C/54T/	2./30C/98T/	12C/98T/
intronic		Glyma.09G132100	32817478	19G/43T/	1./93G/36T/	96G/14T/
intronic		Glyma.09G132100	32817524	44A/18T/	1./129A/	110A/
intronic		Glyma.09G132100	32817632	40A/22C/	1./116A/13C/	110A/
exonic	synonymous SNV	Glyma.09G224800	44941203	54A/8T/	91A/39T/	100A/10T/
intronic		Glyma.09G224800	44941472	51A/11G/	91A/39G/	101A/9G/
intronic		Glyma.09G224800	44941672	1./42A/19G/	1./69A/60G/	21A/89G/
intronic		Glyma.09G224800	44941704	1./17A/44T/	1./58A/71T/	88A/22T/
intronic		Glyma.09G224800	44941741	17C/45T/	2./5C/123T/	3C/107T/
intronic		Glyma.09G224800	44941763	51A/11G/	7./87A/36G/	2./97A/11G/
intronic		Glyma.09G224800	44941793	56A/6G/	22./75A/33G/	3./97A/10G/
intronic		Glyma.09G224800	44941917	2./40C/20T/	21./51C/58T/	7./19C/84T/
intronic		Glyma.09G224800	44941947	2./8C/52T/	18./30C/82T/	9./10C/91T/
intronic		Glyma.09G224800	44941988	2./7A/53G/	22./25A/83G/	6./8A/96G/
intronic		Glyma.09G224800	44942618	1./15A/46C/	22A/108C/	43A/67C/
intronic		Glyma.09G224800	44942700	7A/55T/	39A/91T/	1./9A/100T/
exonic	synonymous SNV	Glyma.09G224800	44942821	15C/47T/	64C/66T/	1./88C/21T/
intronic		Glyma.09G224800	44942949	1./1C/60T/	40C/90T/	44C/66T/
splicing		Glyma.09G224800	44943102	1A/61T/	3./24A/103T/	3./7A/100T/
intronic		Glyma.09G224800	44943871	55A/7T/	91A/39T/	100A/10T/
intronic		Glyma.09G224800	44943920	54A/8G/	91A/39G/	101A/9G/
exonic	nonsynonymous SNV	Glyma.09G224800	44944380	20A/42C/	45A/85C/	48A/62C/
exonic	nonsynonymous SNV	Glyma.09G233100	45597250	53A/9C/	1./109A/20C/	110A/
intronic		Glyma.09G233100	45597326	1./52A/9T/	111A/19T/	109A/1T/
intronic		Glyma.09G233100	45597337	2./9C/51G/	19C/111G/	1C/109G/
intronic		Glyma.09G233100	45597791	7G/55T/	1./19G/110T/	110T/
exonic	synonymous SNV	Glyma.09G233100	45597999	1./8A/53T/	20A/110T/	110T/
exonic	nonsynonymous SNV	Glyma.09G256100	47530658	30C/32T/	130C/	110C/
intronic		Glyma.09G256100	47531568	30A/32C/	3./127A/	110A/
intronic		Glyma.09G256100	47531633	31A/31G/	1./129A/	110A/
intronic		Glyma.09G256100	47531675	1./61G/	1./46A/83G/	52A/58G/
intronic		Glyma.09G256100	47531873	31A/31G/	1./129G/	110G/
intronic		Glyma.09G256100	47531909	31A/31C/	4./126C/	110C/
intronic		Glyma.09G256100	47531968	32A/30T/	11./2A/117T/	2./108T/
intronic		Glyma.09G256100	47532007	1./24A/37G/	7./60A/63G/	3./51A/56G/
intronic		Glyma.09G256100	47532009	1./32C/29T/	7./123T/	2./108T/
intronic		Glyma.09G256100	47532018	1./9A/52G/	7./60A/63G/	1./52A/57G/
intronic		Glyma.09G256100	47532022	1./30C/31T/	7./123C/	1./109C/
intronic		Glyma.09G256100	47532083	58C/4T/	6./70C/54T/	56C/54T/
intronic		Glyma.09G256100	47532165	1./54A/7T/	5./69A/56T/	2./56A/52T/
intronic		Glyma.09G256100	47532271	39G/23T/	115G/15T/	1./109G/
exonic	nonsynonymous SNV	Glyma.09G256100	47532281	39C/23T/	115C/15T/	1./109C/
exonic	synonymous SNV	Glyma.09G256100	47532300	39A/23G/	118A/12G/	1./109A/
exonic	synonymous SNV	Glyma.09G256100	47532318	29G/33T/	1./129G/	1./109G/
exonic	nonsynonymous SNV	Glyma.09G256100	47532338	1./36C/25T/	116C/14T/	110C/
exonic	nonsynonymous SNV	Glyma.09G256100	47532344	37C/25T/	115C/15T/	110C/
exonic	stopgain SNV	Glyma.09G256100	47532360	25C/37G/	13C/117G/	110G/
intronic		Glyma.09G256100	47532413	25A/37T/	64A/66T/	55A/55T/
intronic		Glyma.09G256100	47532459	36A/26G/	113A/17G/	110A/
intronic		Glyma.09G256100	47532471	37C/25T/	113C/17T/	110C/
intronic		Glyma.09G256100	47532487	2./27A/33C/	16A/114C/	110C/
intronic		Glyma.09G256100	47532505	1./28A/33C/	14A/116C/	110C/
intronic		Glyma.09G256100	47532567	1./21A/40T/	1./13A/116T/	2./108T/
intronic		Glyma.09G256100	47532735	31C/31G/	130G/	110G/
intronic		Glyma.09G256100	47532776	1./31A/30T/	3./127T/	2./108T/
intronic		Glyma.09G256100	47532882	31C/31T/	8./122T/	1./109T/
intronic		Glyma.09G256100	47533253	31C/31T/	1./1C/128T/	110T/
intronic		Glyma.09G256100	47533315	1./36C/25T/	66C/64T/	57C/53T/
intronic		Glyma.09G256100	47533346	31C/31G/	130C/	110C/
intronic		Glyma.09G256100	47533376	32A/30G/	130G/	110G/
intronic		Glyma.09G256100	47533412	21A/41G/	130G/	110G/
intronic		Glyma.09G256100	47533455	3A/59C/	59A/71C/	53A/57C/
intronic		Glyma.09G256100	47533481	31G/31T/	130G/	110G/
exonic	synonymous SNV	Glyma.09G256100	47533837	31G/31T/	130T/	110T/
exonic	nonsynonymous SNV	Glyma.09G256100	47533894	30C/32G/	130C/	110C/
UTR5		Glyma.09G256100	47534224	30C/32T/	1./129C/	110C/
UTR5		Glyma.09G256100	47534287	59A/3G/	72A/58G/	1./56A/53G/
UTR5		Glyma.10G010000	935150	6C/56T/	107C/23T/	68C/42T/
intronic		Glyma.10G010000	936889	56C/6T/	10./21C/99T/	3./40C/67T/
intronic		Glyma.10G010000	937014	1./18C/43T/	6./103C/21T/	1./66C/43T/
intronic		Glyma.10G010000	937067	55C/7T/	1./21C/108T/	1./42C/67T/
exonic	nonsynonymous SNV	Glyma.10G010000	937326	1./53A/8G/	22A/108G/	1./39A/70G/
UTR3		Glyma.10G016100	1449426	26A/36G/	117A/13G/	82A/28G/
exonic	nonsynonymous SNV	Glyma.10G016100	1450272	56C/6T/	123C/7T/	86C/24T/
exonic	nonsynonymous SNV	Glyma.10G016100	1450328	30A/32C/	121A/9C/	106A/4C/
intronic		Glyma.10G016100	1450567	1./51G/10T/	123G/7T/	85G/25T/
intronic		Glyma.10G016100	1451723	6A/56T/	114A/16T/	80A/30T/
intronic		Glyma.10G016100	1451917	30A/32G/	9A/121G/	4A/106G/
intronic		Glyma.10G016100	1452822	30A/32G/	1./9A/120G/	4A/106G/
intronic		Glyma.10G016100	1453013	29C/33G/	1./120C/9G/	106C/4G/
intronic		Glyma.10G016900	1490808	1./23C/38T/	99C/31T/	68C/42T/
splicing		Glyma.10G016900	1490872	38C/24G/	1./32C/97G/	42C/68G/
intronic		Glyma.10G016900	1490998	23C/39T/	8./96C/26T/	70C/40T/
intronic		Glyma.10G016900	1491000	23A/39G/	8./96A/26G/	71A/39G/
intronic		Glyma.10G016900	1491050	25A/37T/	9./95A/26T/	5./65A/40T/
intronic		Glyma.10G016900	1491107	38C/24T/	12./27C/91T/	2./41C/67T/
intronic		Glyma.10G016900	1491266	25C/37G/	95C/35G/	66C/44G/
splicing		Glyma.10G016900	1492552	62T/	1C/129T/	19C/91T/
exonic	nonsynonymous SNV	Glyma.10G016900	1493038	62C/	1./129C/	19A/91C/
exonic	nonsynonymous SNV	Glyma.10G016900	1493158	33C/29T/	129C/1T/	110C/
exonic	synonymous SNV	Glyma.10G088900	11856991	1./37A/24G/	32A/98G/	32A/78G/
intronic		Glyma.10G088900	11857389	1./33C/28T/	20./84C/26T/	6./73C/31T/
intronic		Glyma.10G088900	11858007	6./51A/5T/	8./28A/94T/	5./30A/75T/
intronic		Glyma.10G088900	11858062	7./4C/51T/	15./90C/25T/	3./77C/30T/
intronic		Glyma.10G088900	11858475	34G/28T/	5./93G/32T/	77G/33T/
intronic		Glyma.10G088900	11858518	6A/56G/	2./97A/31G/	77A/33G/
intronic		Glyma.10G088900	11858587	61A/1G/	1./32A/97G/	33A/77G/
intronic		Glyma.10G088900	11858642	57C/5G/	1./31C/98G/	1./31C/78G/
intronic		Glyma.10G088900	11858754	27C/35T/	2./31C/97T/	33C/77T/
intronic		Glyma.10G088900	11859095	40A/22G/	2./99A/29G/	77A/33G/
intronic		Glyma.10G088900	11859183	45A/17G/	31A/99G/	31A/79G/
intronic		Glyma.10G088900	11859543	57A/5G/	12./28A/90G/	1./32A/77G/
intronic		Glyma.10G088900	11859583	7A/55C/	12./90A/28C/	1./78A/31C/
intronic		Glyma.10G088900	11859805	45A/17C/	29A/101C/	34A/76C/
exonic	synonymous SNV	Glyma.10G088900	11859854	5A/57C/	100A/30C/	78A/32C/
intronic		Glyma.10G088900	11860368	27A/35G/	23./1A/106G/	6./104G/
intronic		Glyma.10G088900	11860567	34A/28T/	18./111A/1T/	8./102A/
intronic		Glyma.10G088900	11860577	28A/34T/	18./1A/111T/	7./103T/
intronic		Glyma.10G088900	11860659	28A/34G/	5./125G/	110G/
intronic		Glyma.10G088900	11860684	34G/28T/	4./125G/1T/	1./109G/
intronic		Glyma.10G088900	11860753	28A/34T/	1A/129T/	110T/
exonic	synonymous SNV	Glyma.10G088900	11861162	28C/34T/	1C/129T/	110T/
exonic	synonymous SNV	Glyma.10G088900	11861222	42C/20T/	101C/29T/	79C/31T/
intronic		Glyma.10G103200	21745676	1./59A/2G/	10./75A/45G/	72A/38G/
exonic	nonsynonymous SNV	Glyma.10G135700	36614870	1./58C/3T/	95C/35T/	103C/7T/
exonic	synonymous SNV	Glyma.10G135700	36614911	1./61C/	1./65C/64T/	43C/67T/
intronic		Glyma.10G135700	36616192	1./61G/	61C/69G/	66C/44G/
intronic		Glyma.10G135700	36617099	1C/61T/	9C/121T/	20C/90T/
intronic		Glyma.10G135700	36617250	1./1A/60C/	3./23A/104C/	15A/95C/
intronic		Glyma.10G135700	36617350	1./54A/7G/	11./85A/34G/	3./101A/6G/
intronic		Glyma.10G135700	36618445	16A/46C/	30A/100C/	36A/74C/
intronic		Glyma.10G135700	36618614	61C/1T/	105C/25T/	95C/15T/
UTR3		Glyma.10G135700	36619008	1A/61G/	25A/105G/	14A/96G/
UTR5		Glyma.10G138100	37181810	9A/53T/	59A/71T/	46A/64T/
UTR5		Glyma.10G138100	37181829	52C/10T/	72C/58T/	63C/47T/
UTR5		Glyma.10G138100	37182493	61A/1T/	105A/25T/	98A/12T/
intronic		Glyma.10G138100	37183070	9C/53T/	9C/121T/	19C/91T/
exonic	synonymous SNV	Glyma.10G138100	37184301	53A/9G/	1./120A/9G/	1./88A/21G/
exonic	nonsynonymous SNV	Glyma.10G138100	37184547	5A/57T/	42A/88T/	33A/77T/
exonic	synonymous SNV	Glyma.10G138100	37185628	15C/47T/	66C/64T/	48C/62T/
exonic	synonymous SNV	Glyma.10G138100	37185637	53A/9G/	1./119A/10G/	93A/17G/
exonic	synonymous SNV	Glyma.10G230900	46073547	8A/54G/	121A/9G/	107A/3G/
intronic		Glyma.10G230900	46073741	1./24G/37T/	128G/2T/	110G/
intronic		Glyma.10G230900	46074081	2./23G/37T/	3./8G/119T/	3G/107T/
intronic		Glyma.10G230900	46074145	1./23A/38G/	12./9A/109G/	3./3A/104G/
exonic	synonymous SNV	Glyma.10G230900	46074976	2./60G/	117A/13G/	1./105A/4G/
intronic		Glyma.10G230900	46075430	3./50A/9G/	4./3A/123G/	1./2A/107G/
exonic	synonymous SNV	Glyma.10G231000	46077532	46A/16T/	3./122A/5T/	109A/1T/
exonic	synonymous SNV	Glyma.10G231000	46078715	10./18A/34T/	10./112A/8T/	4./103A/3T/
intronic		Glyma.10G231000	46079055	10./43A/9T/	11./8A/111T/	4./4A/102T/
exonic	nonsynonymous SNV	Glyma.10G231000	46079748	9./14C/39T/	9./113C/8T/	4./103C/3T/
exonic	nonsynonymous SNV	Glyma.10G231000	46079877	10./43A/9C/	9./114A/7C/	4./103A/3C/
intronic		Glyma.10G231000	46079973	10./8A/44C/	10./6A/114C/	4./3A/103C/
intronic		Glyma.10G231000	46079990	10./9A/43T/	9./7A/114T/	4./4A/102T/
intronic		Glyma.10G231000	46080018	10./10A/42G/	7./7A/116G/	5./3A/102G/
intronic		Glyma.10G231000	46080027	10./43A/9T/	7./116A/7T/	5./102A/3T/
intronic		Glyma.10G231000	46080119	10./14A/38T/	11./112A/7T/	4./103A/3T/
exonic	nonsynonymous SNV	Glyma.10G231000	46080207	11./37C/14T/	8./9C/113T/	4./3C/103T/
exonic	nonsynonymous SNV	Glyma.10G231100	46085246	11./15C/36T/	9./109C/12T/	3./103C/4T/
exonic	synonymous SNV	Glyma.10G231100	46085267	12./15A/35G/	8./110A/12G/	3./103A/4G/
exonic	nonsynonymous SNV	Glyma.10G231100	46085273	12./20C/30G/	9./12C/109G/	3./4C/103G/
exonic	nonsynonymous SNV	Glyma.10G231100	46085280	12./15G/35T/	8./110G/12T/	3./103G/4T/
exonic	nonsynonymous SNV	Glyma.10G231100	46086375	1./22A/39G/	1./117A/12G/	1./105A/4G/
exonic	synonymous SNV	Glyma.10G231100	46086397	2./19C/41T/	117C/13T/	2./104C/4T/
exonic	synonymous SNV	Glyma.10G231100	46086665	2./1C/59T/	117C/13T/	106C/4T/
intronic		Glyma.10G231100	46086764	2./48A/12T/	1./13A/116T/	5A/105T/
intronic		Glyma.10G231100	46086916	14A/48G/	8./8A/114G/	2./1A/107G/
intronic		Glyma.10G231100	46086948	23A/39T/	12./107A/11T/	3./103A/4T/
intronic		Glyma.10G231100	46087098	62T/	14./102C/14T/	1./105C/4T/
intronic		Glyma.10G231100	46087298	51A/11G/	1./13A/116G/	4A/106G/
intronic		Glyma.10G231100	46087305	15C/47G/	1./117C/12G/	106C/4G/
intronic		Glyma.10G231100	46087358	1./12A/49T/	118A/12T/	105A/5T/
exonic	synonymous SNV	Glyma.10G231100	46087475	47C/15T/	12C/118T/	4C/106T/
intronic		Glyma.10G231100	46087794	29C/33T/	9C/121T/	1C/109T/
exonic	stopgain SNV	Glyma.11G157800	14096323	29C/33T/	3./123C/4T/	110C/
exonic	nonsynonymous SNV	Glyma.11G157800	14096353	24G/38T/	2./122G/6T/	110G/
exonic	nonsynonymous SNV	Glyma.11G157800	14096366	28A/34T/	2./123A/5T/	110A/
exonic	nonsynonymous SNV	Glyma.11G157800	14096376	34A/28T/	1./5A/124T/	110T/
exonic	nonsynonymous SNV	Glyma.11G157800	14096390	28G/34T/	125G/5T/	110G/
exonic	nonsynonymous SNV	Glyma.11G157800	14096815	32G/30T/	5G/125T/	110T/
intronic		Glyma.11G157800	14097021	32A/30G/	4A/126G/	110G/
exonic	nonsynonymous SNV	Glyma.11G157800	14097190	33A/29G/	1./4A/125G/	110G/
exonic	nonsynonymous SNV	Glyma.11G157800	14097221	32C/30T/	4C/126T/	110T/
intronic		Glyma.12G003700	294839	42A/20T/	1./101A/28T/	99A/11T/
exonic	synonymous SNV	Glyma.12G003700	295211	1./54C/7T/	103C/27T/	1./40C/69T/
intronic		Glyma.12G003700	295493	10C/52T/	1./10C/119T/	9C/101T/
exonic	synonymous SNV	Glyma.12G003700	295883	9A/53G/	7A/123G/	2A/108G/
intronic		Glyma.12G003700	296414	20A/42T/	26A/104T/	15A/95T/
exonic	nonsynonymous SNV	Glyma.12G003700	296478	12A/50G/	52A/78G/	60A/50G/
exonic	nonsynonymous SNV	Glyma.12G003700	296493	48C/14G/	80C/50G/	51C/59G/
exonic	synonymous SNV	Glyma.12G003700	296512	30C/32T/	39C/91T/	31C/79T/
exonic	synonymous SNV	Glyma.12G003700	296524	57C/5T/	116C/14T/	56C/54T/
exonic	synonymous SNV	Glyma.12G003700	296527	38C/24T/	85C/45T/	84C/26T/
exonic	nonsynonymous SNV	Glyma.12G003700	296601	9A/53T/	19A/111T/	5A/105T/
UTR5		Glyma.12G012200	896029	1./37A/24G/	125A/5G/	1./107A/2G/
UTR5		Glyma.12G012200	896082	25C/37T/	5C/125T/	2C/108T/
exonic	synonymous SNV	Glyma.12G012200	896305	1./23A/38G/	5A/125G/	2A/108G/
exonic	nonsynonymous SNV	Glyma.12G012200	896340	24C/38G/	5C/125G/	2C/108G/
intronic		Glyma.12G012200	896452	1./24A/37G/	5A/125G/	2A/108G/
intronic		Glyma.12G012200	896511	10C/52G/	71C/59G/	77C/33G/
intronic		Glyma.12G012200	896965	8A/54T/	33A/97T/	72A/38T/
intronic		Glyma.12G012200	897073	53A/9C/	89A/41C/	105A/5C/
intronic		Glyma.12G012200	897142	58C/4G/	90C/40G/	105C/5G/
exonic	nonsynonymous SNV	Glyma.12G012200	897217	36A/26G/	75A/55G/	79A/31G/
exonic	synonymous SNV	Glyma.12G012200	897366	40C/22T/	95C/35T/	36C/74T/
intronic		Glyma.12G012200	897405	4./25A/33G/	19./35A/76G/	5./76A/29G/
exonic	synonymous SNV	Glyma.12G012200	897547	1./27A/34C/	7./34A/89C/	1./73A/36C/
intronic		Glyma.12G012200	897630	1./25A/36G/	7./33A/90G/	1./72A/37G/
intronic		Glyma.12G012200	898148	51C/11T/	98C/32T/	36C/74T/
intronic		Glyma.12G012200	898456	15C/47G/	1./4C/125G/	110G/
UTR3		Glyma.12G012200	899215	4C/58T/	32C/98T/	71C/39T/
intronic		Glyma.12G173000	32965512	22C/40T/	8C/122T/	110T/
intronic		Glyma.12G173000	32965527	18C/44T/	2./128T/	1./109T/
intronic		Glyma.12G173000	32965734	44A/18T/	130A/	110A/
exonic	nonsynonymous SNV	Glyma.12G173000	32965786	18A/44T/	130T/	110T/
exonic	nonsynonymous SNV	Glyma.12G173000	32965827	44C/18T/	130C/	110C/
exonic	nonsynonymous SNV	Glyma.12G173000	32965833	18A/44G/	130G/	110G/
exonic	nonsynonymous SNV	Glyma.13G080200	18671766	35A/27T/	2./124A/4T/	110A/
intronic		Glyma.13G080200	18671973	59A/3G/	125A/5G/	82A/28G/
intronic		Glyma.13G080200	18672064	59C/3T/	125C/5T/	82C/28T/
intronic		Glyma.13G080200	18672139	3A/59G/	5A/125G/	27A/83G/
splicing		Glyma.13G080200	18672203	37A/25G/	12A/118G/	1A/109G/
exonic	nonsynonymous SNV	Glyma.13G080200	18672245	25A/37G/	118A/12G/	109A/1G/
exonic	nonsynonymous SNV	Glyma.13G080200	18672311	16A/46G/	5A/125G/	28A/82G/
intronic		Glyma.13G080200	18672586	25G/37T/	118G/12T/	109G/1T/
intronic		Glyma.13G080200	18672642	2./26A/34T/	7./112A/11T/	109A/1T/
intronic		Glyma.13G080200	18672681	2./15C/45T/	13./5C/112T/	3./27C/80T/
intronic		Glyma.13G080200	18672754	2./27C/33T/	17./104C/9T/	3./106C/1T/
intronic		Glyma.13G080200	18672850	2./35C/25T/	3./11C/116T/	1C/109T/
intronic		Glyma.13G080200	18672867	2./46C/14T/	3./121C/6T/	82C/28T/
splicing		Glyma.13G080200	18672869	27A/35G/	2./4A/124G/	110G/
exonic	synonymous SNV	Glyma.13G080200	18672882	61C/1T/	2./120C/8T/	82C/28T/
exonic	nonsynonymous SNV	Glyma.13G080200	18672983	37A/25G/	1./12A/117G/	1A/109G/
exonic	nonsynonymous SNV	Glyma.13G080200	18672997	25A/37G/	1./117A/12G/	109A/1G/
UTR5		Glyma.13G111900	22524514	17C/45G/	1./1C/128G/	110G/
UTR5		Glyma.13G111900	22524553	58A/4G/	1./102A/27G/	1./102A/7G/
UTR5		Glyma.13G111900	22524577	1./22A/39T/	1./86A/43T/	92A/18T/
exonic	synonymous SNV	Glyma.13G111900	22524848	34G/28T/	30G/100T/	7G/103T/
exonic	nonsynonymous SNV	Glyma.13G111900	22524851	32G/30T/	129G/1T/	110G/
intronic		Glyma.13G111900	22525479	7./1A/54G/	99A/31G/	103A/7G/
intronic		Glyma.13G111900	22525612	58A/4G/	102A/28G/	1./102A/7G/
intronic		Glyma.13G111900	22525786	59C/3T/	101C/29T/	103C/7T/
UTR5		Glyma.13G111900	22526441	31C/31T/	31C/99T/	7C/103T/
intronic		Glyma.13G111900	22526656	59A/3G/	1./102A/27G/	102A/8G/
intronic		Glyma.13G111900	22526662	3G/59T/	1./27G/102T/	8G/102T/
intronic		Glyma.13G111900	22526889	34C/28T/	128C/2T/	110C/
intronic		Glyma.13G111900	22527169	58A/4G/	103A/27G/	103A/7G/
intronic		Glyma.13G111900	22527366	30A/32C/	101A/29C/	103A/7C/
intronic		Glyma.13G111900	22527453	57C/5T/	102C/28T/	104C/6T/
intronic		Glyma.13G111900	22528589	30A/32G/	1./99A/30G/	102A/8G/
intronic		Glyma.13G111900	22529282	36C/26G/	31C/99G/	7C/103G/
intronic		Glyma.13G111900	22529350	31A/31C/	99A/31C/	103A/7C/
UTR5		Glyma.13G111900	22529395	62T/	27G/103T/	7G/103T/
intronic		Glyma.13G111900	22529843	33A/29G/	29A/101G/	8A/102G/
intronic		Glyma.13G111900	22530010	34A/28G/	31A/99G/	7A/103G/
intronic		Glyma.13G111900	22530037	5A/57G/	28A/102G/	7A/103G/
intronic		Glyma.13G111900	22530083	33A/29C/	31A/99C/	7A/103C/
intronic		Glyma.13G111900	22530267	29A/33G/	2A/128G/	110G/
intronic		Glyma.13G111900	22530822	31G/31T/	100G/30T/	103G/7T/
UTR3		Glyma.13G111900	22531903	29A/33T/	96A/34T/	96A/14T/
UTR3		Glyma.13G111900	22532031	30G/32T/	95G/35T/	98G/12T/
intronic		Glyma.13G364700	45101784	11./27A/24T/	16./95A/19T/	106A/4T/
intronic		Glyma.13G364700	45102730	1./45C/16G/	2./127C/1G/	1./109C/
intronic		Glyma.13G364700	45102792	17A/45G/	1./1A/128G/	1./109G/
intronic		Glyma.13G364700	45103229	45A/17G/	112A/18G/	106A/4G/
intronic		Glyma.13G364700	45103371	1./17C/44T/	19C/111T/	4C/106T/
intronic		Glyma.13G364700	45103666	48G/14T/	112G/18T/	106G/4T/
exonic	nonsynonymous SNV	Glyma.13G364700	45103928	1C/61G/	25C/105G/	2C/108G/
exonic	synonymous SNV	Glyma.13G364700	45103929	21A/41G/	18A/112G/	5A/105G/
intronic		Glyma.13G364700	45104268	51A/11T/	112A/18T/	106A/4T/
UTR5		Glyma.13G364700	45104438	45C/17T/	112C/18T/	106C/4T/
UTR5		Glyma.14G006100	484208	16A/46G/	23A/107G/	18A/92G/
UTR5		Glyma.14G006100	484235	1./45A/16G/	107A/23G/	92A/18G/
UTR5		Glyma.14G006100	485327	16C/46T/	24C/106T/	18C/92T/
exonic	synonymous SNV	Glyma.14G006100	485676	1./43C/18T/	94C/36T/	87C/23T/
intronic		Glyma.14G006100	485906	7./44A/11T/	12./108A/10T/	7./94A/9T/
intronic		Glyma.14G006100	485961	1./21G/40T/	20G/110T/	23G/87T/
intronic		Glyma.14G006100	486025	8./17G,A/23T/	7./16G,A/77T/	10./14G,A/69T/
intronic		Glyma.14G006100	486059	1./42A/19G/	3./90A/37G/	1./87A/22G/
intronic		Glyma.14G006100	486078	1./42A/19G/	3./90A/37G/	87A/23G/
intronic		Glyma.14G006100	486166	23C/39T/	2./19C/109T/	23C/87T/
intronic		Glyma.14G006100	486211	20A/42G/	38A/92G/	25A/85G/
intronic		Glyma.14G006100	486352	19A/43G/	1./39A/90G/	24A/86G/
intronic		Glyma.14G006100	486384	43A/19T/	2./55A/73T/	46A/64T/
intronic		Glyma.14G006100	486405	56C/6T/	2./109C/19T/	104C/6T/
intronic		Glyma.14G006100	486456	22A/40G/	2./19A/109G/	23A/87G/
intronic		Glyma.14G006100	486543	23C,A/20T/	2./18C,A/72T/	1./22C,A/63T/
intronic		Glyma.14G006100	486583	43A/19G/	1./93A/36G/	86A/24G/
intronic		Glyma.14G006100	486616	42A/20C/	56A/74C/	47A/63C/
intronic		Glyma.14G006100	486627	19A/43T/	1./36A/93T/	25A/85T/
intronic		Glyma.14G006100	486628	42A/20G/	1./54A/75G/	47A/63G/
intronic		Glyma.14G006100	486678	48A/14G/	1./105A/24G/	92A/18G/
intronic		Glyma.14G006100	486700	19C/43T/	38C/92T/	23C/87T/
intronic		Glyma.14G006100	486828	19C/43T/	73C/57T/	1./63C/46T/
intronic		Glyma.14G006100	486982	2./38A/22C/	18./50A/62C/	10./45A/55C/
intronic		Glyma.14G006100	487208	40A/22C/	8./53A/69C/	2./46A/62C/
intronic		Glyma.14G006100	487282	4./38C/20T/	5./56C/69T/	5./46C/59T/
intronic		Glyma.14G006100	487383	1./39C/22T/	4./55C/71T/	8./44C/58T/
intronic		Glyma.14G006100	487388	1./39C/22T/	3./56C/71T/	8./44C/58T/
intronic		Glyma.14G006100	487477	22A/40C/	12./66A/52C/	3./62A/45C/
intronic		Glyma.14G006100	487485	22C/40T/	14./65C/51T/	3./62C/45T/
intronic		Glyma.14G006100	487489	21A/41G/	14./65A/51G/	3./62A/45G/
intronic		Glyma.14G006100	487497	22A/40C/	13./66A/51C/	3./62A/45C/
intronic		Glyma.14G006100	487554	2./45C/15T/	18./49C/63T/	5./44C/61T/
UTR5		Glyma.14G006100	487798	12C/50T/	4./22C/104T/	18C/92T/
UTR5		Glyma.14G006100	487901	49A/13G/	105A/25G/	1./91A/18G/
UTR5		Glyma.14G006100	487923	1./48A/13C/	1./105A/24C/	1./91A/18C/
UTR5		Glyma.14G006100	487945	43G/19T/	56G/74T/	1./43G/66T/
UTR5		Glyma.14G006100	488130	1./18C/43G/	75C/55G/	64C/46G/
exonic	nonsynonymous SNV	Glyma.14G006100	488224	20A/42G/	72A/58G/	1./62A/47G/
exonic	nonsynonymous SNV	Glyma.14G006100	488280	56A/6T/	116A/14T/	103A/7T/
exonic	synonymous SNV	Glyma.14G006100	488324	21A/41G/	1./72A/57G/	65A/45G/
intronic		Glyma.14G006100	488372	40G/22T/	111G/19T/	89G/21T/
exonic	synonymous SNV	Glyma.14G006100	488516	1./1A/60G/	21A/109G/	18A/92G/
exonic	synonymous SNV	Glyma.14G006100	488618	30C/32T/	109C/21T/	88C/22T/
intronic		Glyma.14G006100	489452	9A/53T/	1./73A/56T/	63A/47T/
UTR3		Glyma.14G006100	489921	1./49C/12T/	105C/25T/	92C/18T/
UTR5		Glyma.14G032900	2394041	58A/4T/	103A/27T/	84A/26T/
UTR5		Glyma.14G032900	2394228	39G/23T/	55G/75T/	35G/75T/
exonic	nonsynonymous SNV	Glyma.14G032900	2394324	42C/20T/	122C/8T/	106C/4T/
exonic	synonymous SNV	Glyma.14G032900	2394331	3C/59T/	76C/54T/	75C/35T/
intronic		Glyma.14G032900	2394598	46C/16T/	86C/44T/	80C/30T/
intronic		Glyma.14G032900	2395215	2./14A/46T/	16./34A/80T/	5./32A/73T/
intronic		Glyma.14G032900	2395222	3./14C/45T/	13./35C/82T/	4./33C/73T/
intronic		Glyma.14G032900	2395266	1./59A/2G/	7./55A/68G/	2./43A/65G/
intronic		Glyma.14G032900	2395269	1./48A/13G/	6./89A/35G/	2./71A/37G/
intronic		Glyma.14G032900	2395288	1./19A/42G/	18A/112G/	3./5A/102G/
intronic		Glyma.14G032900	2395418	1./48A/13G/	4./110A/16G/	105A/5G/
intronic		Glyma.14G032900	2395446	1./58G/3T/	3./53G/74T/	1./35G/74T/
intronic		Glyma.14G032900	2395469	1./38A/23T/	5./76A/49T/	3./74A/33T/
intronic		Glyma.14G032900	2395474	1./17G/44T/	5./33G/92T/	3./27G/80T/
intronic		Glyma.14G032900	2395641	2./17G/43T/	21./30G/79T/	2./26G/82T/
intronic		Glyma.14G032900	2395649	2./17C/43T/	18./30C/82T/	3./24C/83T/
intronic		Glyma.14G032900	2395690	1./53A/8T/	14./47A/69T/	5./33A/72T/
intronic		Glyma.14G032900	2395718	45A/17C/	12./88A/30C/	5./78A/27C/
intronic		Glyma.14G032900	2395719	45C/17T/	12./88C/30T/	5./78C/27T/
intronic		Glyma.14G032900	2395991	22A/40C/	35A/95C/	27A/83C/
intronic		Glyma.14G032900	2395994	35C/27T/	79C/51T/	76C/34T/
intronic		Glyma.14G032900	2396040	5C/57T/	17C/113T/	8C/102T/
intronic		Glyma.14G032900	2396191	7./19A/36G/	1./1A/128G/	1A/109G/
intronic		Glyma.14G032900	2396283	25C/37G/	123C/7G/	108C/2G/
intronic		Glyma.14G032900	2396378	1./22G/39T/	16G/114T/	12G/98T/
intronic		Glyma.14G032900	2396515	15A/47C/	89A/41C/	81A/29C/
intronic		Glyma.14G032900	2396620	48A/14G/	1./93A/36G/	82A/28G/
intronic		Glyma.14G032900	2397039	1./32G/29T/	50G/80T/	35G/75T/
intronic		Glyma.14G032900	2397095	40A/22T/	51A/79T/	1./35A/74T/
intronic		Glyma.14G032900	2397175	46G/16T/	2./54G/74T/	37G/73T/
intronic		Glyma.14G032900	2397184	46A/16C/	2./54A/74C/	36A/74C/
intronic		Glyma.14G032900	2397205	55A/7G/	1./54A/75G/	1./36A/73G/
intronic		Glyma.14G032900	2397320	47A/15T/	55A/75T/	35A/75T/
exonic	nonsynonymous SNV	Glyma.14G032900	2397593	1./47A/14T/	1./78A/51T/	77A/33T/
intronic		Glyma.14G032900	2397964	1./47A/14T/	14./47A/69T/	33A/77T/
intronic		Glyma.14G032900	2398287	40A/22T/	109A/21T/	103A/7T/
intronic		Glyma.14G032900	2398299	8A/54T/	74A/56T/	75A/35T/
intronic		Glyma.14G032900	2398436	39A/23T/	110A/20T/	103A/7T/
intronic		Glyma.14G032900	2398449	52A/10C/	1./92A/37C/	81A/29C/
exonic	synonymous SNV	Glyma.14G032900	2398641	5A/57T/	75A/55T/	76A/34T/
exonic	synonymous SNV	Glyma.14G032900	2398779	5C/57T/	18C/112T/	5C/105T/
exonic	nonsynonymous SNV	Glyma.14G032900	2398780	40A/22T/	130A/	110A/
exonic	nonsynonymous SNV	Glyma.14G032900	2398850	45C/17T/	53C/77T/	35C/75T/
exonic	synonymous SNV	Glyma.14G032900	2398992	57A/5G/	94A/36G/	86A/24G/
exonic	nonsynonymous SNV	Glyma.14G032900	2399085	23C/39G/	130G/	110G/
UTR3		Glyma.14G032900	2399120	33A/29G/	92A/38G/	81A/29G/
UTR3		Glyma.14G032900	2399151	52G/10T/	92G/38T/	82G/28T/
UTR3		Glyma.14G032900	2399234	15C/47T/	1./50C/79T/	32C/78T/
UTR3		Glyma.14G032900	2399337	39C/23G/	2./128C/	1./109C/
UTR3		Glyma.14G032900	2399445	8./17A/37T/	9./121T/	4./106T/
UTR3		Glyma.14G032900	2399492	29A/33G/	5./4A/121G/	110G/
intronic		Glyma.14G044200	3352813	33A/5G,C/	4./80A/18G,C/	65A/32G,C/
intronic		Glyma.14G044200	3352823	1./40A/21G/	5./44A/81G/	50A/60G/
intronic		Glyma.14G044200	3352862	2A/60T/	6./16A/108T/	10A/100T/
intronic		Glyma.14G044200	3353066	13C/49T/	1./1C/128T/	5C/105T/
intronic		Glyma.14G044200	3353089	22A/40T/	1./97A/32T/	70A/40T/
intronic		Glyma.14G044200	3353099	40A/22G/	1./32A/97G/	41A/69G/
intronic		Glyma.14G044200	3353118	59A/3G/	1./111A/18G/	101A/9G/
exonic	nonsynonymous SNV	Glyma.14G044200	3353212	19A/43T/	1./41A/88T/	20A/90T/
exonic	nonsynonymous SNV	Glyma.14G044200	3353233	3A/59G/	1./19A/110G/	9A/101G/
exonic	nonsynonymous SNV	Glyma.14G044200	3353266	43G/19T/	90G/40T/	89G/21T/
exonic	synonymous SNV	Glyma.14G044200	3353268	26C/36T/	98C/32T/	70C/40T/
exonic	stopgain SNV	Glyma.14G044200	3353289	37A/25G/	14A/116G/	7A/103G/
intronic		Glyma.14G044200	3353310	6C/56T/	20C/110T/	10C/100T/
intronic		Glyma.14G044200	3353330	25C/37T/	1./98C/31T/	71C/39T/
intronic		Glyma.14G044200	3353392	3C/59T/	1./19C/110T/	10C/100T/
intronic		Glyma.14G044200	3353416	35A/27T/	4./13A/113T/	6A/104T/
intronic		Glyma.14G044200	3353427	61A/1T/	4./112A/14T/	80A/30T/
intronic		Glyma.14G044200	3353428	39A/23G/	4./100A/26G/	78A/32G/
intronic		Glyma.14G044200	3353492	7A/55C/	18A/112C/	10A/100C/
intronic		Glyma.14G044200	3353499	2C/60T/	43C/87T/	47C/63T/
exonic	synonymous SNV	Glyma.14G044200	3353520	60A/2T/	87A/43T/	63A/47T/
exonic	synonymous SNV	Glyma.14G044200	3353538	55C/7T/	112C/18T/	99C/11T/
exonic	nonsynonymous SNV	Glyma.14G044200	3353543	40A/22T/	117A/13T/	108A/2T/
exonic	synonymous SNV	Glyma.14G044200	3353553	59G/3T/	112G/18T/	100G/10T/
exonic	nonsynonymous SNV	Glyma.14G044200	3353586	60A/2G/	112A/18G/	77A/33G/
exonic	synonymous SNV	Glyma.14G044200	3353670	58C/4T/	1./111C/18T/	75C/35T/
intronic		Glyma.14G044200	3353912	1./60A/1C/	1./111A/18C/	77A/33C/
intronic		Glyma.14G044200	3353926	1./47C/14G/	1./89C/40G/	2./67C/41G/
intronic		Glyma.14G044200	3353932	1./26A/35T/	1./5A/124T/	1./5A/104T/
intronic		Glyma.14G044200	3353980	62T/	2./21C/107T/	1./28C/81T/
intronic		Glyma.14G044200	3353984	1./50C/11G/	1./118C/11G/	107C/3G/
exonic	nonsynonymous SNV	Glyma.14G044200	3354018	1./58C/3G/	106C/24G/	1./87C/22G/
exonic	nonsynonymous SNV	Glyma.14G044200	3354025	1./3C/58T/	24C/106T/	21C/89T/
intronic		Glyma.14G044200	3354099	44A/18C/	1./55A/74C/	1./36A/73C/
exonic	nonsynonymous SNV	Glyma.14G044200	3354237	1./61G/	5./19C/106G/	28C/82G/
exonic	nonsynonymous SNV	Glyma.14G044200	3354250	60C/2T/	5./107C/18T/	76C/34T/
intronic		Glyma.14G044200	3354326	54A/8C/	2./87A/41C/	58A/52C/
exonic	synonymous SNV	Glyma.14G044200	3354653	41C/21T/	1./53C/76T/	2./50C/58T/
exonic	synonymous SNV	Glyma.14G044200	3354722	1./6G/55T/	30G/100T/	1./31G/78T/
exonic	nonsynonymous SNV	Glyma.14G149200	32211812	48C/14T/	127C/3T/	107C/3T/
exonic	synonymous SNV	Glyma.14G149200	32211912	1./58A/3G/	7A/123G/	1A/109G/
exonic	synonymous SNV	Glyma.14G149200	32212547	1./20C/41T/	2./120C/8T/	109C/1T/
intronic		Glyma.14G152200	32993552	58C/4T/	3./106C/21T/	106C/4T/
intronic		Glyma.14G152200	32993671	25C/37T/	8./107C/15T/	109C/1T/
intronic		Glyma.14G152200	32994001	62C/	6./19A/105C/	2./4A/104C/
exonic	nonsynonymous SNV	Glyma.14G152200	32994366	1./58C/3T/	109C/21T/	1./106C/3T/
exonic	nonsynonymous SNV	Glyma.14G152200	32994605	1C/61T/	20C/110T/	3C/107T/
exonic	nonsynonymous SNV	Glyma.14G152200	32994662	60C/2T/	109C/21T/	105C/5T/
intronic		Glyma.14G152200	32994744	1A/61T/	20A/110T/	3A/107T/
exonic	nonsynonymous SNV	Glyma.14G152200	32994796	37A/25G/	1./16A/113G/	1A/109G/
intronic		Glyma.14G152200	32994974	24C/38T/	2./114C/14T/	1./107C/2T/
intronic		Glyma.14G152200	32995000	1./23A/38T/	7./106A/17T/	1./107A/2T/
intronic		Glyma.14G152200	32995001	1./29A/32T/	7./106A/17T/	1./108A/1T/
intronic		Glyma.14G152200	32995221	62T/	5./19A/106T/	1./4A/105T/
intronic		Glyma.14G152200	32995298	62T/	1./20C/109T/	4C/106T/
intronic		Glyma.14G152200	32995305	47C/15G/	1./39C/90G/	5C/105G/
exonic	nonsynonymous SNV	Glyma.14G152200	32995382	61C/1T/	110C/20T/	107C/3T/
exonic	synonymous SNV	Glyma.14G191400	45610988	48A/14G/	78A/52G/	35A/75G/
exonic	synonymous SNV	Glyma.14G191400	45611033	6C/56T/	69C/61T/	31C/79T/
intronic		Glyma.14G191400	45611141	30C/32T/	2./51C/77T/	74C/36T/
intronic		Glyma.14G191400	45611147	50C/12T/	2./119C/9T/	107C/3T/
intronic		Glyma.14G191400	45611173	1./19G/42T/	1./52G/77T/	75G/35T/
intronic		Glyma.14G191400	45611178	46C/16T/	2./76C/52T/	35C/75T/
intronic		Glyma.14G191400	45611188	57A/5T/	1./63A/66T/	79A/31T/
intronic		Glyma.14G191400	45611205	21A/41G/	52A/78G/	77A/33G/
exonic	nonsynonymous SNV	Glyma.14G191400	45611271	17A/45G/	50A/80G/	76A/34G/
exonic	synonymous SNV	Glyma.14G191400	45611342	42A/20G/	1./78A/51G/	33A/77G/
exonic	nonsynonymous SNV	Glyma.14G191400	45611373	20C/42T/	1./52C/77T/	76C/34T/
exonic	nonsynonymous SNV	Glyma.14G191400	45611380	17A/45G/	1./52A/77G/	75A/35G/
exonic	nonsynonymous SNV	Glyma.14G191400	45611394	17A/45G/	1./52A/77G/	74A/36G/
exonic	synonymous SNV	Glyma.14G191400	45611426	17C/45T/	1./51C/78T/	74C/36T/
exonic	synonymous SNV	Glyma.14G191400	45611653	42C/20T/	78C/52T/	34C/76T/
exonic	nonsynonymous SNV	Glyma.14G191400	45611769	49C/13T/	121C/9T/	108C/2T/
exonic	synonymous SNV	Glyma.14G191400	45611821	41A/21G/	79A/51G/	34A/76G/
exonic	nonsynonymous SNV	Glyma.14G191400	45611841	2A/60G/	50A/80G/	76A/34G/
exonic	nonsynonymous SNV	Glyma.14G191400	45611975	46C/16G/	78C/52G/	34C/76G/
exonic	synonymous SNV	Glyma.14G191400	45612004	18C/44T/	52C/78T/	76C/34T/
exonic	nonsynonymous SNV	Glyma.14G191400	45612009	15A/47G/	52A/78G/	76A/34G/
exonic	nonsynonymous SNV	Glyma.14G191400	45612044	23A/39G/	77A/53G/	34A/76G/
intronic		Glyma.14G191400	45612286	46G/16T/	11./71G/48T/	34G/76T/
intronic		Glyma.14G191400	45612300	46C/16T/	11./71C/48T/	34C/76T/
intronic		Glyma.14G191400	45612328	1./43A/18G/	13./69A/48G/	1./34A/75G/
exonic	synonymous SNV	Glyma.14G191400	45612462	16C/46T/	52C/78T/	75C/35T/
exonic	nonsynonymous SNV	Glyma.14G191400	45612536	46C/16T/	1./78C/51T/	1./34C/75T/
exonic	nonsynonymous SNV	Glyma.14G191400	45612578	20A/42G/	1./51A/78G/	76A/34G/
exonic	synonymous SNV	Glyma.14G191400	45612585	16C/46G/	1./51C/78G/	76C/34G/
UTR5		Glyma.15G008900	704484	10A/52T/	73A/57T/	36A/74T/
intronic		Glyma.15G008900	704598	24A/38T/	73A/57T/	34A/76T/
intronic		Glyma.15G008900	704675	51G/11T/	1./58G/71T/	76G/34T/
intronic		Glyma.15G008900	704693	49C/13G/	1./58C/71G/	78C/32G/
intronic		Glyma.15G008900	704977	20A/42C/	1./129C/	110C/
intronic		Glyma.15G008900	705753	15C/47T/	1./71C/58T/	35C/75T/
intronic		Glyma.15G008900	706427	12A/50G/	4./69A/57G/	34A/76G/
exonic	synonymous SNV	Glyma.15G008900	706790	45A/17T/	57A/73T/	75A/35T/
intronic		Glyma.15G008900	708145	46A/16G/	69A/61G/	28A/82G/
intronic		Glyma.15G009800	754584	57A/5T/	1./52A/77T/	63A/47T/
intronic		Glyma.15G009800	755785	15C/47T/	81C/49T/	46C/64T/
intronic		Glyma.15G009800	755848	14A/48T/	80A/50T/	47A/63T/
intronic		Glyma.15G009800	758058	33G/29T/	82G/48T/	46G/64T/
UTR5		Glyma.15G009800	758846	2A/60G/	11A/119G/	40A/70G/
UTR5		Glyma.15G127500	10122920	1./27A/34C/	85A/45C/	1./74A/35C/
exonic	synonymous SNV	Glyma.15G127500	10123445	1./1A/60T/	83A/47T/	76A/34T/
intronic		Glyma.15G127500	10123481	1./3A/58T/	83A/47T/	2./74A/34T/
intronic		Glyma.15G127500	10123516	1./40A/21T/	5./124A/1T/	4./105A/1T/
intronic		Glyma.15G127500	10123543	1./3A,T/58C/	13./54A,T/44C/	11./57A,T/31C/
intronic		Glyma.15G127500	10123574	53C/9G/	18./94C/18G/	12./87C/11G/
intronic		Glyma.15G127500	10123887	2./60C/	19./59C/52T/	8./41C/61T/
intronic		Glyma.15G127500	10123919	1./25A/36T/	18./80A/32T/	7./70A/33T/
intronic		Glyma.15G127500	10123976	1./37C/24T/	18./34C/78T/	9./33C/68T/
intronic		Glyma.15G127500	10123982	1./3G/58T/	19./34G/77T/	9./33G/68T/
intronic		Glyma.15G127500	10124010	2./25A/35C/	16./78A/36C/	8./70A/32C/
intronic		Glyma.15G127500	10124054	3./36A/23G/	11./35A/84G/	5./33A/72G/
intronic		Glyma.15G127500	10124092	10A/52G/	4./84A/42G/	74A/36G/
intronic		Glyma.15G127500	10124184	1./37A/24G/	3./42A/85G/	3./35A/72G/
intronic		Glyma.15G127500	10124342	1./28A/33C/	17./77A/36C/	6./70A/34C/
intronic		Glyma.15G127500	10124462	2./12A/48C/	20./77A/33C/	7./71A/32C/
intronic		Glyma.15G127500	10124466	2./21A/39T/	20./109A/1T/	7./103A/
intronic		Glyma.15G127500	10124727	1./39A/22T/	16./113A/1T/	5./105A/
intronic		Glyma.15G127500	10124799	41A/21G/	1./128A/1G/	3./107A/
intronic		Glyma.15G127500	10124838	21G/41T/	1./1G/128T/	2./108T/
intronic		Glyma.15G127500	10125064	1./39A/22G/	15./114A/1G/	3./107A/
intronic		Glyma.15G127500	10125198	1./61G/	22./15A/93G/	4./11A/95G/
intronic		Glyma.15G127500	10125230	62T/	19./51A/60T/	6./59A/45T/
intronic		Glyma.15G127500	10125258	23A/39G/	7./1A/122G/	1A/109G/
intronic		Glyma.15G127500	10125322	55A/7C/	2./106A/22C/	97A/13C/
intronic		Glyma.15G127500	10125705	1./16C/45T/	4./102C/24T/	98C/12T/
intronic		Glyma.15G127500	10125866	1./30A/31G/	13./37A/80G/	6./31A/73G/
intronic		Glyma.15G127500	10126008	1./59C/2T/	11./83C/36T/	6./70C/34T/
intronic		Glyma.15G127500	10126083	62A/	7./62A/61G/	44A/66G/
intronic		Glyma.15G127500	10126157	44A/18G/	3./88A/39G/	75A/35G/
intronic		Glyma.15G127500	10126556	19A/43G/	1./40A/89G/	4./32A/74G/
intronic		Glyma.15G127500	10127041	3./23C/36T/	20./108C/2T/	3./107C/
intronic		Glyma.15G127500	10127110	43C/19G/	15./82C/33G/	4./72C/34G/
intronic		Glyma.15G127500	10127551	61G/1T/	2./106G/22T/	97G/13T/
intronic		Glyma.15G127500	10127884	25C/37T/	3./65C/62T/	2./63C/45T/
intronic		Glyma.15G127500	10127947	1./18A/43T/	9./62A/59T/	2./42A/66T/
intronic		Glyma.15G127500	10128121	19A/43G/	6./60A/64G/	3./42A/65G/
intronic		Glyma.15G127500	10128174	62T/	3./21C/106T/	3./11C/96T/
intronic		Glyma.15G127500	10128180	1./37A/24T/	3./65A/62T/	2./44A/64T/
intronic		Glyma.15G127500	10128197	1./23G/38T/	3./63G/64T/	2./63G/45T/
intronic		Glyma.15G127500	10128467	1./37A/24G/	1./62A/67G/	66A/44G/
exonic	nonsynonymous SNV	Glyma.15G127500	10128698	45G/17T/	1./85G/44T/	77G/33T/
UTR3		Glyma.15G127500	10128783	17A/45C/	2./42A/86C/	32A/78C/
UTR3		Glyma.15G127500	10128826	39C/23T/	9./121C/	110C/
exonic	synonymous SNV	Glyma.15G136700	11054103	31A/31G/	130A/	110A/
exonic	synonymous SNV	Glyma.15G136700	11054370	4A/58G/	76A/54G/	65A/45G/
intronic		Glyma.15G136700	11054594	26A/36G/	52A/78G/	45A/65G/
intronic		Glyma.15G136700	11054731	4A/58T/	76A/54T/	65A/45T/
intronic		Glyma.15G136700	11054793	58A/4T/	2./54A/74T/	44A/66T/
intronic		Glyma.15G136700	11055009	23./6A/33C/	1./78A/51C/	65A/45C/
intronic		Glyma.15G136700	11055246	37A/25C/	2./127A/1C/	110A/
intronic		Glyma.15G136700	11055735	29A/33G/	129A/1G/	110A/
intronic		Glyma.15G136700	11055787	62G/	76A/54G/	67A/43G/
intronic		Glyma.15G136700	11055973	24A/38G/	129A/1G/	110A/
intronic		Glyma.15G136700	11057354	33C/29T/	129C/1T/	110C/
intronic		Glyma.15G136700	11057486	36A/26G/	1./1A/128G/	110G/
intronic		Glyma.15G136700	11058130	1A/61T/	52A/78T/	43A/67T/
intronic		Glyma.15G136700	11058236	46C/16T/	54C/76T/	43C/67T/
UTR3		Glyma.15G146800	12076353	53C/9G/	6C/124G/	2C/108G/
exonic	nonsynonymous SNV	Glyma.15G146800	12076661	52A/10T/	6A/124T/	2A/108T/
intronic		Glyma.15G146800	12077231	35C/27T/	1C/129T/	110T/
intronic		Glyma.15G146800	12077363	20A/42C/	1A/129C/	110C/
exonic	nonsynonymous SNV	Glyma.15G146800	12078216	52C/10T/	6C/124T/	2C/108T/
intronic		Glyma.15G151800	12576072	42C/20T/	1./129C/	110C/
intronic		Glyma.15G151800	12577266	3./28C/31T/	15./113C/2T/	11./98C/1T/
intronic		Glyma.15G151800	12577489	43A/19T/	4./3A/123T/	2A/108T/
intronic		Glyma.15G151800	12577666	1./61C/	13./71A/46C/	6./70A/34C/
intronic		Glyma.15G151800	12577994	32A/30G/	3A/127G/	2A/108G/
intronic		Glyma.15G151800	12578015	10A/52C/	1./126A/3C/	108A/2C/
intronic		Glyma.15G151800	12578343	1./48A/13G/	3A/127G/	1A/109G/
intronic		Glyma.15G151800	12578888	50A/12C/	4./3A/123C/	1./1A/108C/
intronic		Glyma.15G151800	12579802	38C/24T/	3C/127T/	1C/109T/
UTR3		Glyma.15G151800	12580493	10A/52G/	128A/2G/	109A/1G/
UTR3		Glyma.15G151800	12580778	9C/53T/	127C/3T/	110C/
exonic	stopgain SNV	Glyma.15G151900	12582256	5./11G/46T/	127G/3T/	109G/1T/
intronic		Glyma.15G151900	12582474	4./54G/4T/	106G/24T/	108G/2T/
exonic	nonsynonymous SNV	Glyma.15G151900	12582591	5./39A/18G/	8A/122G/	1A/109G/
exonic	nonsynonymous SNV	Glyma.15G151900	12582631	6./45A/11T/	2A/128T/	1A/109T/
exonic	nonsynonymous SNV	Glyma.15G151900	12582705	4./20A/38G/	127A/3G/	110A/
intronic		Glyma.15G151900	12582831	5./46A/11T/	3A/127T/	1A/109T/
intronic		Glyma.15G151900	12582892	5./46C/11G/	3C/127G/	1C/109G/
intronic		Glyma.15G151900	12583173	4./2C/56G/	40C/90G/	30C/80G/
intronic		Glyma.15G151900	12583288	5./44A/13T/	1./3A/126T/	1A/109T/
intronic		Glyma.15G151900	12583426	5./2A/55G/	1./37A/92G/	31A/79G/
exonic	synonymous SNV	Glyma.15G151900	12583566	3./13A/46G/	23A/107G/	3A/107G/
exonic	nonsynonymous SNV	Glyma.15G151900	12583604	3./12G/47T/	19G/111T/	2G/108T/
exonic	synonymous SNV	Glyma.15G151900	12583608	3./55A/4G/	49A/81G/	1./33A/76G/
exonic	synonymous SNV	Glyma.15G151900	12583611	3./10A/49G/	20A/110G/	1./2A/107G/
exonic	nonsynonymous SNV	Glyma.15G151900	12584150	3./11A/48T/	127A/3T/	109A/1T/
exonic	synonymous SNV	Glyma.15G151900	12584228	5./17A/40T/	3A/127T/	1A/109T/
intronic		Glyma.15G151900	12584905	49A/13G/	1./3A/126G/	110G/
UTR5		Glyma.15G179500	17220048	17A/45G/	71A/59G/	71A/39G/
intronic		Glyma.15G179500	17220983	62T/	8./16A/106T/	5A/105T/
intronic		Glyma.15G179500	17221151	47G/15T/	4./57G/69T/	1./37G/72T/
intronic		Glyma.15G179500	17221185	48A/14G/	5./56A/69G/	1./36A/73G/
intronic		Glyma.15G179500	17221233	1./18C/43T/	8./69C/53T/	1./71C/38T/
intronic		Glyma.15G179500	17221262	2./18A/42T/	12./67A/51T/	1./72A/37T/
intronic		Glyma.15G179500	17221323	3./12C/47T/	8./68C/54T/	2./71C/37T/
intronic		Glyma.15G179500	17221427	1./61G/	2./16A/112G/	1./30A/79G/
intronic		Glyma.15G179500	17221447	2./53C/7T/	3./59C/68T/	1./38C/71T/
intronic		Glyma.15G179500	17222002	62T/	17./16A/97T/	8./28A/74T/
intronic		Glyma.15G179500	17222004	1./22A/39G/	17./1A/112G/	8./102G/
intronic		Glyma.15G179500	17222238	32A/30G/	3./70A/57G/	1./70A/39G/
exonic	synonymous SNV	Glyma.15G179500	17222401	23C/39T/	1./1C/128T/	110T/
intronic		Glyma.15G179500	17222465	53C/9T/	3./59C/68T/	39C/71T/
intronic		Glyma.15G179500	17222579	1./51A/10C/	8./55A/67C/	2./37A/71C/
intronic		Glyma.15G179500	17222589	52C/10T/	8./55C/67T/	2./37C/71T/
intronic		Glyma.15G179500	17223967	52A/10T/	1./123A/6T/	96A/14T/
intronic		Glyma.15G179500	17224038	10G/52T/	6G/124T/	14G/96T/
intronic		Glyma.15G179500	17224209	34A/28C/	123A/7C/	95A/15C/
exonic	synonymous SNV	Glyma.15G179500	17224324	15C/47T/	4C/126T/	2C/108T/
intronic		Glyma.15G179500	17224491	35C/27G/	122C/8G/	96C/14G/
intronic		Glyma.15G179500	17224608	34C/28T/	123C/7T/	96C/14T/
UTR3		Glyma.15G179500	17225881	44C/18T/	2./127C/1T/	110C/
UTR3		Glyma.15G179500	17225884	44C/18T/	129C/1T/	110C/
exonic	synonymous SNV	Glyma.15G196100	22509461	11C/51T/	13C/117T/	18C/92T/
exonic	nonsynonymous SNV	Glyma.15G196100	22509691	8A/54T/	14A/116T/	17A/93T/
intronic		Glyma.15G196100	22509995	1./53A/8T/	7./110A/13T/	93A/17T/
intronic		Glyma.15G196100	22510009	2./11C/49T/	6./61C/63T/	24C/86T/
intronic		Glyma.15G196100	22510079	1./10A/51C/	7./11A/112C/	2./16A/92C/
intronic		Glyma.15G196100	22510203	53A/9G/	25./94A/11G/	5./90A/15G/
intronic		Glyma.15G196100	22510494	1./54A/7G/	19./102A/9G/	5./90A/15G/
intronic		Glyma.15G196100	22510761	7A/55T/	10./10A/110T/	4./19A/87T/
intronic		Glyma.15G196100	22510877	54A/8T/	14./105A/11T/	1./90A/19T/
intronic		Glyma.15G196100	22510892	8C/54T/	15./10C/105T/	1./20C/89T/
intronic		Glyma.15G196100	22510955	55A/7G/	16./102A/12G/	3./87A/20G/
intronic		Glyma.15G196100	22510980	40A/22C/	11./72A/47C/	2./35A/73C/
intronic		Glyma.15G196100	22511052	51C/11T/	5./114C/11T/	91C/19T/
exonic	nonsynonymous SNV	Glyma.15G196100	22511171	9G/53T/	13G/117T/	20G/90T/
exonic	synonymous SNV	Glyma.15G196100	22511383	5C/57T/	14C/116T/	1./19C/90T/
exonic	synonymous SNV	Glyma.15G196100	22511392	57C/5G/	116C/14G/	1./91C/18G/
exonic	synonymous SNV	Glyma.15G196100	22511404	42C/20T/	113C/17T/	1./96C/13T/
intronic		Glyma.15G196100	22511453	1./4C/57T/	14C/116T/	17C/93T/
intronic		Glyma.15G196100	22511517	41C/21T/	90C/40T/	1./47C/62T/
intronic		Glyma.15G196100	22511518	60A/2T/	118A/12T/	1./93A/16T/
intronic		Glyma.15G196100	22511631	1./56C/5T/	3./119C/8T/	92C/18T/
intronic		Glyma.15G196100	22511676	1./47C/14T/	8./60C/62T/	2./85C/23T/
intronic		Glyma.15G196100	22511682	1./5C/56T/	10./7C/113T/	4./17C/89T/
intronic		Glyma.15G196100	22512156	60C/2T/	3./111C/16T/	86C/24T/
intronic		Glyma.15G196100	22512479	2./7A/53T/	22./14A/94T/	5./25A/80T/
intronic		Glyma.15G196100	22512552	3./43C/16G/	9./55C/66G/	5./61C/44G/
intronic		Glyma.15G196100	22512598	1./33A/28G/	14./106A/10G/	7./101A/2G/
intronic		Glyma.15G196100	22512890	1./55C/6G/	15./90C/25G/	2./61C/47G/
exonic	nonsynonymous SNV	Glyma.15G196100	22512934	4./45A/13G/	3./54A/73G/	3./61A/46G/
exonic	synonymous SNV	Glyma.15G196100	22512989	2./15A/45C/	74A/56C/	5./51A/54C/
exonic	nonsynonymous SNV	Glyma.15G196100	22512998	2./15A/45T/	74A/56T/	7./49A/54T/
exonic	synonymous SNV	Glyma.15G196100	22513049	1./45C/16G/	3./53C/74G/	6./52C/52G/
exonic	nonsynonymous SNV	Glyma.15G196100	22513146	2./56C/4G/	5./110C/15G/	10./71C/29G/
exonic	stopgain SNV	Glyma.15G196100	22513150	2./13C/47G/	3./78C/49G/	10./51C/49G/
UTR5		Glyma.15G196200	22596476	21C/41T/	12C/118T/	110T/
UTR5		Glyma.15G196200	22596589	43C/19G/	118C/12G/	110C/
intronic		Glyma.15G196200	22596697	62T/	11A/119T/	17A/93T/
exonic	synonymous SNV	Glyma.15G269400	50637705	16./46T/	14C/116T/	12C/98T/
exonic	synonymous SNV	Glyma.15G269400	50637708	16./30G/16T/	17G/113T/	12G/98T/
intronic		Glyma.15G269400	50638541	15A/47G/	2./7A/121G/	12A/98G/
intronic		Glyma.15G269400	50638552	7C/55G/	1./4C/125G/	11C/99G/
intronic		Glyma.15G269400	50638607	62T/	9C/121T/	17C/93T/
intronic		Glyma.15G269400	50638633	7C/55T/	4C/126T/	12C/98T/
splicing		Glyma.15G269400	50638665	14A/48G/	106A/24G/	93A/17G/
exonic	nonsynonymous SNV	Glyma.15G269400	50638681	14C/48G/	105C/25G/	93C/17G/
intronic		Glyma.15G269400	50639004	19A/43T/	13A/117T/	5A/105T/
intronic		Glyma.15G269400	50639182	12G/50T/	4./15G/111T/	1G/109T/
intronic		Glyma.15G269400	50639184	25C/37T/	4./126T/	110T/
intronic		Glyma.15G269400	50639245	21A/41G/	1./12A/117G/	5A/105G/
intronic		Glyma.15G269400	50639307	6./19G/37T/	13./108G/9T/	1./109G/
intronic		Glyma.15G269400	50639496	6C/56T/	102C/28T/	103C/7T/
intronic		Glyma.15G269400	50639603	3C/59T/	99C/31T/	102C/8T/
splicing		Glyma.15G269400	50639676	43A/19T/	117A/13T/	105A/5T/
exonic	synonymous SNV	Glyma.15G269400	50639725	6C/56T/	14C/116T/	1C/109T/
exonic	nonsynonymous SNV	Glyma.15G269400	50639857	18A/44G/	100A/30G/	104A/6G/
intronic		Glyma.15G269400	50640292	46A/16C/	10./108A/12C/	1./105A/4C/
intronic		Glyma.15G269400	50640313	7./7A/48T/	9./16A/105T/	1./1A/108T/
intronic		Glyma.15G269400	50640417	15A/47C/	3./14A/113C/	1A/109C/
intronic		Glyma.15G269400	50640618	52A/10G/	19A/111G/	1A/109G/
intronic		Glyma.15G269400	50640674	18C/44T/	99C/31T/	104C/6T/
intronic		Glyma.15G269400	50640696	41G/21T/	115G/15T/	108G/2T/
intronic		Glyma.15G269400	50640710	41C/21T/	115C/15T/	108C/2T/
exonic	nonsynonymous SNV	Glyma.15G269400	50640809	45A/17G/	31A/99G/	8A/102G/
exonic	nonsynonymous SNV	Glyma.15G269400	50640831	15A/47C/	4A/126C/	110C/
exonic	nonsynonymous SNV	Glyma.15G269400	50640865	26A/36G/	112A/18G/	109A/1G/
exonic	synonymous SNV	Glyma.15G269400	50640876	37A/25T/	18A/112T/	1A/109T/
exonic	nonsynonymous SNV	Glyma.15G269400	50640923	17A/45G/	100A/30G/	105A/5G/
exonic	nonsynonymous SNV	Glyma.15G269400	50641010	42C/20T/	103C/27T/	104C/6T/
UTR3		Glyma.15G275400	51404076	1A/61T/	10./35A/85T/	3./46A/61T/
exonic	nonsynonymous SNV	Glyma.15G275400	51404142	60G/2T/	1./98G/31T/	1./82G/27T/
intronic		Glyma.15G275400	51404935	1./14C/47T/	10./76C/44T/	72C/38T/
intronic		Glyma.15G275400	51404950	1./12C/49T/	13./74C/43T/	1./73C/36T/
intronic		Glyma.15G275400	51405220	35A/27C/	1./88A/41C/	76A/34C/
intronic		Glyma.15G275400	51405282	41G/21T/	41G/89T/	32G/78T/
intronic		Glyma.15G275400	51405645	59A/3T/	6./91A/33T/	1./76A/33T/
intronic		Glyma.15G275400	51406087	3./51A/8C/	2./56A/72C/	37A/73C/
intronic		Glyma.15G275400	51406492	32C/30T/	16C/114T/	7C/103T/
intronic		Glyma.15G275400	51406493	30C/32T/	114C/16T/	103C/7T/
intronic		Glyma.15G275400	51406507	32A/30G/	16A/114G/	5A/105G/
intronic		Glyma.15G275400	51406692	51A/11G/	2./17A/111G/	7A/103G/
intronic		Glyma.15G275400	51406749	1./27C/34T/	5./15C/110T/	1./6C/103T/
intronic		Glyma.15G275400	51406833	27A/35G/	1./15A/114G/	7A/103G/
intronic		Glyma.15G275400	51406866	52A/10T/	2./114A/14T/	105A/5T/
intronic		Glyma.15G275400	51407062	24G/38T/	114G/16T/	103G/7T/
intronic		Glyma.15G275400	51407353	1./51C/10G/	116C/14G/	104C/6G/
intronic		Glyma.15G275400	51407424	3./13A/46G/	115A/15G/	104A/6G/
intronic		Glyma.15G275400	51407426	3./39C/20T/	115C/15T/	104C/6T/
intronic		Glyma.15G275400	51407427	1./51C/10T/	116C/14T/	104C/6T/
intronic		Glyma.15G275400	51407503	12A/50G/	13A/117G/	6A/104G/
intronic		Glyma.15G275400	51407541	22A/40G/	130G/	1A/109G/
intronic		Glyma.15G275400	51407577	49C/13T/	16C/114T/	5C/105T/
intronic		Glyma.15G275400	51407930	52C/10T/	115C/15T/	105C/5T/
exonic	synonymous SNV	Glyma.15G275400	51408601	51C/11T/	115C/15T/	103C/7T/
UTR3		Glyma.16G033000	3116550	18A/44G/	16A/114G/	3A/107G/
UTR3		Glyma.16G033000	3116837	57A/5T/	116A/14T/	107A/3T/
UTR3		Glyma.16G033000	3116908	62C/	87C/43T/	100C/10T/
intronic		Glyma.16G033000	3117712	12A/50C/	7A/123C/	10A/100C/
intronic		Glyma.16G033000	3118114	42A/20G/	9./108A/13G/	1./106A/3G/
intronic		Glyma.16G033000	3118260	44A/18T/	1./122A/7T/	101A/9T/
exonic	synonymous SNV	Glyma.16G033000	3118300	3A/59T/	4A/126T/	10A/100T/
exonic	nonsynonymous SNV	Glyma.16G033000	3118608	1./44G/17T/	125G/5T/	104G/6T/
intronic		Glyma.16G033000	3118859	2./43C/17T/	2./120C/8T/	1./99C/10T/
intronic		Glyma.16G033000	3118915	1./59C/2T/	2./113C/15T/	1./106C/3T/
intronic		Glyma.16G033000	3119445	13G/49T/	10G/120T/	8G/102T/
intronic		Glyma.16G033000	3119981	7A/55T/	1./5A/124T/	9A/101T/
intronic		Glyma.16G033000	3120131	8A/54T/	5A/125T/	9A/101T/
intronic		Glyma.16G033000	3120421	14A/48T/	8./4A/118T/	7A/103T/
exonic	synonymous SNV	Glyma.16G033000	3120686	9A/53G/	4A/126G/	8A/102G/
exonic	nonsynonymous SNV	Glyma.16G033000	3120745	50A/12G/	125A/5G/	101A/9G/
intronic		Glyma.16G033000	3121045	43A/19T/	2./80A/48T/	92A/18T/
intronic		Glyma.16G033000	3121085	3A/59G/	1./16A/113G/	3A/107G/
UTR5		Glyma.16G033000	3121819	3C/59T/	4./40C/86T/	10C/100T/
UTR5		Glyma.16G033000	3121936	12C/50G/	54C/76G/	83C/27G/
UTR5		Glyma.16G033000	3121948	54C/8T/	75C/55T/	27C/83T/
intronic		Glyma.16G118000	26320966	47C/15T/	96C/34T/	81C/29T/
exonic	nonsynonymous SNV	Glyma.16G118000	26321456	59C/3T/	75C/55T/	47C/63T/
exonic	stopgain SNV	Glyma.16G179000	33963066	62T/	31A/99T/	37A/73T/
exonic	nonsynonymous SNV	Glyma.16G179000	33963201	58C/4T/	67C/63T/	68C/42T/
intronic		Glyma.16G179000	33963692	13A/49G/	6./15A/109G/	19A/91G/
intronic		Glyma.16G179000	33963726	13A/49G/	7./15A/108G/	19A/91G/
intronic		Glyma.16G179000	33963866	5C/57T/	6./14C/110T/	1./18C/91T/
intronic		Glyma.16G179000	33963886	4C/58T/	6./14C/110T/	1./19C/90T/
intronic		Glyma.16G179000	33963919	53C/9T/	5./112C/13T/	1./90C/19T/
intronic		Glyma.16G179000	33963994	10C/52T/	2./10C/118T/	2./1C/107T/
intronic		Glyma.16G179000	33964093	6C/56T/	1./13C/116T/	19C/91T/
intronic		Glyma.16G179000	33964182	14G/48T/	2./18G/110T/	18G/92T/
intronic		Glyma.16G179000	33964315	49A/13G/	112A/18G/	91A/19G/
intronic		Glyma.16G179000	33964349	46G/16T/	111G/19T/	91G/19T/
intronic		Glyma.16G179000	33964602	54A/8G/	87A/43G/	55A/55G/
intronic		Glyma.16G179000	33964642	54A/8C/	86A/44C/	56A/54C/
exonic	nonsynonymous SNV	Glyma.16G179000	33964717	55A/7G/	87A/43G/	56A/54G/
intronic		Glyma.16G179000	33965156	3A/59G/	31A/99G/	35A/75G/
intronic		Glyma.16G179000	33965169	1./3A/58C/	31A/99C/	35A/75C/
exonic	nonsynonymous SNV	Glyma.16G179000	33965319	4A/58G/	13A/117G/	19A/91G/
exonic	nonsynonymous SNV	Glyma.16G179000	33965323	58C/4T/	117C/13T/	91C/19T/
exonic	nonsynonymous SNV	Glyma.16G179000	33965485	48C/14T/	120C/10T/	109C/1T/
intronic		Glyma.16G179000	33965782	60A/2C/	120A/10C/	92A/18C/
exonic	nonsynonymous SNV	Glyma.16G179000	33965897	60A/2C/	120A/10C/	92A/18C/
UTR5		Glyma.16G179000	33965933	54A/8G/	1./122A/7G/	108A/2G/
UTR5		Glyma.16G179000	33965941	17A/45C/	1./42A/87C/	44A/66C/
intronic		Glyma.17G029700	2189836	49C/13G/	27C/103G/	1C/109G/
intronic		Glyma.17G029700	2190177	10C/52T/	23C/107T/	2C/108T/
intronic		Glyma.17G029700	2190299	20C/42T/	1C/129T/	110T/
intronic		Glyma.17G029700	2190776	13A/49C/	103A/27C/	109A/1C/
UTR3		Glyma.17G029700	2192467	10A/52T/	23A/107T/	2A/108T/
exonic	synonymous SNV	Glyma.17G047800	3621913	43A/19T/	43A/87T/	15A/95T/
exonic	synonymous SNV	Glyma.17G047800	3622306	42A/20G/	43A/87G/	14A/96G/
intronic		Glyma.17G047800	3622457	33A/29G/	37A/93G/	13A/97G/
intronic		Glyma.17G047800	3622492	18A/44G/	88A/42G/	95A/15G/
intronic		Glyma.17G047800	3622521	19A/43T/	88A/42T/	95A/15T/
intronic		Glyma.17G047800	3622906	41A/21G/	43A/87G/	16A/94G/
intronic		Glyma.17G047800	3622965	22A/40G/	87A/43G/	96A/14G/
exonic	synonymous SNV	Glyma.17G047800	3623261	40A/22G/	43A/87G/	16A/94G/
intronic		Glyma.17G047800	3623288	1./49C/12G/	118C/12G/	110C/
intronic		Glyma.17G047800	3623422	37A/25G/	6./83A/41G/	71A/39G/
intronic		Glyma.17G047800	3623437	13A/49T/	6./22A/102T/	12A/98T/
intronic		Glyma.17G047800	3623439	19C/43T/	6./38C/86T/	28C/82T/
intronic		Glyma.17G047800	3623451	23C/39G/	5./86C/39G/	94C/16G/
intronic		Glyma.17G047800	3623462	40A/22C/	7./91A/32C/	72A/38C/
intronic		Glyma.17G047800	3623466	30A/32T/	5./41A/84T/	39A/71T/
intronic		Glyma.17G047800	3623610	43A/19T/	3./82A/45T/	86A/24T/
intronic		Glyma.17G047800	3623629	31G/31T/	2./77G/51T/	77G/33T/
intronic		Glyma.17G047800	3623700	1./39A/22T/	1./43A/86T/	15A/95T/
intronic		Glyma.17G047800	3623710	1./39A/22G/	43A/87G/	15A/95G/
intronic		Glyma.17G047800	3623757	39A/23G/	43A/87G/	16A/94G/
intronic		Glyma.17G047800	3623954	23A/39G/	88A/42G/	96A/14G/
intronic		Glyma.17G047800	3624179	13C/49T/	1./25C/104T/	13C/97T/
intronic		Glyma.17G047800	3624474	30G/32T/	37G/93T/	13G/97T/
intronic		Glyma.17G047800	3624636	38C/24G/	42C/88G/	14C/96G/
intronic		Glyma.17G047800	3624770	38A/24G/	40A/90G/	15A/95G/
intronic		Glyma.17G047800	3624771	38C/24T/	41C/89T/	15C/95T/
intronic		Glyma.17G047800	3624863	13C/49T/	2./24C/104T/	2./13C/95T/
intronic		Glyma.17G047800	3624958	19A/43C/	87A/43C/	95A/15C/
intronic		Glyma.17G047800	3625466	1./37A/24C/	41A/89C/	14A/96C/
intronic		Glyma.17G047800	3625537	40A/22T/	42A/88T/	14A/96T/
intronic		Glyma.17G047800	3625717	23A/39G/	87A/43G/	95A/15G/
intronic		Glyma.17G047800	3625776	40A/22C/	42A/88C/	14A/96C/
intronic		Glyma.17G047800	3625777	40A/22T/	42A/88T/	14A/96T/
intronic		Glyma.17G047800	3625866	13C/49G/	25C/105G/	13C/97G/
intronic		Glyma.17G047800	3626050	23C/39T/	88C/42T/	96C/14T/
intronic		Glyma.17G047800	3626063	20A/42G/	88A/42G/	96A/14G/
intronic		Glyma.17G047800	3626317	24A/38G/	1./86A/43G/	96A/14G/
intronic		Glyma.17G047800	3626326	24A/38G/	1./86A/43G/	96A/14G/
intronic		Glyma.17G047800	3626351	1./38G/23T/	3./41G/86T/	15G/95T/
intronic		Glyma.17G047800	3626416	39G/23T/	1./42G/87T/	17G/93T/
intronic		Glyma.17G047800	3626498	13G/49T/	12G/118T/	110T/
intronic		Glyma.17G047800	3626673	20A/42G/	88A/42G/	96A/14G/
intronic		Glyma.17G047800	3626729	23C/39T/	88C/42T/	95C/15T/
intronic		Glyma.17G047800	3626742	20C/42T/	88C/42T/	94C/16T/
intronic		Glyma.17G047800	3626920	1./22C/39T/	88C/42T/	95C/15T/
intronic		Glyma.17G047800	3627223	40A/22G/	42A/88G/	16A/94G/
intronic		Glyma.17G047800	3627297	23C/39G/	88C/42G/	1./93C/16G/
intronic		Glyma.17G047800	3627311	23G/39T/	88G/42T/	94G/16T/
intronic		Glyma.17G047800	3627557	21C/41T/	88C/42T/	94C/16T/
intronic		Glyma.17G047800	3627569	40C/22T/	42C/88T/	15C/95T/
intronic		Glyma.17G047800	3627636	14C/48T/	12C/118T/	110T/
intronic		Glyma.17G047800	3627663	41A/21G/	43A/87G/	14A/96G/
intronic		Glyma.17G047800	3627670	41A/21G/	42A/88G/	14A/96G/
intronic		Glyma.17G047800	3627690	22A/40G/	88A/42G/	96A/14G/
intronic		Glyma.17G047800	3627715	39C/23T/	42C/88T/	15C/95T/
intronic		Glyma.17G047800	3627738	39C/23G/	42C/88G/	15C/95G/
intronic		Glyma.17G047800	3627821	39A/23G/	42A/88G/	15A/95G/
intronic		Glyma.17G047800	3628482	40A/22G/	43A/87G/	14A/96G/
intronic		Glyma.17G047800	3628672	22C/40G/	88C/42G/	95C/15G/
intronic		Glyma.17G047800	3628842	23C/39G/	88C/42G/	95C/15G/
intronic		Glyma.17G047800	3628914	40A/22C/	44A/86C/	16A/94C/
intronic		Glyma.17G047800	3628999	23A/39T/	87A/43T/	95A/15T/
intronic		Glyma.17G047800	3629032	38C/24T/	42C/88T/	15C/95T/
intronic		Glyma.17G047800	3629122	23A/39T/	2./87A/41T/	94A/16T/
exonic	synonymous SNV	Glyma.17G047800	3629604	19A/43G/	87A/43G/	95A/15G/
splicing		Glyma.17G209800	34596303	1./58C/3T/	6./72C/52T/	3./67C/40T/
intronic		Glyma.17G209800	34596389	2C/60G/	52C/78G/	40C/70G/
intronic		Glyma.17G209800	34596402	53C/9T/	71C/59T/	88C/22T/
intronic		Glyma.17G209800	34596414	2A/60C/	52A/78C/	43A/67C/
intronic		Glyma.17G209800	34596497	6A/56G/	60A/70G/	1./24A/85G/
intronic		Glyma.17G209800	34596593	1./23A/38G/	1./127A/2G/	110A/
intronic		Glyma.17G209800	34596770	30A/32G/	1./2A/127G/	110G/
intronic		Glyma.17G209800	34596836	59C/3T/	75C/55T/	1./66C/43T/
intronic		Glyma.17G209800	34596979	5A/57C/	31A/99C/	75A/35C/
intronic		Glyma.17G209800	34597026	29A/33C/	4A/126C/	110C/
intronic		Glyma.17G209800	34597037	26A/36G/	1A/129G/	110G/
intronic		Glyma.17G209800	34597129	30A/32G/	2A/128G/	110G/
exonic	nonsynonymous SNV	Glyma.17G209800	34597219	56C/6T/	71C/59T/	88C/22T/
intronic		Glyma.17G209800	34597672	1./3A/58C/	14./14A/102C/	2./50A/58C/
intronic		Glyma.17G209800	34597682	60A/2T/	15./65A/50T/	2./65A/43T/
intronic		Glyma.17G209800	34597844	27A/35T/	3./125A/2T/	110A/
intronic		Glyma.17G209800	34598023	31C/31T/	8./18C/104T/	3./48C/59T/
intronic		Glyma.17G209800	34598245	1./31A/30G/	15./98A/17G/	7./57A/46G/
intronic		Glyma.17G209800	34598306	1./10C/51T/	17./75C/38T/	7./42C/61T/
intronic		Glyma.17G209800	34598610	2./50A/10C/	14./63A/53C/	2./85A/23C/
intronic		Glyma.17G209800	34598670	42G/20T/	13./68G/49T/	3./67G/40T/
intronic		Glyma.17G209800	34598678	62C/	8./73C/49G/	4./68C/38G/
intronic		Glyma.17G209800	34599227	19A/43T/	17./47A/66T/	7./36A/67T/
intronic		Glyma.17G209800	34599508	2./8C/52T/	13./53C/64T/	6./20C/84T/
exonic	nonsynonymous SNV	Glyma.17G209800	34600223	1./25A/36G/	2./20A/108G/	2./49A/59G/
intronic		Glyma.17G209800	34600552	1./41A/20C/	14./102A/14C/	1./64A/45C/
intronic		Glyma.17G209800	34600712	1./22C/39T/	1./18C/111T/	2./47C/61T/
intronic		Glyma.18G065000	5922038	1./1C/60T/	3./116C/11T/	2./106C/2T/
intronic		Glyma.18G065000	5922101	1./50C/11T/	5./10C/115T/	3C/107T/
intronic		Glyma.18G065000	5922146	1./44C/17T/	6./9C/115T/	2./3C/105T/
intronic		Glyma.18G065000	5922709	32C/30G/	7C/123G/	1C/109G/
intronic		Glyma.18G065000	5922834	47A/15G/	2./10A/118G/	2A/108G/
intronic		Glyma.18G065000	5922835	43C/19T/	2./125C/3T/	109C/1T/
intronic		Glyma.18G065000	5922851	30A/32G/	3./120A/7G/	109A/1G/
intronic		Glyma.18G065000	5922884	30A/32G/	4./119A/7G/	109A/1G/
exonic	synonymous SNV	Glyma.18G065000	5923015	1./47C/14T/	3./10C/117T/	4C/106T/
exonic	synonymous SNV	Glyma.18G065000	5923054	48C/14T/	1./10C/119T/	3C/107T/
exonic	nonsynonymous SNV	Glyma.18G065000	5923140	1./29G/32T/	7G/123T/	2G/108T/
intronic		Glyma.18G116400	14248295	1./26A/35G/	10./80A/40G/	2./73A/35G/
intronic		Glyma.18G116400	14248333	20A/42G/	12./41A/77G/	4./35A/71G/
intronic		Glyma.18G116400	14248397	1./20A/41G/	20./34A/76G/	5./35A/70G/
intronic		Glyma.18G116400	14248978	1./34A/27C/	7./45A/78C/	5./37A/68C/
intronic		Glyma.18G116400	14249018	4./45A/13T/	6./78A/46T/	1./72A/37T/
UTR5		Glyma.18G116400	14249410	1./19A/42G/	11./41A/78G/	3./34A/73G/
UTR5		Glyma.18G116400	14249477	1./60A/1C/	3./46A/81C/	33A/77C/
intronic		Glyma.18G116400	14250088	1./42C/19T/	82C/48T/	74C/36T/
intronic		Glyma.18G116400	14250740	42G/20T/	1./82G/47T/	74G/36T/
intronic		Glyma.18G116400	14250872	19C/43T/	50C/80T/	35C/75T/
exonic	nonsynonymous SNV	Glyma.18G116400	14250911	34C/28T/	48C/82T/	35C/75T/
intronic		Glyma.18G116400	14251189	19A/43G/	48A/82G/	34A/76G/
exonic	synonymous SNV	Glyma.18G116400	14251415	33C/29T/	4./47C/79T/	36C/74T/
intronic		Glyma.18G116400	14251786	16A/46T/	2./46A/82T/	33A/77T/
intronic		Glyma.18G116400	14251928	42A/20G/	82A/48G/	75A/35G/
exonic	synonymous SNV	Glyma.18G116400	14252214	21C/41T/	48C/82T/	35C/75T/
exonic	synonymous SNV	Glyma.18G116400	14252529	1A/61C/	49A/81C/	37A/73C/
exonic	synonymous SNV	Glyma.18G116400	14252559	35C/27T/	48C/82T/	33C/77T/
intronic		Glyma.18G137200	20158969	58A/4T/	4./107A/19T/	1./101A/8T/
exonic	nonsynonymous SNV	Glyma.18G137200	20159099	2./56G/4T/	1./114G/15T/	1./84G/25T/
exonic	nonsynonymous SNV	Glyma.18G137200	20159190	3A/59C/	1./15A/114C/	26A/84C/
exonic	nonsynonymous SNV	Glyma.18G137200	20159191	59A/3T/	1./114A/15T/	84A/26T/
exonic	nonsynonymous SNV	Glyma.18G139800	21100723	41C/21T/	129C/1T/	110C/
exonic	nonsynonymous SNV	Glyma.18G139800	21100852	1./2A/59G/	18A/112G/	25A/85G/
exonic	nonsynonymous SNV	Glyma.18G139800	21100859	2./60G/	18A/112G/	23A/87G/
exonic	nonsynonymous SNV	Glyma.18G139800	21100871	1./2A/59G/	20A/110G/	4A/106G/
exonic	nonsynonymous SNV	Glyma.18G139800	21100940	36C/26T/	40C/90T/	32C/78T/
intronic		Glyma.18G139800	21101210	60G/2T/	1./112G/17T/	86G/24T/
exonic	synonymous SNV	Glyma.18G139800	21101272	62C/	113C/17T/	86C/24T/
exonic	nonsynonymous SNV	Glyma.18G139800	21101285	17A/45G/	25A/105G/	9A/101G/
exonic	nonsynonymous SNV	Glyma.18G139800	21101580	46C/16T/	111C/19T/	1./101C/8T/
exonic	synonymous SNV	Glyma.18G139800	21101581	21A/41G/	20A/110G/	1./24A/85G/
exonic	nonsynonymous SNV	Glyma.18G139800	21101658	28C/34T/	39C/91T/	1./31C/78T/
exonic	nonsynonymous SNV	Glyma.18G139800	21101787	25C/37G/	88C/42G/	81C/29G/
exonic	nonsynonymous SNV	Glyma.18G139800	21101838	46C/16T/	111C/19T/	101C/9T/
exonic	nonsynonymous SNV	Glyma.18G139800	21102009	23A/39G/	88A/42G/	79A/31G/
exonic	nonsynonymous SNV	Glyma.18G139800	21102250	24A/38G/	91A/39G/	79A/31G/
intronic		Glyma.18G139800	21102350	22A/40G/	20A/110G/	23A/87G/
intronic		Glyma.18G139800	21102517	1./37C/24T/	3./34C/93T/	31C/79T/
intronic		Glyma.18G139800	21102861	21C/41T/	22C/108T/	24C/86T/
intronic		Glyma.18G139800	21102886	20C/42T/	21C/109T/	24C/86T/
exonic	synonymous SNV	Glyma.18G139800	21103057	3A/59C/	20A/110C/	4A/106C/
intronic		Glyma.18G139800	21103585	1./43A/18T/	105A/25T/	100A/10T/
exonic	nonsynonymous SNV	Glyma.18G139800	21104117	17A/45G/	25A/105G/	10A/100G/
exonic	nonsynonymous SNV	Glyma.18G139800	21104928	1./24A/37G/	88A/42G/	78A/32G/
intronic		Glyma.18G139800	21105042	16C/46G/	1./19C/110G/	1./6C/103G/
exonic	synonymous SNV	Glyma.18G139800	21105942	5C/57T/	1./23C/106T/	3C/107T/
intronic		Glyma.18G139800	21106460	1./12C/49T/	2./28C/100T/	1./28C/81T/
intronic		Glyma.18G139800	21106669	39C/23T/	3./38C/89T/	1./32C/77T/
exonic	synonymous SNV	Glyma.18G139800	21107246	24A/38C/	87A/43C/	1./78A/31C/
UTR5		Glyma.18G236700	52558831	47C/15T/	2./115C/13T/	109C/1T/
UTR5		Glyma.18G236700	52558865	48C/14T/	2./116C/12T/	1./108C/1T/
UTR5		Glyma.18G236700	52558899	11A/51G/	2./10A/118G/	1A/109G/
UTR5		Glyma.18G236700	52558982	52G/10T/	2./106G/22T/	77G/33T/
UTR5		Glyma.18G236700	52558984	48C/14T/	2./118C/10T/	109C/1T/
UTR5		Glyma.18G236700	52559106	15A/47G/	13A/117G/	1A/109G/
exonic	nonsynonymous SNV	Glyma.18G236700	52559344	17A/45G/	52A/78G/	31A/79G/
intronic		Glyma.18G236700	52559739	21G/41T/	1./29G/100T/	35G/75T/
intronic		Glyma.18G236700	52559865	35G/27T/	39G/91T/	35G/75T/
intronic		Glyma.18G236700	52559873	52A/10T/	105A/25T/	77A/33T/
intronic		Glyma.18G236700	52560260	1./31C/30T/	33C/97T/	36C/74T/
intronic		Glyma.18G236700	52560352	28C/34T/	4./95C/31T/	76C/34T/
intronic		Glyma.18G236700	52560456	52C/10T/	105C/25T/	79C/31T/
exonic	synonymous SNV	Glyma.18G236700	52560890	22C/40T/	38C/92T/	33C/77T/
exonic	synonymous SNV	Glyma.18G236700	52560971	40A/22T/	94A/36T/	75A/35T/
intronic		Glyma.18G236700	52561206	2./2A/58C/	22./33A/75C/	5./45A/60C/
intronic		Glyma.18G236700	52561248	1./12A/49T/	13./15A/102T/	5./7A/98T/
intronic		Glyma.18G236700	52561268	24C/38T/	6./36C/88T/	33C/77T/
exonic	synonymous SNV	Glyma.18G236700	52561425	21C/41T/	37C/93T/	1./33C/76T/
intronic		Glyma.18G236700	52561524	47A/15G/	1./116A/13G/	109A/1G/
intronic		Glyma.18G236700	52561573	40C/22T/	94C/36T/	76C/34T/
intronic		Glyma.18G236700	52561687	2A/60T/	42A/88T/	48A/62T/
intronic		Glyma.18G236700	52561704	21G/41T/	36G/94T/	34G/76T/
exonic	nonsynonymous SNV	Glyma.18G236700	52562144	1A/61G/	43A/87G/	48A/62G/
exonic	synonymous SNV	Glyma.18G236700	52562204	13A/49C/	7A/123C/	4A/106C/
exonic	synonymous SNV	Glyma.18G236700	52562279	42C/20T/	79C/51T/	77C/33T/
UTR3		Glyma.18G236700	52562532	19C/43T/	36C/94T/	33C/77T/
UTR3		Glyma.18G236700	52562631	39A/23G/	1./94A/35G/	74A/36G/
UTR5		Glyma.19G006200	590831	58A/4C/	115A/15C/	105A/5C/
exonic	nonsynonymous SNV	Glyma.19G006200	590861	55A/7T/	115A/15T/	95A/15T/
exonic	nonsynonymous SNV	Glyma.19G006200	590920	47C/15T/	111C/19T/	99C/11T/
exonic	synonymous SNV	Glyma.19G006200	590921	46A/16T/	113A/17T/	100A/10T/
exonic	synonymous SNV	Glyma.19G006200	590924	48A/14T/	110A/20T/	100A/10T/
exonic	nonsynonymous SNV	Glyma.19G006200	590935	16A/46G/	22A/108G/	9A/101G/
exonic	synonymous SNV	Glyma.19G006200	590987	44A/18G/	80A/50G/	80A/30G/
exonic	nonsynonymous SNV	Glyma.19G006200	591010	18A/44G/	54A/76G/	40A/70G/
exonic	nonsynonymous SNV	Glyma.19G006200	591016	57C/5G/	106C/24G/	99C/11G/
exonic	synonymous SNV	Glyma.19G006200	591023	17C/45T/	55C/75T/	38C/72T/
intronic		Glyma.19G006200	591078	58A/4G/	92A/38G/	95A/15G/
intronic		Glyma.19G006200	591157	8C/54T/	23C/107T/	26C/84T/
intronic		Glyma.19G006200	591163	53A/9C/	106A/24C/	86A/24C/
intronic		Glyma.19G006200	591166	62C/	105C/25T/	76C/34T/
intronic		Glyma.19G006200	591170	7A/55G/	1./24A/105G/	23A/87G/
intronic		Glyma.19G006200	591176	4C/58T/	2./16C/112T/	17C/93T/
intronic		Glyma.19G006200	591404	17A/45T/	9./89A/32T/	1./67A/42T/
intronic		Glyma.19G006200	591889	1A/61G/	5./23A/102G/	35A/75G/
intronic		Glyma.19G006200	591967	1A/61G/	9./21A/100G/	2./32A/76G/
intronic		Glyma.19G006200	592055	61A/1G/	6./101A/23G/	75A/35G/
intronic		Glyma.19G006200	592138	27G/35T/	5./2G/123T/	110T/
exonic	synonymous SNV	Glyma.19G006200	592743	29A/33G/	1./4A/125G/	4A/106G/
exonic	synonymous SNV	Glyma.19G006200	592776	34C/28T/	1./125C/4T/	106C/4T/
exonic	synonymous SNV	Glyma.19G006200	592791	34C/28T/	126C/4T/	106C/4T/
exonic	synonymous SNV	Glyma.19G006200	592836	29A/33T/	5A/125T/	4A/106T/
intronic		Glyma.19G006200	592941	45A/17T/	6A/124T/	4A/106T/
intronic		Glyma.19G006200	592944	16A/46T/	14./111A/5T/	9./97A/4T/
intronic		Glyma.19G006200	593077	17A/45G/	1A/129G/	110G/
intronic		Glyma.19G006200	593238	17A/45T/	88A/42T/	71A/39T/
intronic		Glyma.19G006200	593241	17C/45G/	124C/6G/	106C/4G/
intronic		Glyma.19G006200	593268	28C/34T/	4C/126T/	4C/106T/
intronic		Glyma.19G006200	593278	34C/28T/	127C/3T/	106C/4T/
intronic		Glyma.19G006200	593282	34C/28T/	127C/3T/	106C/4T/
intronic		Glyma.19G006200	593289	17A/45G/	90A/40G/	71A/39G/
intronic		Glyma.19G006200	593297	44C/18T/	4C/126T/	4C/106T/
intronic		Glyma.19G006200	593298	50C/12T/	106C/24T/	63C/47T/
intronic		Glyma.19G006200	593303	1./33C/28T/	4C/126T/	4C/106T/
intronic		Glyma.19G006200	593313	1./43C/18T/	5C/125T/	4C/106T/
intronic		Glyma.19G006200	593324	1./18C/43T/	125C/5T/	106C/4T/
intronic		Glyma.19G006200	593338	5./8A/49G/	1./45A/84G/	49A/61G/
intronic		Glyma.19G006200	593340	4./27A/31G/	1./4A/125G/	4A/106G/
intronic		Glyma.19G006200	593341	4./38A/20G/	1./5A/124G/	4A/106G/
intronic		Glyma.19G006200	593349	4./39C/19T/	5C/125T/	4C/106T/
intronic		Glyma.19G006200	593351	5./21C/36T/	49C/81T/	23C/87T/
intronic		Glyma.19G006200	593352	4./55C/3T/	84C/46T/	87C/23T/
intronic		Glyma.19G006200	593354	4./19A/39C/	125A/5C/	106A/4C/
intronic		Glyma.19G006200	593363	2./19A/41G/	125A/5G/	106A/4G/
intronic		Glyma.19G006200	593372	44G/18T/	5G/125T/	4G/106T/
intronic		Glyma.19G006200	593379	62T/	1./23A/106T/	34A/76T/
intronic		Glyma.19G006200	593381	44A/18G/	1./41A/88G/	39A/71G/
intronic		Glyma.19G006200	593382	28A/34G/	1./4A/125G/	4A/106G/
intronic		Glyma.19G006200	593397	60C/2T/	1./94C/35T/	75C/35T/
intronic		Glyma.19G006200	593412	1C/61T/	36C/94T/	35C/75T/
intronic		Glyma.19G006200	593420	1./33A/28C/	1./125A/4C/	106A/4C/
intronic		Glyma.19G006200	593428	45C/17T/	1./5C/124T/	4C/106T/
intronic		Glyma.19G006200	593433	17A/45G/	124A/6G/	106A/4G/
intronic		Glyma.19G006200	593445	36C/26T/	129C/1T/	110C/
intronic		Glyma.19G006200	593467	13./27A/22C/	4./1A/125C/	3./1A/106C/
intronic		Glyma.19G006200	593468	13./22A/27G/	3./126A/1G/	3./106A/1G/
intronic		Glyma.19G006200	593479	13./2A/47T/	3./36A/91T/	3./35A/72T/
intronic		Glyma.19G006200	593482	13./2A/47G/	3./36A/91G/	3./35A/72G/
intronic		Glyma.19G006200	593517	8./22A/32G/	3./124A/3G/	2./106A/2G/
intronic		Glyma.19G006200	593521	5./12A/45G/	3./39A/88G/	1./38A/71G/
intronic		Glyma.19G006200	593527	18A/44G/	2./122A/6G/	106A/4G/
intronic		Glyma.19G006200	593528	37A/25G/	2./127A/1G/	1./109A/
intronic		Glyma.19G006200	593556	60A/2C/	4./79A/47C/	87A/23C/
intronic		Glyma.19G006200	593596	1./43G/18T/	4./6G/120T/	4G/106T/
intronic		Glyma.19G006200	593619	1./60C/1T/	4./92C/34T/	74C/36T/
intronic		Glyma.19G006200	593667	44A/18G/	7./6A/117G/	4A/106G/
intronic		Glyma.19G006200	593672	18A/44C/	7./117A/6C/	106A/4C/
intronic		Glyma.19G006200	593860	47G/15T/	18G/112T/	6G/104T/
exonic	synonymous SNV	Glyma.19G006200	593967	40C/22G/	5C/125G/	4C/106G/
intronic		Glyma.19G006200	594192	38A/24G/	17A/113G/	5A/105G/
intronic		Glyma.19G006200	594248	49A/13C/	1./124A/5C/	106A/4C/
intronic		Glyma.19G006200	594279	36A/26T/	2./6A/122T/	4A/106T/
intronic		Glyma.19G006200	594280	48A/14T/	2./61A/67T/	55A/55T/
intronic		Glyma.19G006200	594386	22A/40G/	124A/6G/	106A/4G/
intronic		Glyma.19G006200	594398	39A/23C/	6A/124C/	4A/106C/
intronic		Glyma.19G006200	594413	23G/39T/	124G/6T/	105G/5T/
intronic		Glyma.19G006200	594438	23A/39G/	1./123A/6G/	105A/5G/
intronic		Glyma.19G006200	594468	22C/40T/	1./123C/6T/	106C/4T/
intronic		Glyma.19G006200	594527	19C/43T/	1./113C/16T/	105C/5T/
intronic		Glyma.19G006200	594617	42A/20C/	1./6A/123C/	5A/105C/
intronic		Glyma.19G006200	594645	47A/15G/	1./83A/46G/	60A/50G/
intronic		Glyma.19G006200	594752	20A/42T/	4A/126T/	4A/106T/
UTR3		Glyma.19G006200	595304	49C/13T/	1./81C/48T/	57C/53T/
UTR3		Glyma.19G006200	595393	13A/49G/	1./49A/80G/	52A/58G/
intronic		Glyma.19G140600	40186185	56A/6G/	76A/54G/	89A/21G/
intronic		Glyma.19G140600	40186299	1./17A/44T/	46A/84T/	75A/35T/
exonic	synonymous SNV	Glyma.19G140600	40188324	40A/22G/	17A/113G/	18A/92G/
intronic		Glyma.19G140600	40188755	14C/48T/	12C/118T/	14C/96T/
intronic		Glyma.19G140600	40189021	20A/42G/	1./13A/116G/	14A/96G/
UTR3		Glyma.19G143700	40492013	1./57C/4T/	68C/62T/	32C/78T/
intronic		Glyma.19G143700	40492774	36A/26G/	60A/70G/	10A/100G/
intronic		Glyma.19G143700	40492860	36A/26C/	63A/67C/	24A/86C/
intronic		Glyma.19G143700	40492900	62T/	38A/92T/	7A/103T/
intronic		Glyma.19G143700	40493609	58A/4G/	1./66A/63G/	34A/76G/
intronic		Glyma.19G143700	40493706	1./61T/	2./59G/69T/	75G/35T/
intronic		Glyma.19G143700	40493711	58C/4T/	2./69C/59T/	35C/75T/
intronic		Glyma.19G143700	40493721	43A/19T/	3./68A/59T/	33A/77T/
intronic		Glyma.19G143700	40494090	18G/44T/	8./10G/112T/	22G/88T/
exonic	synonymous SNV	Glyma.19G143700	40494447	45C/17T/	1./112C/17T/	1./105C/4T/
exonic	nonsynonymous SNV	Glyma.19G143700	40494515	6A/56C/	1./62A/67C/	78A/32C/
exonic	synonymous SNV	Glyma.19G143700	40494552	2A/60G/	1./5A/124G/	14A/96G/
exonic	synonymous SNV	Glyma.19G143700	40494609	59C/3T/	68C/62T/	1./33C/76T/
exonic	nonsynonymous SNV	Glyma.19G143700	40494736	18A/44G/	10A/120G/	21A/89G/
exonic	synonymous SNV	Glyma.19G213400	46682837	1./51G/10T/	124G/6T/	98G/12T/
intronic		Glyma.19G213400	46683738	38C/24T/	130C/	110C/
intronic		Glyma.19G213400	46684104	38C/24T/	1./129C/	110C/
exonic	nonsynonymous SNV	Glyma.19G213400	46684237	8A/54G/	7A/123G/	11A/99G/
UTR3		Glyma.19G213400	46685098	52C/10G/	122C/8G/	99C/11G/
UTR3		Glyma.19G213400	46685147	8C/54T/	8C/122T/	12C/98T/
UTR3		Glyma.19G213400	46685353	61A/1C/	111A/19C/	97A/13C/
exonic	synonymous SNV	Glyma.19G219700	47199134	62A/	59A/71G/	33A/77G/
exonic	synonymous SNV	Glyma.19G219700	47199317	11A/51G/	99A/31G/	85A/25G/
intronic		Glyma.19G219700	47199385	51C/11T/	31C/99T/	25C/85T/
intronic		Glyma.19G219700	47199546	10C/52T/	8./95C/27T/	2./84C/24T/
intronic		Glyma.19G219700	47199551	13A/49G/	8./27A/95G/	1./8A/101G/
intronic		Glyma.19G219700	47199647	10A/52G/	2./97A/31G/	1./84A/25G/
exonic	synonymous SNV	Glyma.19G219700	47200473	1C/61T/	70C/60T/	77C/33T/
intronic		Glyma.19G219700	47200632	40A/22G/	11./112A/7G/	99A/11G/
intronic		Glyma.19G219700	47200665	40C/22T/	11./27C/92T/	26C/84T/
intronic		Glyma.19G219700	47200742	43C/19T/	8./100C/22T/	1./93C/16T/
intronic		Glyma.19G219700	47201042	61C/1T/	61C/69T/	32C/78T/
intronic		Glyma.19G219700	47201079	62T/	1./70A/59T/	77A/33T/
exonic	nonsynonymous SNV	Glyma.19G219700	47201232	25A/37T/	7A/123T/	11A/99T/
exonic	nonsynonymous SNV	Glyma.19G219700	47201378	62G/	70C/60G/	78C/32G/
UTR5		Glyma.19G219700	47201532	43A/19T/	107A/23T/	95A/15T/
UTR5		Glyma.19G219700	47201563	34C/28T/	7C/123T/	11C/99T/
UTR5		Glyma.19G219700	47201605	28C/34T/	123C/7T/	1./100C/9T/
UTR5		Glyma.19G221600	47339028	62A/	67A/63T/	1./55A/54T/
intronic		Glyma.19G221600	47339909	6./16A/40T/	95A/35T/	1./82A/27T/
intronic		Glyma.19G221600	47340369	6./52A/4G/	1./66A/63G/	54A/56G/
intronic		Glyma.19G221600	47340623	8A/54G/	35A/95G/	29A/81G/
intronic		Glyma.19G221600	47341106	53A/9T/	1./96A/33T/	82A/28T/
exonic	synonymous SNV	Glyma.19G221600	47341234	53A/9G/	1./94A/35G/	83A/27G/
intronic		Glyma.19G221600	47341260	62T/	35G/95T/	28G/82T/
intronic		Glyma.19G221600	47341447	9A/53G/	1./35A/94G/	30A/80G/
exonic	synonymous SNV	Glyma.19G221600	47342053	9C/53T/	33C/97T/	27C/83T/
exonic	synonymous SNV	Glyma.19G221600	47342068	1./9A/52C/	34A/96C/	27A/83C/
exonic	nonsynonymous SNV	Glyma.19G226500	47824116	7G/55T/	127G/3T/	109G/1T/
intronic		Glyma.19G226500	47824366	24C/38T/	2./128T/	110T/
exonic	synonymous SNV	Glyma.19G226500	47824613	37A/25C/	130A/	110A/
intronic		Glyma.19G226500	47824842	18C/44T/	4./126C/	1./109C/
intronic		Glyma.19G226500	47824949	36C/26T/	4./126C/	1./109C/
intronic		Glyma.19G226500	47824964	21A/41G/	3./127G/	1./109G/
intronic		Glyma.19G226500	47824968	38A/24G/	3./127A/	1./109A/
intronic		Glyma.19G226500	47824969	17C/45T/	3./127C/	1./109C/
intronic		Glyma.19G226500	47824973	4A/58G/	3./123A/4G/	1./108A/1G/
intronic		Glyma.19G226500	47825013	44C/18T/	7./123T/	2./108T/
intronic		Glyma.19G226500	47825037	2./5C/55G/	6./121C/3G/	1./109C/
intronic		Glyma.19G226500	47825062	19C/43T/	9./121T/	2./108T/
intronic		Glyma.19G226500	47825065	43A/19G/	9./121A/	3./107A/
intronic		Glyma.19G226500	47825077	42A/20G/	10./120A/	3./107A/
intronic		Glyma.19G226500	47825123	20A/42T/	6./124T/	110T/
intronic		Glyma.19G226500	47825130	60A/2G/	6./93A/31G/	53A/57G/
exonic	synonymous SNV	Glyma.19G226500	47825305	45C/17T/	130C/	109C/1T/
exonic	nonsynonymous SNV	Glyma.19G226500	47825660	46A/16G/	127A/3G/	109A/1G/
exonic	nonsynonymous SNV	Glyma.19G226500	47825726	46C/16T/	127C/3T/	110C/
exonic	synonymous SNV	Glyma.20G023200	2460277	1./16A/45G/	2A/128G/	7A/103G/
intronic		Glyma.20G023200	2460911	53A/9G/	2./110A/18G/	97A/13G/
intronic		Glyma.20G023200	2460932	1./52A/9G/	5./29A/96G/	1./21A/88G/
intronic		Glyma.20G023200	2461436	1./49C/12T/	1./110C/19T/	96C/14T/
intronic		Glyma.20G023200	2461904	3G/59T/	110G/20T/	100G/10T/
exonic	nonsynonymous SNV	Glyma.20G023200	2462160	51G/11T/	118G/12T/	107G/3T/
intronic		Glyma.20G023200	2462751	1./18G/43T/	13./96G/21T/	12./90G/8T/
intronic		Glyma.20G162700	40031854	30C/32T/	107C/23T/	101C/9T/
exonic	nonsynonymous SNV	Glyma.20G162700	40032844	30C/32G/	23C/107G/	9C/101G/
exonic	nonsynonymous SNV	Glyma.20G162700	40032886	29A/33G/	23A/107G/	1./9A/100G/
intronic		Glyma.U016300	2579060	28A/34C/	12./3A/115C/	1./109C/
intronic		Glyma.U016300	2579068	27G/35T/	12./113G/5T/	1./108G/1T/
intronic		Glyma.U016300	2580073	27A/35G/	3./2A/125G/	110G/
intronic		Glyma.U016300	2580647	62A/	8./47A/75G/	3./14A/93G/
intronic		Glyma.U016300	2581599	1./35C/26T/	12./115C/3T/	8./102C/
intronic		Glyma.U016300	2582095	2./28A/32G/	17./2A/111G/	9./101G/
intronic		Glyma.U016300	2582129	2./32G/28T/	17./111G/2T/	11./99G/
UTR5		Glyma.U016300	2583594	5./34A/23G/	10./4A/116G/	14./96G/
UTR5		Glyma.U016300	2584284	1./37C/24T/	13./4C/113T/	4./106T/
exonic	nonsynonymous SNV	Glyma.U016300	2584356	2./39A/21G/	6./4A/120G/	2./108G/
intronic		Glyma.U016300	2584929	1./27A/34T/	11./3A/116T/	6./104T/
intronic		Glyma.U016300	2586320	30A/32G/	1./3A/126G/	110G/
intronic		Glyma.U016300	2586328	30A/32G/	1./3A/126G/	110G/
intronic		Glyma.U016300	2586460	31A/31T/	7./120A/3T/	110A/
intronic		Glyma.U016300	2586757	39C/23T/	5./4C/121T/	110T/
exonic	synonymous SNV	Glyma.U016300	2587103	40A/22T/	1./5A/124T/	110T/
Note:1 (or 2 or 3 etc). represents number of heterozygotes.
