# Supplementary material for: A Global Analysis of the Polygalacturonase Gene Family in Soybean (Glycine max)
Source: PLoS One. 2016 Sep 22;11(9):e0163012. doi: 10.1371/journal.pone.0163012 (PMC5033254; doi:10.1371/journal.pone.0163012)
Supplement: S3 Table — (XLSX) [file pone.0163012.s006.xlsx]

## Sheet: Sheet1
Table S3 Strong selected sites of GmPGs during soybean domestication.
Gene_postion	Mutate_type	Gene locus	Position	wild soybean (total 62)	landrace (total 130)	improved cultivar (total 110)
intronic		Glyma.01G079800	21340919	39A;22T;	21A;107T;	1A;105T;
UTR3		Glyma.02G007600	785812	42A;20G;	18A;112G;	12A;98G;
intronic		Glyma.02G007600	787019	19A;43G;	112A;18G;	97A;12G;
exonic	synonymous	Glyma.02G009300	915348	13A;48C;	22A;104C;	13A;97C;
intronic		Glyma.02G015600	1397404	12C;50T;	92C;38T;	107C;3T;
UTR5		Glyma.02G015600	1399993	15A;47T;	83A;46T;	103A;7T;
intronic		Glyma.02G016300	1462208	18A;44G;	75A;55G;	67A;42G;
exonic	synonymous	Glyma.02G016300	1462440	18A;44G;	75A;55G;	63A;44G;
intronic		Glyma.02G016300	1462635	18A;44T;	66A;52T;	59A;42T;
intronic		Glyma.02G016300	1461263	53A;7G;	56A;74G;	44A;66G;
exonic	nonsynonymous SNV	Glyma.02G016300	1463007	44A;17G;	55A;75G;	40A;70G;
intronic		Glyma.02G016300	1462665	44A;18T;	55A;68T;	43A;65T;
intronic		Glyma.02G016300	1462035	43A;18G;	48A;71G;	42A;67G;
intronic		Glyma.02G016300	1461210	56A;4G;	47A;70G;	43A;62G;
intronic		Glyma.02G037300	3463404	14C;48T;	96C;34T;	101C;8T;
exonic	nonsynonymous SNV	Glyma.02G183000	31510543	28C;33G;	92C;38G;	89C;21G;
intronic		Glyma.02G183000	31509309	7C;54T;	84C;35T;	88C;21T;
intronic		Glyma.02G183000	31507933	4A;55C;	72A;39C;	83A;21C;
exonic	nonsynonymous SNV	Glyma.02G183000	31509124	57C;4T;	43C;86T;	21C;89T;
intronic		Glyma.02G183000	31507942	55A;4C;	39A;73C;	23A;81C;
intronic		Glyma.02G183000	31509900	32C;29T;	38C;91T;	21C;87T;
intronic		Glyma.02G183000	31510205	34A;27G;	36A;83G;	22A;86G;
exonic	synonymous	Glyma.02G183000	31508775	30C;31T;	1C;127T;	0;110T;
exonic	synonymous	Glyma.02G224700	41217363	2C;60T;	66C;64T;	74C;36T;
exonic	nonsynonymous SNV	Glyma.02G224700	41217360	49A;13T;	38A;92T;	2A;108T;
exonic	synonymous	Glyma.02G224700	41217375	16G;46T;	28G;101T;	35G;75T;
exonic	synonymous	Glyma.02G224700	41216665	19C;43T;	28C;102T;	35C;75T;
intronic		Glyma.02G281600	46393347	1C;60T;	89C;40T;	96C;14T;
intronic		Glyma.02G281600	46393661	49A;13C;	2A;128C;	0;110C;
intronic		Glyma.02G281600	46393951	51A;11G;	20A;110G;	13A;97G;
intronic		Glyma.02G281600	46393831	49C;13T;	19C;109T;	13C;97T;
exonic	nonsynonymous SNV	Glyma.02G281600	46392921	28A;34G;	128A;2G;	110A;0;
exonic	nonsynonymous SNV	Glyma.02G281600	46392945	5C;57T;	114C;16T;	110C;0;
intronic		Glyma.02G281600	46392853	2A;59G;	106A;24G;	110A;0;
intronic		Glyma.02G281600	46392577	2G;58T;	100G;23T;	110G;0;
exonic	nonsynonymous SNV	Glyma.02G307000	48147216	11C;51G;	89C;40G;	65C;45G;
intronic		Glyma.02G307000	48146471	46A;16G;	2A;127G;	2A;108G;
intronic		Glyma.03G097500	28511904	21A;40G;	73A;57G;	53A;57G;
exonic	nonsynonymous SNV	Glyma.03G097500	28511673	43A;18T;	62A;68T;	64A;45T;
exonic	synonymous	Glyma.03G097500	28509382	21A;40G;	14A;116G;	0;110G;
intronic		Glyma.03G097500	28509547	23C;36T;	118C;96T;	0;106T;
intronic		Glyma.03G097500	28509559	23A;36G;	118A;93G;	0;104G;
intronic		Glyma.03G098700	28683263	25A;37T;	102A;27T;	96A;14T;
exonic	nonsynonymous SNV	Glyma.03G137700	35379426	29C;33G;	67C;62G;	77C;33G;
intronic		Glyma.03G137700	35380408	29A;32T;	108A;6T;	98A;7T;
exonic	nonsynonymous SNV	Glyma.03G137800	35385742	23A;39T;	74A;56T;	45A;65T;
intronic		Glyma.03G137800	35389886	41A;21G;	61A;66G;	75A;34G;
exonic	nonsynonymous SNV	Glyma.03G137800	35385741	39A;23T;	56A;74T;	65A;45T;
intronic		Glyma.03G137800	35388302	13A;47G;	195A;21G;	75A;33G;
intronic		Glyma.03G137800	35389648	31A;30G;	17A;99G;	22A;83G;
intronic		Glyma.03G137800	35388836	16G;46T;	110G;106T;	16G;87T;
exonic	synonymous	Glyma.03G141000	35715845	3A;59G;	104A;26G;	97A;13G;
intronic		Glyma.03G216800	42083168	42A;20C;	16A;114C;	15A;95C;
exonic	nonsynonymous SNV	Glyma.03G216800	42084290	36C;26G;	15C;115G;	15C;95G;
UTR3		Glyma.03G216800	42084758	37A;25T;	15A;115T;	15A;95T;
intronic		Glyma.03G216800	42081950	24G;38T;	115G;15T;	95G;15T;
exonic	synonymous	Glyma.03G216800	42083901	26G;35T;	115G;15T;	94G;16T;
intronic		Glyma.03G216800	42082363	26A;36G;	114A;16G;	95A;15G;
intronic		Glyma.03G216800	42082865	24A;36G;	113A;14G;	93A;16G;
intronic		Glyma.03G216800	42082915	20A;40G;	106A;15G;	95A;15G;
exonic	nonsynonymous SNV	Glyma.03G222500	42538989	61C;1T;	28C;102T;	22C;88T;
exonic	synonymous	Glyma.03G222500	42541245	21G;41T;	101G;29T;	86G;24T;
intronic		Glyma.03G222500	42540158	11A;51G;	101A;29G;	88A;22G;
intronic		Glyma.03G222500	42540604	15A;47T;	101A;25T;	87A;23T;
exonic	nonsynonymous SNV	Glyma.04G143200	25762664	0;62G;	67A;61G;	84A;26G;
UTR5		Glyma.05G005800	508459	50A;12G;	62A;68G;	43A;67G;
exonic	synonymous	Glyma.05G005800	508636	21C;41T;	31C;99T;	15C;95T;
exonic	synonymous	Glyma.05G005800	510041	11A;51G;	13A;117G;	10A;100G;
intronic		Glyma.05G133400	32644332	7C;55G;	79C;51G;	64C;46G;
UTR5		Glyma.05G133400	32642313	22A;40C;	78A;52C;	65A;45C;
UTR5		Glyma.05G133400	32642479	14C;48T;	77C;53T;	64C;46T;
intronic		Glyma.05G133400	32641532	54C;8T;	5C;123T;	0;109T;
exonic	synonymous	Glyma.05G133400	32645126	28C;34T;	53C;77T;	45C;65T;
UTR5		Glyma.05G133400	32641797	52A;9T;	52A;68T;	44A;65T;
intronic		Glyma.05G133400	32643324	37C;25G;	13C;115G;	0;109G;
intronic		Glyma.05G133400	32643285	40A;22G;	12A;115G;	0;106G;
UTR5		Glyma.05G210900	39264742	35C;27T;	42C;88T;	17C;93T;
exonic	synonymous	Glyma.05G210900	39265581	6C;55T;	33C;97T;	28C;81T;
exonic	synonymous	Glyma.06G153900	12546246	23A;39G;	3A;127G;	0;110G;
UTR5		Glyma.06G153900	12548909	59C;3T;	12C;113T;	3C;107T;
exonic	synonymous	Glyma.06G153900	12548698	14A;48G;	119A;11G;	110A;0;
intronic		Glyma.06G153900	12547742	15C;47T;	115C;12T;	106C;2T;
intronic		Glyma.06G153900	12547696	47A;15T;	10A;114T;	0;110T;
exonic	nonsynonymous SNV	Glyma.06G203000	18963370	49A;13G;	21A;109G;	7A;103G;
UTR5		Glyma.06G203000	18962512	52C;10T;	20C;104T;	8C;101T;
UTR5		Glyma.06G203000	18962440	14C;47T;	103C;21T;	102C;7T;
intronic		Glyma.06G207300	20013133	3A;59C;	83A;46C;	57A;53C;
UTR3		Glyma.06G207300	20011597	1C;61T;	82C;46T;	58C;52T;
exonic	synonymous	Glyma.06G207300	20012128	22C;40G;	122C;8G;	109C;1G;
intronic		Glyma.07G066900	6027340	35A;27T;	59A;71T;	33A;77T;
intronic		Glyma.07G066900	6026617	36G;26T;	53G;75T;	36G;74T;
exonic	synonymous	Glyma.07G066900	6028854	25C;37T;	53C;77T;	28C;82T;
exonic	synonymous	Glyma.07G066900	6027045	14G;48T;	4G;126T;	4G;106T;
exonic	synonymous	Glyma.07G066900	6024572	22A;40G;	33A;97G;	28A;82G;
exonic	synonymous	Glyma.07G067000	6034126	0;62T;	15G;114T;	14G;95T;
intronic		Glyma.07G124100	14714176	51G;11T;	6G;119T;	2G;107T;
UTR5		Glyma.07G124100	14714924	61C;1T;	6C;124T;	1C;109T;
intronic		Glyma.07G124100	14712613	130C;13T;	6C;115T;	0;108T;
intronic		Glyma.07G124100	14714018	52A;10T;	6A;121T;	2A;107T;
intronic		Glyma.07G124100	14714155	39C;22T;	5C;121T;	2C;108T;
intronic		Glyma.07G124100	14709044	13A;29T,C;	123A;5T,C;	110A;0;
intronic		Glyma.07G124100	14714100	10A;52C;	120A;6C;	108A;2C;
intronic		Glyma.07G124100	14711014	8A;52T;	111A;5T;	101A;0;
exonic	synonymous	Glyma.07G223500	40031754	19C;43T;	0;129T;	0;110T;
UTR3		Glyma.07G244200	42376445	59A;3G;	53A;77G;	37A;73G;
UTR5		Glyma.08G017300	1401908	59A;3G;	5A;120G;	0;110G;
exonic	nonsynonymous SNV	Glyma.08G017300	1403891	17A;45G;	125A;5G;	110A;0;
intronic		Glyma.08G087900	6665082	53C;9T;	3C;127T;	0;110T;
intronic		Glyma.08G087900	6662121	56A;6G;	3A;127G;	0;110G;
intronic		Glyma.08G087900	6665875	32A;30G;	3A;119G;	1A;108G;
UTR5		Glyma.08G087900	6661403	6A;56G;	128A;2G;	110A;0;
intronic		Glyma.08G087900	6661601	6A;56G;	128A;2G;	109A;1G;
intronic		Glyma.08G087900	6661825	7C;55T;	126C;3T;	109C;1T;
intronic		Glyma.08G087900	6662435	6A;56G;	126A;4G;	110A;0;
intronic		Glyma.08G087900	6664362	20A;42G;	125A;2G;	110A;0;
intronic		Glyma.08G087900	6665030	12A;49T;	122A;3T;	110A;0;
intronic		Glyma.08G149300	11442843	37G;25T;	63G;66T;	85G;25T;
intronic		Glyma.08G149300	11441752	31C;29T;	54C;55T;	20C;86T;
exonic	synonymous	Glyma.08G149300	11444068	10A;52G;	48A;82G;	81A;29G;
exonic	synonymous	Glyma.08G237800	20272868	28A;34G;	5A;125G;	0;110G;
exonic	nonsynonymous SNV	Glyma.08G237800	20272507	52G;10T;	24G;106T;	7G;103T;
exonic	nonsynonymous SNV	Glyma.08G237800	20272508	10C;52T;	106C;24T;	103C;7T;
intronic		Glyma.08G285400	39495844	16A;46T;	99A;29T;	107A;3T;
intronic		Glyma.08G303200	42131329	30C;32G;	94C;36G;	102C;8G;
intronic		Glyma.08G303200	42129749	52A;10G;	50A;80G;	10A;100G;
exonic	synonymous	Glyma.08G303200	42130287	11A;51G;	14A;116G;	2A;108G;
intronic		Glyma.08G303200	42132898	32A;30T;	12A;98T;	6A;96T;
intronic		Glyma.08G303200	42132914	32A;29T;	10A;102T;	6A;99T;
intronic		Glyma.08G303200	42133147	30C;31T;	107C;20T;	102C;7T;
intronic		Glyma.08G303200	42133148	30A;31T;	107A;20T;	102A;7T;
intronic		Glyma.08G303200	42132510	30C;31T;	105C;19T;	100C;6T;
UTR3		Glyma.09G021100	1674153	16A;46G;	99A;28G;	78A;32G;
intronic		Glyma.09G021100	1664654	9A;51T;	97A;27T;	80A;27T;
UTR3		Glyma.09G021100	1674178	17A;45C;	97A;27C;	79A;31C;
intronic		Glyma.09G021100	1669313	36C;26T;	8C;122T;	0;110T;
intronic		Glyma.09G021100	1669388	37A;25C;	8A;121C;	0;109C;
intronic		Glyma.09G021100	1669403	37A;25T;	7A;122T;	0;109T;
exonic	nonsynonymous SNV	Glyma.09G021100	1669891	44A;18G;	31A;98G;	31A;78G;
intronic		Glyma.09G021100	1665156	51C;11T;	29C;96T;	32C;78T;
intronic		Glyma.09G021100	1668496	52C;10T;	27C;96T;	27C;77T;
intronic		Glyma.09G021100	1670148	16A;43G;	194A;22G;	69A;29G;
intronic		Glyma.09G021100	1665557	11A;49G;	192A;26G;	77A;30G;
intronic		Glyma.09G021100	1668878	31A;30T;	16A;110T;	0;102T;
intronic		Glyma.09G021100	1663680	10A;52G;	147A;69G;	20A;88G;
intronic		Glyma.09G021100	1669089	28A;34T;	123A;7T;	110A;0;
intronic		Glyma.09G021100	1669295	27C;35T;	122C;8T;	110C;0;
intronic		Glyma.09G021100	1669411	25A;37T;	122A;7T;	110A;0;
intronic		Glyma.09G021100	1664239	20C;42T;	117C;98T;	30C;78T;
intronic		Glyma.09G021100	1668235	22A;40T;	113A;7T;	109A;0;
intronic		Glyma.09G021100	1665003	12C;50T;	101C;28T;	79C;30T;
intronic		Glyma.09G021100	1669361	8C;54T;	100C;29T;	79C;31T;
intronic		Glyma.09G021100	1664889	10A;51T;	100A;27T;	78A;32T;
intronic		Glyma.09G031600	2593412	50A;12C;	61A;69C;	16A;94C;
intronic		Glyma.09G031600	2593383	42A;20G;	1A;129G;	0;110G;
intronic		Glyma.09G031600	2593306	41A;21T;	0;130T;	0;110T;
UTR3		Glyma.09G041000	3405280	43C;19T;	9C;121T;	3C;107T;
UTR3		Glyma.09G041000	3405066	41A;19G;	6A;115G;	3A;105G;
UTR3		Glyma.09G041000	3405932	52C;10G;	22C;108G;	5C;105G;
exonic	synonymous	Glyma.09G041000	3406285	6A;56G;	13A;117G;	2A;108G;
UTR3		Glyma.09G041000	3405065	16G;44T;	115G;6T;	105G;3T;
UTR3		Glyma.09G041000	3405118	14A;47G;	105A;19G;	105A;5G;
intronic		Glyma.09G041600	3511938	3C;59T;	98C;30T;	106C;4T;
intronic		Glyma.09G041600	3511266	5A;57G;	98A;31G;	105A;5G;
UTR3		Glyma.09G041600	3510096	58A;4C;	30A;100C;	4A;106C;
exonic	synonymous	Glyma.09G041600	3510849	0;62G;	16A;114G;	3A;107G;
exonic	synonymous	Glyma.09G041600	3513916	21A;41G;	14A;116G;	1A;109G;
intronic		Glyma.09G132100	32817478	19G;43T;	93G;36T;	96G;14T;
intronic		Glyma.09G132100	32816014	54A;8T;	13A;116T;	1A;109T;
intronic		Glyma.09G132100	32815037	54A;8T;	13A;104T;	0;109T;
intronic		Glyma.09G132100	32815597	54A;7G;	11A;109G;	0;106G;
intronic		Glyma.09G132100	32815172	32C;30T;	10C;108T;	0;106T;
exonic	synonymous	Glyma.09G224800	44942821	15C;47T;	64C;66T;	88C;21T;
intronic		Glyma.09G224800	44941917	40C;20T;	51C;58T;	19C;84T;
exonic	synonymous	Glyma.09G233100	45597999	8A;53T;	20A;110T;	0;110T;
exonic	stopgain	Glyma.09G256100	47532360	25C;37G;	13C;117G;	0;110G;
exonic	nonsynonymous SNV	Glyma.09G256100	47533894	30C;32G;	130C;0;	110C;0;
exonic	nonsynonymous SNV	Glyma.09G256100	47530658	30C;32T;	130C;0;	110C;0;
intronic		Glyma.09G256100	47531968	32A;30T;	12A;117T;	0;108T;
exonic	synonymous	Glyma.09G256100	47532318	29G;33T;	129G;0;	109G;0;
UTR5		Glyma.09G256100	47534224	30C;32T;	129C;0;	110C;0;
intronic		Glyma.09G256100	47531568	30A;32C;	127A;0;	110A;0;
intronic		Glyma.09G256100	47532022	30C;31T;	123C;0;	109C;0;
intronic		Glyma.09G256100	47533376	32A;30G;	0;130G;	0;110G;
intronic		Glyma.09G256100	47532776	31A;30T;	0;127T;	0;108T;
intronic		Glyma.09G256100	47532009	32C;29T;	0;123T;	0;108T;
exonic	nonsynonymous SNV	Glyma.10G010000	937326	53A;8G;	22A;108G;	39A;70G;
intronic		Glyma.10G010000	936889	56C;6T;	21C;99T;	40C;67T;
intronic		Glyma.10G010000	937067	55C;7T;	21C;108T;	42C;67T;
UTR5		Glyma.10G010000	935150	6C;56T;	107C;23T;	68C;42T;
intronic		Glyma.10G010000	937014	18C;43T;	103C;21T;	66C;43T;
exonic	nonsynonymous SNV	Glyma.10G016100	1450328	30A;32C;	121A;9C;	106A;4C;
intronic		Glyma.10G016100	1453013	29C;33G;	120C;9G;	106C;4G;
UTR3		Glyma.10G016100	1449426	26A;36G;	117A;13G;	82A;28G;
intronic		Glyma.10G016100	1451723	6A;56T;	114A;16T;	80A;30T;
intronic		Glyma.10G016900	1490808	23C;38T;	99C;31T;	68C;42T;
intronic		Glyma.10G016900	1490998	23C;39T;	96C;26T;	70C;40T;
intronic		Glyma.10G016900	1491000	23A;39G;	96A;26G;	71A;39G;
intronic		Glyma.10G016900	1491266	25C;37G;	95C;35G;	66C;44G;
intronic		Glyma.10G016900	1491050	25A;37T;	95A;26T;	65A;40T;
splicing		Glyma.10G016900	1490872	38C;24G;	32C;97G;	42C;68G;
intronic		Glyma.10G016900	1491107	38C;24T;	27C;91T;	41C;67T;
intronic		Glyma.10G088900	11858518	6A;56G;	97A;31G;	77A;33G;
intronic		Glyma.10G088900	11858062	4C;51T;	90C;25T;	77C;30T;
intronic		Glyma.10G088900	11859583	7A;55C;	90A;28C;	78A;31C;
intronic		Glyma.10G088900	11858587	61A;1G;	32A;97G;	33A;77G;
intronic		Glyma.10G088900	11858642	57C;5G;	31C;98G;	31C;78G;
intronic		Glyma.10G088900	11859183	45A;17G;	31A;99G;	31A;79G;
intronic		Glyma.10G088900	11859805	45A;17C;	29A;101C;	34A;76C;
intronic		Glyma.10G088900	11858007	51A;5T;	28A;94T;	30A;75T;
intronic		Glyma.10G088900	11859543	57A;5G;	28A;90G;	32A;77G;
exonic	synonymous	Glyma.10G088900	11861162	28C;34T;	1C;129T;	0;110T;
exonic	synonymous	Glyma.10G088900	11859854	5A;57C;	100A;30C;	78A;32C;
exonic	synonymous	Glyma.10G138100	37185628	15C;47T;	66C;64T;	48C;62T;
intronic		Glyma.10G230900	46075430	50A;9G;	3A;123G;	2A;107G;
intronic		Glyma.10G230900	46073741	24G;37T;	128G;2T;	110G;0;
exonic	synonymous	Glyma.10G230900	46073547	8A;54G;	121A;9G;	107A;3G;
exonic	synonymous	Glyma.10G230900	46074976	0A;60G;	117A;13G;	105A;4G;
exonic	nonsynonymous SNV	Glyma.10G231000	46080207	137C;14T;	9C;113T;	3C;103T;
intronic		Glyma.10G231000	46079055	43A;9T;	18A;111T;	4A;102T;
exonic	nonsynonymous SNV	Glyma.10G231000	46079748	14C;39T;	113C;8T;	103C;3T;
exonic	synonymous	Glyma.10G231000	46078715	18A;34T;	112A;8T;	103A;3T;
intronic		Glyma.10G231000	46080119	14A;38T;	112A;7T;	103A;3T;
intronic		Glyma.10G231100	46086764	48A;12T;	13A;116T;	5A;105T;
intronic		Glyma.10G231100	46087298	51A;11G;	13A;116G;	4A;106G;
exonic	nonsynonymous SNV	Glyma.10G231100	46085273	120C;30G;	12C;109G;	4C;103G;
intronic		Glyma.10G231100	46087358	12A;49T;	118A;12T;	105A;5T;
exonic	synonymous	Glyma.10G231100	46086665	1C;59T;	117C;13T;	106C;4T;
exonic	synonymous	Glyma.10G231100	46086397	19C;41T;	117C;13T;	104C;4T;
intronic		Glyma.10G231100	46087305	15C;47G;	117C;12G;	106C;4G;
exonic	nonsynonymous SNV	Glyma.10G231100	46086375	22A;39G;	117A;12G;	105A;4G;
intronic		Glyma.10G231100	46086948	23A;39T;	107A;11T;	103A;4T;
intronic		Glyma.10G231100	46087098	0;62T;	102C;14T;	105C;4T;
exonic	nonsynonymous SNV	Glyma.11G157800	14096815	32G;30T;	5G;125T;	0;110T;
exonic	nonsynonymous SNV	Glyma.11G157800	14096376	34A;28T;	5A;124T;	0;110T;
exonic	nonsynonymous SNV	Glyma.11G157800	14097221	32C;30T;	4C;126T;	0;110T;
intronic		Glyma.11G157800	14097021	32A;30G;	4A;126G;	0;110G;
exonic	nonsynonymous SNV	Glyma.11G157800	14097190	33A;29G;	4A;125G;	0;110G;
exonic	nonsynonymous SNV	Glyma.11G157800	14096390	28G;34T;	125G;5T;	110G;0;
exonic	stopgain	Glyma.11G157800	14096323	29C;33T;	123C;4T;	110C;0;
exonic	nonsynonymous SNV	Glyma.11G157800	14096366	28A;34T;	123A;5T;	110A;0;
exonic	nonsynonymous SNV	Glyma.11G157800	14096353	24G;38T;	122G;6T;	110G;0;
exonic	synonymous	Glyma.12G003700	295883	9A;53G;	7A;123G;	2A;108G;
exonic	synonymous	Glyma.12G003700	296512	30C;32T;	39C;91T;	31C;79T;
intronic		Glyma.12G012200	896511	10C;52G;	71C;59G;	77C;33G;
exonic	synonymous	Glyma.12G012200	896305	23A;38G;	5A;125G;	2A;108G;
exonic	synonymous	Glyma.12G012200	897547	27A;34C;	34A;89C;	73A;36C;
splicing		Glyma.13G080200	18672203	37A;25G;	12A;118G;	1A;109G;
exonic	nonsynonymous SNV	Glyma.13G080200	18672983	37A;25G;	12A;117G;	1A;109G;
intronic		Glyma.13G080200	18672850	35C;25T;	11C;116T;	1C;109T;
intronic		Glyma.13G080200	18672586	25G;37T;	118G;12T;	109G;1T;
exonic	nonsynonymous SNV	Glyma.13G080200	18672245	25A;37G;	118A;12G;	109A;1G;
exonic	nonsynonymous SNV	Glyma.13G080200	18672997	25A;37G;	117A;12G;	109A;1G;
intronic		Glyma.13G080200	18672642	26A;34T;	112A;11T;	109A;1T;
intronic		Glyma.13G080200	18672754	27C;33T;	104C;9T;	106C;1T;
intronic		Glyma.13G111900	22525479	1A;54G;	99A;31G;	103A;7G;
intronic		Glyma.13G111900	22528589	30A;32G;	99A;30G;	102A;8G;
UTR3		Glyma.13G111900	22531903	29A;33T;	96A;34T;	96A;14T;
UTR3		Glyma.13G111900	22532031	30G;32T;	95G;35T;	98G;12T;
UTR5		Glyma.13G111900	22524577	22A;39T;	86A;43T;	92A;18T;
intronic		Glyma.13G111900	22529282	36C;26G;	31C;99G;	7C;103G;
intronic		Glyma.13G111900	22530010	34A;28G;	31A;99G;	7A;103G;
intronic		Glyma.13G111900	22530083	33A;29C;	31A;99C;	7A;103C;
intronic		Glyma.13G111900	22529843	33A;29G;	29A;101G;	8A;102G;
intronic		Glyma.13G111900	22527366	30A;32C;	101A;29C;	103A;7C;
exonic	synonymous	Glyma.13G364700	45103929	21A;41G;	18A;112G;	5A;105G;
UTR5		Glyma.14G006100	488130	18C;43G;	75C;55G;	64C;46G;
intronic		Glyma.14G006100	486828	19C;43T;	73C;57T;	63C;46T;
intronic		Glyma.14G006100	489452	9A;53T;	73A;56T;	63A;47T;
exonic	nonsynonymous SNV	Glyma.14G006100	488224	20A;42G;	72A;58G;	62A;47G;
exonic	synonymous	Glyma.14G006100	488324	21A;41G;	72A;57G;	65A;45G;
intronic		Glyma.14G006100	487477	22A;40C;	66A;52C;	62A;45C;
intronic		Glyma.14G006100	487497	22A;40C;	66A;51C;	62A;45C;
intronic		Glyma.14G006100	487489	21A;41G;	65A;51G;	62A;45G;
UTR5		Glyma.14G006100	487945	43G;19T;	56G;74T;	43G;66T;
intronic		Glyma.14G006100	487388	39C;22T;	56C;71T;	44C;58T;
intronic		Glyma.14G006100	487282	38C;20T;	56C;69T;	46C;59T;
intronic		Glyma.14G006100	486616	42A;20C;	56A;74C;	47A;63C;
intronic		Glyma.14G006100	487383	39C;22T;	55C;71T;	44C;58T;
intronic		Glyma.14G006100	486384	43A;19T;	55A;73T;	46A;64T;
intronic		Glyma.14G006100	486628	42A;20G;	54A;75G;	47A;63G;
intronic		Glyma.14G006100	487208	40A;22C;	53A;69C;	46A;62C;
intronic		Glyma.14G006100	487554	45C;15T;	49C;63T;	44C;61T;
exonic	synonymous	Glyma.14G006100	488516	1A;60G;	21A;109G;	18A;92G;
intronic		Glyma.14G006100	486543	23C,A;20T;	18C,A;72T;	22C,A;63T;
intronic		Glyma.14G006100	487485	22C;40T;	165C;51T;	62C;45T;
exonic	synonymous	Glyma.14G006100	488618	30C;32T;	109C;21T;	88C;22T;
intronic		Glyma.14G032900	2396515	15A;47C;	89A;41C;	81A;29C;
exonic	synonymous	Glyma.14G032900	2394331	3C;59T;	76C;54T;	75C;35T;
exonic	synonymous	Glyma.14G032900	2398641	5A;57T;	75A;55T;	76A;34T;
intronic		Glyma.14G032900	2398299	8A;54T;	74A;56T;	75A;35T;
UTR5		Glyma.14G032900	2394228	39G;23T;	55G;75T;	35G;75T;
intronic		Glyma.14G032900	2397320	47A;15T;	55A;75T;	35A;75T;
intronic		Glyma.14G032900	2395266	59A;2G;	55A;68G;	43A;65G;
intronic		Glyma.14G032900	2397175	46G;16T;	54G;74T;	37G;73T;
intronic		Glyma.14G032900	2397205	55A;7G;	54A;75G;	36A;73G;
intronic		Glyma.14G032900	2397184	46A;16C;	54A;74C;	36A;74C;
intronic		Glyma.14G032900	2395446	58G;3T;	53G;74T;	35G;74T;
exonic		Glyma.14G032900	2398850	45C;17T;	53C;77T;	35C;75T;
intronic		Glyma.14G032900	2397095	40A;22T;	51A;79T;	35A;74T;
intronic		Glyma.14G032900	2397039	32G;29T;	50G;80T;	35G;75T;
intronic		Glyma.14G032900	2397964	47A;14T;	47A;69T;	33A;77T;
intronic		Glyma.14G032900	2395690	53A;8T;	47A;69T;	33A;72T;
exonic	synonymous	Glyma.14G032900	2398779	5C;57T;	18C;112T;	5C;105T;
intronic		Glyma.14G032900	2396283	25C;37G;	123C;7G;	108C;2G;
exonic	synonymous	Glyma.14G044200	3353268	26C;36T;	98C;32T;	70C;40T;
intronic		Glyma.14G044200	3353330	25C;37T;	98C;31T;	71C;39T;
intronic		Glyma.14G044200	3353089	22A;40T;	97A;32T;	70A;40T;
intronic		Glyma.14G044200	3354099	44A;18C;	55A;74C;	36A;73C;
intronic		Glyma.14G044200	3352823	40A;21G;	44A;81G;	50A;60G;
intronic		Glyma.14G044200	3353099	40A;22G;	32A;97G;	41A;69G;
exonic	synonymous	Glyma.14G044200	3354722	6G;55T;	30G;100T;	31G;78T;
intronic		Glyma.14G044200	3353416	35A;27T;	13A;113T;	6A;104T;
exonic	synonymous	Glyma.14G149200	32212547	20C;41T;	120C;8T;	109C;1T;
intronic		Glyma.14G152200	32995305	47C;15G;	39C;90G;	5C;105G;
exonic	nonsynonymous SNV	Glyma.14G152200	32994796	37A;25G;	16A;113G;	1A;109G;
intronic		Glyma.14G152200	32994974	24C;38T;	114C;14T;	107C;2T;
intronic		Glyma.14G152200	32993671	25C;37T;	107C;15T;	109C;1T;
intronic		Glyma.14G152200	32995001	29A;32T;	106A;17T;	108A;1T;
intronic		Glyma.14G152200	32995000	23A;38T;	106A;17T;	107A;2T;
exonic	nonsynonymous SNV	Glyma.14G191400	45612044	23A;39G;	77A;53G;	34A;76G;
exonic	synonymous	Glyma.14G191400	45611033	6C;56T;	69C;61T;	31C;79T;
intronic		Glyma.14G191400	45611188	57A;5T;	63A;66T;	79A;31T;
exonic	synonymous	Glyma.14G191400	45612004	18C;44T;	52C;78T;	76C;34T;
exonic	synonymous	Glyma.14G191400	45612462	16C;46T;	52C;78T;	75C;35T;
exonic	synonymous	Glyma.14G191400	45611426	17C;45T;	51C;78T;	74C;36T;
exonic	synonymous	Glyma.14G191400	45612585	16C;46G;	51C;78G;	76C;34G;
UTR5		Glyma.15G008900	704484	10A;52T;	73A;57T;	36A;74T;
intronic		Glyma.15G008900	704598	24A;38T;	73A;57T;	34A;76T;
intronic		Glyma.15G008900	705753	15C;47T;	71C;58T;	35C;75T;
intronic		Glyma.15G008900	706427	12A;50G;	69A;57G;	34A;76G;
intronic		Glyma.15G008900	704675	51G;11T;	58G;71T;	76G;34T;
intronic		Glyma.15G008900	704693	49C;13G;	58C;71G;	78C;32G;
intronic		Glyma.15G009800	755785	15C;47T;	81C;49T;	46C;64T;
intronic		Glyma.15G009800	755848	14A;48T;	80A;50T;	47A;63T;
intronic		Glyma.15G009800	754584	57A;5T;	52A;77T;	63A;47T;
UTR5		Glyma.15G127500	10122920	27A;34C;	85A;45C;	74A;35C;
intronic		Glyma.15G127500	10124092	10A;52G;	84A;42G;	74A;36G;
exonic	synonymous	Glyma.15G127500	10123445	1A;60T;	83A;47T;	76A;34T;
intronic		Glyma.15G127500	10123481	3A;58T;	83A;47T;	74A;34T;
intronic		Glyma.15G127500	10123919	25A;36T;	80A;32T;	70A;33T;
intronic		Glyma.15G127500	10124010	25A;35C;	78A;36C;	70A;32C;
intronic		Glyma.15G127500	10124342	28A;33C;	77A;36C;	70A;34C;
intronic		Glyma.15G127500	10124462	12A;48C;	77A;33C;	71A;32C;
intronic		Glyma.15G127500	10127884	25C;37T;	65C;62T;	63C;45T;
intronic		Glyma.15G127500	10128467	37A;24G;	62A;67G;	66A;44G;
intronic		Glyma.15G127500	10127947	18A;43T;	62A;59T;	42A;66T;
intronic		Glyma.15G127500	10123887	0T;60C;	59C;52T;	41C;61T;
intronic		Glyma.15G127500	10123543	3A,T;58C;	54A,T;44C;	57A,T;31C;
intronic		Glyma.15G127500	10124184	37A;24G;	42A;85G;	35A;72G;
intronic		Glyma.15G127500	10124054	36A;23G;	35A;84G;	33A;72G;
intronic		Glyma.15G127500	10123976	37C;24T;	34C;78T;	33C;68T;
intronic		Glyma.15G127500	10125866	30A;31G;	137A;80G;	31A;73G;
intronic		Glyma.15G127500	10124466	21A;39T;	109A;1T;	103A;0;
intronic		Glyma.15G127500	10127041	23C;36T;	108C;2T;	107C;0;
intronic		Glyma.15G127500	10125705	16C;45T;	102C;24T;	98C;12T;
intronic		Glyma.15G136700	11055009	26A;33C;	78A;51C;	65A;45C;
intronic		Glyma.15G136700	11054731	4A;58T;	76A;54T;	65A;45T;
intronic		Glyma.15G136700	11055787	0;62G;	76A;54G;	67A;43G;
exonic	synonymous	Glyma.15G136700	11054370	4A;58G;	76A;54G;	65A;45G;
intronic		Glyma.15G136700	11058236	46C;16T;	54C;76T;	43C;67T;
intronic		Glyma.15G136700	11054793	58A;4T;	54A;74T;	44A;66T;
intronic		Glyma.15G136700	11057486	36A;26G;	1A;128G;	0;110G;
intronic		Glyma.15G136700	11055973	24A;38G;	129A;1G;	110A;0;
intronic		Glyma.15G136700	11055735	29A;33G;	129A;1G;	110A;0;
exonic	nonsynonymous SNV	Glyma.15G146800	12078216	52C;10T;	6C;124T;	2C;108T;
UTR3		Glyma.15G146800	12076353	53C;9G;	6C;124G;	2C;108G;
exonic	nonsynonymous SNV	Glyma.15G146800	12076661	52A;10T;	6A;124T;	2A;108T;
intronic		Glyma.15G146800	12077231	35C;27T;	1C;129T;	0;110T;
intronic		Glyma.15G151800	12577666	0;61C;	71A;46C;	70A;34C;
intronic		Glyma.15G151800	12579802	38C;24T;	3C;127T;	1C;109T;
intronic		Glyma.15G151800	12577994	32A;30G;	3A;127G;	2A;108G;
intronic		Glyma.15G151800	12578343	48A;13G;	3A;127G;	1A;109G;
intronic		Glyma.15G151800	12577489	43A;19T;	3A;123T;	2A;108T;
intronic		Glyma.15G151800	12578888	50A;12C;	3A;123C;	1A;108C;
UTR3		Glyma.15G151800	12580493	10A;52G;	128A;2G;	109A;1G;
UTR3		Glyma.15G151800	12580778	9C;53T;	127C;3T;	110C;0;
intronic		Glyma.15G151800	12578015	10A;52C;	126A;3C;	108A;2C;
intronic		Glyma.15G151800	12577266	28C;31T;	113C;2T;	98C;1T;
exonic	nonsynonymous SNV	Glyma.15G151900	12582591	39A;18G;	8A;122G;	1A;109G;
intronic		Glyma.15G151900	12582892	46C;11G;	3C;127G;	1C;109G;
exonic	synonymous	Glyma.15G151900	12584228	17A;40T;	3A;127T;	1A;109T;
intronic		Glyma.15G151900	12582831	46A;11T;	3A;127T;	1A;109T;
intronic		Glyma.15G151900	12583288	44A;13T;	3A;126T;	1A;109T;
intronic		Glyma.15G151900	12584905	49A;13G;	3A;126G;	0;110G;
exonic	nonsynonymous SNV	Glyma.15G151900	12582631	45A;11T;	2A;128T;	1A;109T;
exonic	synonymous	Glyma.15G151900	12583566	13A;46G;	23A;107G;	3A;107G;
exonic	synonymous	Glyma.15G151900	12583611	10A;49G;	20A;110G;	2A;107G;
exonic	stopgain	Glyma.15G151900	12582256	11G;46T;	127G;3T;	109G;1T;
exonic	nonsynonymous SNV	Glyma.15G151900	12584150	11A;48T;	127A;3T;	109A;1T;
exonic	nonsynonymous SNV	Glyma.15G151900	12582705	20A;38G;	127A;3G;	110A;0;
UTR5		Glyma.15G179500	17220048	17A;45G;	71A;59G;	71A;39G;
intronic		Glyma.15G179500	17221233	18C;43T;	69C;53T;	71C;38T;
intronic		Glyma.15G179500	17221323	12C;47T;	68C;54T;	71C;37T;
intronic		Glyma.15G179500	17221262	18A;42T;	67A;51T;	72A;37T;
intronic		Glyma.15G179500	17222465	53C;9T;	59C;68T;	39C;71T;
intronic		Glyma.15G179500	17221447	53C;7T;	59C;68T;	38C;71T;
intronic		Glyma.15G179500	17221151	47G;15T;	57G;69T;	37G;72T;
intronic		Glyma.15G179500	17221185	48A;14G;	56A;69G;	36A;73G;
intronic		Glyma.15G179500	17222589	52C;10T;	55C;67T;	37C;71T;
intronic		Glyma.15G179500	17222579	51A;10C;	55A;67C;	37A;71C;
exonic	synonymous	Glyma.15G179500	17224324	15C;47T;	4C;126T;	2C;108T;
exonic	synonymous	Glyma.15G179500	17222401	23C;39T;	1C;128T;	0;110T;
exonic	stopgain	Glyma.15G196100	22513150	13C;47G;	78C;49G;	51C;49G;
exonic	nonsynonymous SNV	Glyma.15G196100	22512998	15A;45T;	74A;56T;	49A;54T;
exonic	synonymous	Glyma.15G196100	22512989	15A;45C;	74A;56C;	51A;54C;
intronic		Glyma.15G196100	22511676	47C;14T;	60C;62T;	85C;23T;
intronic		Glyma.15G196100	22512552	43C;16G;	55C;66G;	61C;44G;
exonic	nonsynonymous SNV	Glyma.15G196100	22512934	45A;13G;	54A;73G;	61A;46G;
intronic		Glyma.15G196100	22512479	7A;53T;	214A;94T;	25A;80T;
exonic	synonymous	Glyma.15G196100	22511383	5C;57T;	14C;116T;	19C;90T;
exonic	synonymous	Glyma.15G196100	22509461	11C;51T;	13C;117T;	18C;92T;
intronic		Glyma.15G269400	50640674	18C;44T;	99C;31T;	104C;6T;
intronic		Glyma.15G269400	50639603	3C;59T;	99C;31T;	102C;8T;
exonic	nonsynonymous SNV	Glyma.15G269400	50640809	45A;17G;	31A;99G;	8A;102G;
intronic		Glyma.15G269400	50640618	52A;10G;	19A;111G;	1A;109G;
exonic	synonymous	Glyma.15G269400	50639725	6C;56T;	14C;116T;	1C;109T;
exonic	synonymous	Glyma.15G269400	50637705	0;46T;	14C;116T;	12C;98T;
exonic	nonsynonymous SNV	Glyma.15G269400	50640865	26A;36G;	112A;18G;	109A;1G;
intronic		Glyma.15G269400	50639307	19G;37T;	108G;9T;	109G;0;
splicing		Glyma.15G269400	50638665	14A;48G;	106A;24G;	93A;17G;
exonic	nonsynonymous SNV	Glyma.15G269400	50638681	14C;48G;	105C;25G;	93C;17G;
intronic		Glyma.15G269400	50639496	6C;56T;	102C;28T;	103C;7T;
exonic	nonsynonymous SNV	Glyma.15G269400	50640923	17A;45G;	100A;30G;	105A;5G;
exonic	nonsynonymous SNV	Glyma.15G269400	50639857	18A;44G;	100A;30G;	104A;6G;
intronic		Glyma.15G275400	51404935	14C;47T;	76C;44T;	72C;38T;
intronic		Glyma.15G275400	51406087	51A;8C;	56A;72C;	37A;73C;
intronic		Glyma.15G275400	51405282	41G;21T;	41G;89T;	32G;78T;
intronic		Glyma.15G275400	51406692	51A;11G;	17A;111G;	7A;103G;
intronic		Glyma.15G275400	51404950	12C;49T;	174C;43T;	73C;36T;
intronic		Glyma.15G275400	51406492	32C;30T;	16C;114T;	7C;103T;
intronic		Glyma.15G275400	51407577	49C;13T;	16C;114T;	5C;105T;
intronic		Glyma.15G275400	51406507	32A;30G;	16A;114G;	5A;105G;
intronic		Glyma.15G275400	51407424	13A;46G;	115A;15G;	104A;6G;
intronic		Glyma.15G275400	51407062	24G;38T;	114G;16T;	103G;7T;
intronic		Glyma.15G275400	51406493	30C;32T;	114C;16T;	103C;7T;
exonic	synonymous	Glyma.16G033000	3118300	3A;59T;	4A;126T;	10A;100T;
exonic	synonymous	Glyma.16G033000	3120686	9A;53G;	4A;126G;	8A;102G;
exonic	stopgain	Glyma.16G179000	33963066	0;62T;	31A;99T;	37A;73T;
intronic		Glyma.17G029700	2189836	49C;13G;	27C;103G;	1C;109G;
intronic		Glyma.17G029700	2190776	13A;49C;	103A;27C;	109A;1C;
intronic		Glyma.17G047800	3627311	23G;39T;	88G;42T;	94G;16T;
intronic		Glyma.17G047800	3626050	23C;39T;	88C;42T;	96C;14T;
intronic		Glyma.17G047800	3626920	22C;39T;	88C;42T;	95C;15T;
intronic		Glyma.17G047800	3626729	23C;39T;	88C;42T;	95C;15T;
intronic		Glyma.17G047800	3626742	20C;42T;	88C;42T;	94C;16T;
intronic		Glyma.17G047800	3627557	21C;41T;	88C;42T;	94C;16T;
intronic		Glyma.17G047800	3628672	22C;40G;	88C;42G;	95C;15G;
intronic		Glyma.17G047800	3628842	23C;39G;	88C;42G;	95C;15G;
intronic		Glyma.17G047800	3627297	23C;39G;	88C;42G;	93C;16G;
intronic		Glyma.17G047800	3622521	19A;43T;	88A;42T;	95A;15T;
intronic		Glyma.17G047800	3626063	20A;42G;	88A;42G;	96A;14G;
intronic		Glyma.17G047800	3626673	20A;42G;	88A;42G;	96A;14G;
intronic		Glyma.17G047800	3627690	22A;40G;	88A;42G;	96A;14G;
intronic		Glyma.17G047800	3623954	23A;39G;	88A;42G;	96A;14G;
intronic		Glyma.17G047800	3622492	18A;44G;	88A;42G;	95A;15G;
intronic		Glyma.17G047800	3628999	23A;39T;	87A;43T;	95A;15T;
intronic		Glyma.17G047800	3622965	22A;40G;	87A;43G;	96A;14G;
exonic	synonymous	Glyma.17G047800	3629604	19A;43G;	87A;43G;	95A;15G;
intronic		Glyma.17G047800	3625717	23A;39G;	87A;43G;	95A;15G;
intronic		Glyma.17G047800	3624958	19A;43C;	87A;43C;	95A;15C;
intronic		Glyma.17G047800	3629122	23A;39T;	87A;41T;	94A;16T;
intronic		Glyma.17G047800	3623451	23C;39G;	86C;39G;	94C;16G;
intronic		Glyma.17G047800	3626317	24A;38G;	86A;43G;	96A;14G;
intronic		Glyma.17G047800	3626326	24A;38G;	86A;43G;	96A;14G;
intronic		Glyma.17G047800	3628914	40A;22C;	44A;86C;	16A;94C;
intronic		Glyma.17G047800	3623757	39A;23G;	43A;87G;	16A;94G;
intronic		Glyma.17G047800	3622906	41A;21G;	43A;87G;	16A;94G;
intronic		Glyma.17G047800	3623710	39A;22G;	43A;87G;	15A;95G;
intronic		Glyma.17G047800	3628482	40A;22G;	43A;87G;	14A;96G;
intronic		Glyma.17G047800	3627663	41A;21G;	43A;87G;	14A;96G;
intronic		Glyma.17G047800	3623700	39A;22T;	43A;86T;	15A;95T;
intronic		Glyma.17G047800	3626416	39G;23T;	42G;87T;	17G;93T;
intronic		Glyma.17G047800	3629032	38C;24T;	42C;88T;	15C;95T;
intronic		Glyma.17G047800	3627715	39C;23T;	42C;88T;	15C;95T;
intronic		Glyma.17G047800	3627569	40C;22T;	42C;88T;	15C;95T;
intronic		Glyma.17G047800	3627738	39C;23G;	42C;88G;	15C;95G;
intronic		Glyma.17G047800	3624636	38C;24G;	42C;88G;	14C;96G;
intronic		Glyma.17G047800	3625537	40A;22T;	42A;88T;	14A;96T;
intronic		Glyma.17G047800	3625777	40A;22T;	42A;88T;	14A;96T;
intronic		Glyma.17G047800	3627223	40A;22G;	42A;88G;	16A;94G;
intronic		Glyma.17G047800	3627821	39A;23G;	42A;88G;	15A;95G;
intronic		Glyma.17G047800	3627670	41A;21G;	42A;88G;	14A;96G;
intronic		Glyma.17G047800	3625776	40A;22C;	42A;88C;	14A;96C;
intronic		Glyma.17G047800	3626351	38G;23T;	41G;86T;	15G;95T;
intronic		Glyma.17G047800	3624771	38C;24T;	41C;89T;	15C;95T;
intronic		Glyma.17G047800	3625466	37A;24C;	41A;89C;	14A;96C;
intronic		Glyma.17G047800	3624770	38A;24G;	40A;90G;	15A;95G;
intronic		Glyma.17G047800	3622457	33A;29G;	37A;93G;	13A;97G;
intronic		Glyma.17G209800	34598306	10C;51T;	175C;38T;	42C;61T;
intronic		Glyma.17G209800	34596593	23A;38G;	127A;2G;	110A;0;
intronic		Glyma.17G209800	34597844	27A;35T;	125A;2T;	110A;0;
intronic		Glyma.18G065000	5922146	44C;17T;	9C;115T;	3C;105T;
intronic		Glyma.18G065000	5922709	32C;30G;	7C;123G;	1C;109G;
intronic		Glyma.18G065000	5922851	30A;32G;	120A;7G;	109A;1G;
intronic		Glyma.18G065000	5922884	30A;32G;	119A;7G;	109A;1G;
intronic		Glyma.18G065000	5922038	1C;60T;	116C;11T;	106C;2T;
intronic		Glyma.18G065000	5922101	50C;11T;	10C;115T;	3C;107T;
intronic		Glyma.18G065000	5922834	47A;15G;	10A;118G;	2A;108G;
intronic		Glyma.18G116400	14248295	26A;35G;	80A;40G;	73A;35G;
exonic	synonymous	Glyma.18G116400	14252529	1A;61C;	49A;81C;	37A;73C;
exonic	synonymous	Glyma.18G116400	14252214	21C;41T;	48C;82T;	35C;75T;
exonic	nonsynonymous SNV	Glyma.18G116400	14250911	34C;28T;	48C;82T;	35C;75T;
UTR5		Glyma.18G116400	14249477	60A;1C;	46A;81C;	33A;77C;
intronic		Glyma.18G116400	14248978	34A;27C;	45A;78C;	37A;68C;
exonic	nonsynonymous SNV	Glyma.18G139800	21102250	24A;38G;	91A;39G;	79A;31G;
exonic	nonsynonymous SNV	Glyma.18G139800	21101787	25C;37G;	88C;42G;	81C;29G;
exonic	nonsynonymous SNV	Glyma.18G139800	21102009	23A;39G;	88A;42G;	79A;31G;
exonic	nonsynonymous SNV	Glyma.18G139800	21104928	24A;37G;	88A;42G;	78A;32G;
exonic	synonymous	Glyma.18G139800	21107246	24A;38C;	87A;43C;	78A;31C;
exonic	nonsynonymous SNV	Glyma.18G139800	21100940	36C;26T;	40C;90T;	32C;78T;
intronic		Glyma.18G139800	21106669	39C;23T;	38C;89T;	32C;77T;
intronic		Glyma.18G139800	21102517	37C;24T;	34C;93T;	31C;79T;
exonic	synonymous	Glyma.18G139800	21105942	5C;57T;	23C;106T;	3C;107T;
exonic	synonymous	Glyma.18G139800	21101581	21A;41G;	20A;110G;	24A;85G;
exonic	synonymous	Glyma.18G139800	21103057	3A;59C;	20A;110C;	4A;106C;
intronic		Glyma.18G236700	52560352	28C;34T;	95C;31T;	76C;34T;
exonic	synonymous	Glyma.18G236700	52562204	13A;49C;	7A;123C;	4A;106C;
intronic		Glyma.18G236700	52559865	35G;27T;	39G;91T;	35G;75T;
exonic	synonymous	Glyma.18G236700	52560890	22C;40T;	38C;92T;	33C;77T;
exonic	synonymous	Glyma.18G236700	52561425	21C;41T;	37C;93T;	33C;76T;
intronic		Glyma.18G236700	52560260	31C;30T;	33C;97T;	36C;74T;
intronic		Glyma.18G236700	52561248	12A;49T;	115A;102T;	7A;98T;
intronic		Glyma.19G006200	593289	17A;45G;	90A;40G;	71A;39G;
intronic		Glyma.19G006200	591404	17A;45T;	89A;32T;	67A;42T;
intronic		Glyma.19G006200	593238	17A;45T;	88A;42T;	71A;39T;
intronic		Glyma.19G006200	593596	43G;18T;	6G;120T;	4G;106T;
intronic		Glyma.19G006200	592941	45A;17T;	6A;124T;	4A;106T;
intronic		Glyma.19G006200	594398	39A;23C;	6A;124C;	4A;106C;
intronic		Glyma.19G006200	594617	42A;20C;	6A;123C;	5A;105C;
intronic		Glyma.19G006200	594279	36A;26T;	6A;122T;	4A;106T;
intronic		Glyma.19G006200	593667	44A;18G;	6A;117G;	4A;106G;
intronic		Glyma.19G006200	594280	48A;14T;	61A;67T;	55A;55T;
intronic		Glyma.19G006200	593372	44G;18T;	5G;125T;	4G;106T;
intronic		Glyma.19G006200	593349	39C;19T;	5C;125T;	4C;106T;
intronic		Glyma.19G006200	593313	43C;18T;	5C;125T;	4C;106T;
intronic		Glyma.19G006200	593428	45C;17T;	5C;124T;	4C;106T;
exonic	synonymous	Glyma.19G006200	592836	29A;33T;	5A;125T;	4A;106T;
intronic		Glyma.19G006200	593341	38A;20G;	5A;124G;	4A;106G;
exonic	synonymous	Glyma.19G006200	591023	17C;45T;	55C;75T;	38C;72T;
intronic		Glyma.19G006200	593303	33C;28T;	4C;126T;	4C;106T;
intronic		Glyma.19G006200	593297	44C;18T;	4C;126T;	4C;106T;
exonic	synonymous	Glyma.19G006200	592743	29A;33G;	4A;125G;	4A;106G;
intronic		Glyma.19G006200	593381	44A;18G;	41A;88G;	39A;71G;
intronic		Glyma.19G006200	593467	127A;22C;	1A;125C;	1A;106C;
intronic		Glyma.19G006200	593860	47G;15T;	18G;112T;	6G;104T;
intronic		Glyma.19G006200	594192	38A;24G;	17A;113G;	5A;105G;
intronic		Glyma.19G006200	593324	18C;43T;	125C;5T;	106C;4T;
intronic		Glyma.19G006200	593363	19A;41G;	125A;5G;	106A;4G;
intronic		Glyma.19G006200	593354	19A;39C;	125A;5C;	106A;4C;
intronic		Glyma.19G006200	594413	23G;39T;	124G;6T;	105G;5T;
intronic		Glyma.19G006200	593241	17C;45G;	124C;6G;	106C;4G;
intronic		Glyma.19G006200	593433	17A;45G;	124A;6G;	106A;4G;
intronic		Glyma.19G006200	594386	22A;40G;	124A;6G;	106A;4G;
intronic		Glyma.19G006200	593517	22A;32G;	124A;3G;	106A;2G;
intronic		Glyma.19G006200	594468	22C;40T;	123C;6T;	106C;4T;
intronic		Glyma.19G006200	594438	23A;39G;	123A;6G;	105A;5G;
intronic		Glyma.19G006200	593527	18A;44G;	122A;6G;	106A;4G;
intronic		Glyma.19G006200	593672	18A;44C;	117A;6C;	106A;4C;
intronic		Glyma.19G006200	594527	19C;43T;	113C;16T;	105C;5T;
intronic		Glyma.19G006200	592944	16A;46T;	111A;5T;	97A;4T;
intronic		Glyma.19G143700	40492860	36A;26C;	63A;67C;	24A;86C;
intronic		Glyma.19G143700	40492774	36A;26G;	60A;70G;	10A;100G;
exonic	synonymous	Glyma.19G143700	40494552	2A;60G;	5A;124G;	14A;96G;
exonic	synonymous	Glyma.19G219700	47199317	11A;51G;	99A;31G;	85A;25G;
intronic		Glyma.19G219700	47199647	10A;52G;	97A;31G;	84A;25G;
intronic		Glyma.19G219700	47199546	10C;52T;	95C;27T;	84C;24T;
UTR5		Glyma.19G219700	47201563	34C;28T;	7C;123T;	11C;99T;
exonic	synonymous	Glyma.19G219700	47200473	1C;61T;	70C;60T;	77C;33T;
exonic	nonsynonymous SNV	Glyma.19G219700	47201378	0;62G;	70C;60G;	78C;32G;
intronic		Glyma.19G219700	47201079	0;62T;	70A;59T;	77A;33T;
intronic		Glyma.19G219700	47201042	61C;1T;	61C;69T;	32C;78T;
intronic		Glyma.19G219700	47199385	51C;11T;	31C;99T;	25C;85T;
intronic		Glyma.19G219700	47200665	40C;22T;	27C;92T;	26C;84T;
UTR5		Glyma.19G219700	47201605	28C;34T;	123C;7T;	100C;9T;
intronic		Glyma.19G221600	47339909	16A;40T;	95A;35T;	82A;27T;
exonic	synonymous	Glyma.19G221600	47342068	9A;52C;	34A;96C;	27A;83C;
exonic	synonymous	Glyma.19G221600	47342053	9C;53T;	33C;97T;	27C;83T;
exonic	nonsynonymous SNV	Glyma.19G226500	47824116	7G;55T;	127G;3T;	109G;1T;
intronic		Glyma.19G226500	47824969	17C;45T;	127C;0;	109C;0;
intronic		Glyma.19G226500	47824842	18C;44T;	126C;0;	109C;0;
intronic		Glyma.19G226500	47824973	4A;58G;	123A;4G;	108A;1G;
intronic		Glyma.19G226500	47825037	5C;55G;	121C;3G;	109C;0;
intronic		Glyma.19G226500	47825013	44C;18T;	0;123T;	0;108T;
intronic		Glyma.20G023200	2462751	18G;43T;	96G;21T;	90G;8T;
exonic	synonymous	Glyma.20G023200	2460277	16A;45G;	2A;128G;	7A;103G;
intronic		Glyma.20G023200	2460932	52A;9G;	29A;96G;	21A;88G;
intronic		Glyma.20G023200	2461904	3G;59T;	110G;20T;	100G;10T;
intronic		Glyma.20G162700	40031854	30C;32T;	107C;23T;	101C;9T;
intronic		Glyma.U016300	2586757	39C;23T;	4C;121T;	0;110T;
exonic	nonsynonymous SNV	Glyma.U016300	2584356	39A;21G;	4A;120G;	0;108G;
UTR5		Glyma.U016300	2583594	34A;23G;	4A;116G;	0;96G;
intronic		Glyma.U016300	2580647	62A;0;	47A;75G;	14A;93G;
UTR5		Glyma.U016300	2584284	37C;24T;	14C;113T;	0;106T;
intronic		Glyma.U016300	2579068	27G;35T;	113G;5T;	108G;1T;
Note: "Red" represents "the gene has one selected site".
