# Supplementary material for: A Global Analysis of the Polygalacturonase Gene Family in Soybean (Glycine max)
Source: PLoS One. 2016 Sep 22;11(9):e0163012. doi: 10.1371/journal.pone.0163012 (PMC5033254; doi:10.1371/journal.pone.0163012)
Supplement: S4 Table — (XLSX) [file pone.0163012.s007.xlsx]

## Sheet: nsy sites
Table S4.Nonsynonymous selected sites of soybean PG genes during soybean domestication
Gene_postion	Mutate_type	Gene locus	Position	wild soybean	landrace	improved cultivar
exonic	nonsynonymous SNV	Glyma.01G075000	16647750	14C/48T/	9C/121T/	11C/99T/
exonic	nonsynonymous SNV	Glyma.01G075000	16647792	47A/15T/	1./121A/8T/	100A/10T/
exonic	nonsynonymous SNV	Glyma.01G079800	21340508	51C/11G/	1./119C/10G/	101C/9G/
exonic	nonsynonymous SNV	Glyma.02G007600	788856	8A/54G/	15A/115G/	8A/102G/
exonic	nonsynonymous SNV	Glyma.02G009300	914056	11A/51C/	23A/107C/	13A/97C/
exonic	nonsynonymous SNV	Glyma.02G009300	914221	51A/11G/	107A/23G/	97A/13G/
exonic	nonsynonymous SNV	Glyma.02G015600	1397002	45G/17T/	94G/36T/	107G/3T/
exonic	nonsynonymous SNV	Glyma.02G015600	1397598	16A/46T/	36A/94T/	3A/107T/
exonic	nonsynonymous SNV	Glyma.02G015600	1398905	45C/17T/	94C/36T/	107C/3T/
exonic	nonsynonymous SNV	Glyma.02G016300	1462907	62A/	113A/17G/	109A/1G/
exonic	nonsynonymous SNV	Glyma.02G016300	1463007	1./44A/17G/	55A/75G/	40A/70G/
exonic	nonsynonymous SNV	Glyma.02G183000	31506799	1./27G/34T/	1G/129T/	110T/
exonic	nonsynonymous SNV	Glyma.02G183000	31509124	1./57C/4T/	1./43C/86T/	21C/89T/
exonic	nonsynonymous SNV	Glyma.02G183000	31510543	1./28C/33G/	92C/38G/	89C/21G/
exonic	nonsynonymous SNV	Glyma.02G224700	41216514	20C/42T/	27C/103T/	36C/74T/
exonic	nonsynonymous SNV	Glyma.02G224700	41216523	20A/42G/	1./27A/102G/	36A/74G/
exonic	nonsynonymous SNV	Glyma.02G224700	41216591	45A/17C/	103A/27C/	77A/33C/
exonic	nonsynonymous SNV	Glyma.02G224700	41216594	45A/17G/	103A/27G/	78A/32G/
exonic	nonsynonymous SNV	Glyma.02G224700	41216603	46C/16T/	103C/27T/	78C/32T/
exonic	nonsynonymous SNV	Glyma.02G224700	41216615	43A/19G/	102A/28G/	75A/35G/
exonic	nonsynonymous SNV	Glyma.02G224700	41216634	19C/43T/	28C/102T/	36C/74T/
exonic	nonsynonymous SNV	Glyma.02G224700	41216669	56A/6C/	96A/34C/	108A/2C/
exonic	nonsynonymous SNV	Glyma.02G224700	41216742	43A/19G/	103A/27G/	76A/34G/
exonic	nonsynonymous SNV	Glyma.02G224700	41216769	44A/18G/	102A/28G/	75A/35G/
exonic	nonsynonymous SNV	Glyma.02G224700	41216928	20A/42G/	1./29A/100G/	34A/76G/
exonic	nonsynonymous SNV	Glyma.02G224700	41217245	44C/18T/	2./128C/	109C/1T/
exonic	nonsynonymous SNV	Glyma.02G224700	41217263	19A/43G/	1./29A/100G/	35A/75G/
exonic	nonsynonymous SNV	Glyma.02G224700	41217283	43A/19G/	101A/29G/	75A/35G/
exonic	nonsynonymous SNV	Glyma.02G224700	41217310	45G/17T/	103G/27T/	75G/35T/
exonic	nonsynonymous SNV	Glyma.02G224700	41217325	56G/6T/	103G/27T/	75G/35T/
exonic	nonsynonymous SNV	Glyma.02G224700	41217360	49A/13T/	38A/92T/	2A/108T/
exonic	nonsynonymous SNV	Glyma.02G224700	41217364	45A/17T/	103A/27T/	76A/34T/
exonic	nonsynonymous SNV	Glyma.02G281600	46392921	28A/34G/	128A/2G/	110A/
exonic	nonsynonymous SNV	Glyma.02G281600	46392927	62G/	17A/113G/	13A/97G/
exonic	nonsynonymous SNV	Glyma.02G281600	46392945	5C/57T/	114C/16T/	110C/
exonic	nonsynonymous SNV	Glyma.02G307000	48147216	11C/51G/	1./89C/40G/	65C/45G/
exonic	nonsynonymous SNV	Glyma.03G097500	28511673	1./43A/18T/	62A/68T/	1./64A/45T/
exonic	nonsynonymous SNV	Glyma.03G098700	28684611	4./53A/5T/	117A/13T/	110A/
exonic	nonsynonymous SNV	Glyma.03G137700	35379327	1./61C/	122C/8T/	90C/20T/
exonic	nonsynonymous SNV	Glyma.03G137700	35379426	29C/33G/	1./67C/62G/	77C/33G/
exonic	nonsynonymous SNV	Glyma.03G137700	35379471	16C/46T/	2./61C/67T/	34C/76T/
exonic	nonsynonymous SNV	Glyma.03G137700	35381470	15C/47T/	13C/117T/	14C/96T/
exonic	nonsynonymous SNV	Glyma.03G137800	35385526	22C/40T/	1C/129T/	110T/
exonic	nonsynonymous SNV	Glyma.03G137800	35385741	39A/23T/	56A/74T/	65A/45T/
exonic	nonsynonymous SNV	Glyma.03G137800	35385742	23A/39T/	74A/56T/	45A/65T/
exonic	nonsynonymous SNV	Glyma.03G137800	35387868	7A/55C/	8A/122C/	12A/98C/
exonic	nonsynonymous SNV	Glyma.03G216800	42084290	36C/26G/	15C/115G/	15C/95G/
exonic	nonsynonymous SNV	Glyma.03G222500	42538989	61C/1T/	28C/102T/	22C/88T/
exonic	nonsynonymous SNV	Glyma.03G224600	42692363	40C/22T/	67C/63T/	63C/47T/
exonic	nonsynonymous SNV	Glyma.04G143200	25762664	62G/	2./67A/61G/	84A/26G/
exonic	nonsynonymous SNV	Glyma.04G157600	38183529	9C/53T/	39C/91T/	1./10C/99T/
exonic	nonsynonymous SNV	Glyma.04G157600	38184292	4./56C/2T/	11./85C/34T/	5./96C/9T/
exonic	nonsynonymous SNV	Glyma.05G005800	508488	22C/40G/	2./31C/97G/	17C/93G/
exonic	nonsynonymous SNV	Glyma.05G005800	508499	50A/12G/	3./69A/58G/	44A/66G/
exonic	nonsynonymous SNV	Glyma.05G005800	509931	18A/44T/	16A/114T/	23A/87T/
exonic	nonsynonymous SNV	Glyma.05G005800	509948	25C/37G/	22C/108G/	26C/84G/
exonic	nonsynonymous SNV	Glyma.05G005800	510030	8A/54G/	19A/111G/	12A/98G/
exonic	nonsynonymous SNV	Glyma.05G005800	510203	31A/31G/	29A/101G/	22A/88G/
exonic	nonsynonymous SNV	Glyma.05G005800	510239	1./46C/15T/	110C/20T/	99C/11T/
exonic	nonsynonymous SNV	Glyma.05G133400	32642640	44A/18T/	81A/49T/	65A/45T/
exonic	nonsynonymous SNV	Glyma.05G133400	32645154	34A/28T/	77A/53T/	65A/45T/
exonic	nonsynonymous SNV	Glyma.05G210900	39265891	57A/5G/	97A/33G/	82A/28G/
exonic	nonsynonymous SNV	Glyma.06G153900	12548699	23A/39G/	8A/122G/	110G/
exonic	nonsynonymous SNV	Glyma.06G153900	12548703	24A/38G/	8A/122G/	110G/
exonic	nonsynonymous SNV	Glyma.06G203000	18962832	1./58C/3T/	112C/18T/	103C/7T/
exonic	nonsynonymous SNV	Glyma.06G203000	18963370	49A/13G/	21A/109G/	7A/103G/
exonic	nonsynonymous SNV	Glyma.06G203000	18963439	1./1A/60G/	35A/95G/	13A/97G/
exonic	nonsynonymous SNV	Glyma.06G203000	18963817	61G/1T/	87G/43T/	57G/53T/
exonic	nonsynonymous SNV	Glyma.06G207300	20012169	62G/	39A/91G/	39A/71G/
exonic	nonsynonymous SNV	Glyma.07G066900	6026285	1./61C/	114C/16G/	89C/21G/
exonic	nonsynonymous SNV	Glyma.07G067000	6032617	1./38G/23T/	93G/37T/	99G/11T/
exonic	nonsynonymous SNV	Glyma.07G067000	6032719	62T/	14C/116T/	44C/66T/
exonic	nonsynonymous SNV	Glyma.07G067000	6032945	62T/	13C/117T/	45C/65T/
exonic	nonsynonymous SNV	Glyma.07G067000	6034330	37A/25G/	92A/38G/	1./52A/57G/
exonic	nonsynonymous SNV	Glyma.07G067000	6036045	2./60G/	12A/118G/	16A/94G/
exonic	nonsynonymous SNV	Glyma.07G067000	6036060	2./14C/46T/	1./20C/109T/	14C/96T/
exonic	nonsynonymous SNV	Glyma.07G124100	14710660	35C/27T/	3./122C/5T/	2./108C/
exonic	nonsynonymous SNV	Glyma.07G223500	40029791	2./43A/17G/	130A/	110A/
exonic	nonsynonymous SNV	Glyma.07G223500	40031758	19C/43T/	1./129T/	110T/
exonic	nonsynonymous SNV	Glyma.07G245100	42441472	42G/20T/	80G/50T/	95G/15T/
exonic	nonsynonymous SNV	Glyma.07G245100	42441674	1./18A/43T/	5A/125T/	7A/103T/
exonic	nonsynonymous SNV	Glyma.08G017300	1402548	43C/19T/	130C/	110C/
exonic	nonsynonymous SNV	Glyma.08G017300	1403891	17A/45G/	125A/5G/	110A/
exonic	nonsynonymous SNV	Glyma.08G087900	6664148	1./36A/25T/	1./129A/	110A/
exonic	nonsynonymous SNV	Glyma.08G149300	11442308	47A/15G/	88A/42G/	90A/20G/
exonic	nonsynonymous SNV	Glyma.08G237800	20272507	52G/10T/	24G/106T/	7G/103T/
exonic	nonsynonymous SNV	Glyma.08G237800	20272508	10C/52T/	106C/24T/	103C/7T/
exonic	nonsynonymous SNV	Glyma.08G237800	20272858	61C/1T/	76C/54T/	75C/35T/
exonic	nonsynonymous SNV	Glyma.08G303200	42129214	50C/12T/	111C/19T/	104C/6T/
exonic	nonsynonymous SNV	Glyma.08G303200	42129223	12A/50G/	19A/111G/	6A/104G/
exonic	nonsynonymous SNV	Glyma.09G021100	1669891	44A/18G/	1./31A/98G/	1./31A/78G/
exonic	nonsynonymous SNV	Glyma.09G031600	2595423	4A/58G/	62A/68G/	16A/94G/
exonic	nonsynonymous SNV	Glyma.09G071500	7309354	1./9A/52C/	47A/83C/	67A/43C/
exonic	nonsynonymous SNV	Glyma.09G071500	7309360	1./52C/9G/	83C/47G/	44C/66G/
exonic	nonsynonymous SNV	Glyma.09G085500	10521904	45G/17T/	94G/36T/	76G/34T/
exonic	nonsynonymous SNV	Glyma.09G132100	32815949	1./1C/60T/	1./24C/105T/	1./14C/95T/
exonic	nonsynonymous SNV	Glyma.09G224800	44944380	20A/42C/	45A/85C/	48A/62C/
exonic	nonsynonymous SNV	Glyma.09G233100	45597250	53A/9C/	1./109A/20C/	110A/
exonic	nonsynonymous SNV	Glyma.09G256100	47530658	30C/32T/	130C/	110C/
exonic	nonsynonymous SNV	Glyma.09G256100	47532281	39C/23T/	115C/15T/	1./109C/
exonic	nonsynonymous SNV	Glyma.09G256100	47532338	1./36C/25T/	116C/14T/	110C/
exonic	nonsynonymous SNV	Glyma.09G256100	47532344	37C/25T/	115C/15T/	110C/
exonic	nonsynonymous SNV	Glyma.09G256100	47533894	30C/32G/	130C/	110C/
exonic	nonsynonymous SNV	Glyma.10G010000	937326	1./53A/8G/	22A/108G/	1./39A/70G/
exonic	nonsynonymous SNV	Glyma.10G016100	1450272	56C/6T/	123C/7T/	86C/24T/
exonic	nonsynonymous SNV	Glyma.10G016100	1450328	30A/32C/	121A/9C/	106A/4C/
exonic	nonsynonymous SNV	Glyma.10G016900	1493038	62C/	1./129C/	19A/91C/
exonic	nonsynonymous SNV	Glyma.10G016900	1493158	33C/29T/	129C/1T/	110C/
exonic	nonsynonymous SNV	Glyma.10G135700	36614870	1./58C/3T/	95C/35T/	103C/7T/
exonic	nonsynonymous SNV	Glyma.10G138100	37184547	5A/57T/	42A/88T/	33A/77T/
exonic	nonsynonymous SNV	Glyma.10G231000	46079748	9./14C/39T/	9./113C/8T/	4./103C/3T/
exonic	nonsynonymous SNV	Glyma.10G231000	46079877	10./43A/9C/	9./114A/7C/	4./103A/3C/
exonic	nonsynonymous SNV	Glyma.10G231000	46080207	11./37C/14T/	8./9C/113T/	4./3C/103T/
exonic	nonsynonymous SNV	Glyma.10G231100	46085246	11./15C/36T/	9./109C/12T/	3./103C/4T/
exonic	nonsynonymous SNV	Glyma.10G231100	46085273	12./20C/30G/	9./12C/109G/	3./4C/103G/
exonic	nonsynonymous SNV	Glyma.10G231100	46085280	12./15G/35T/	8./110G/12T/	3./103G/4T/
exonic	nonsynonymous SNV	Glyma.10G231100	46086375	1./22A/39G/	1./117A/12G/	1./105A/4G/
exonic	nonsynonymous SNV	Glyma.11G157800	14096353	24G/38T/	2./122G/6T/	110G/
exonic	nonsynonymous SNV	Glyma.11G157800	14096366	28A/34T/	2./123A/5T/	110A/
exonic	nonsynonymous SNV	Glyma.11G157800	14096376	34A/28T/	1./5A/124T/	110T/
exonic	nonsynonymous SNV	Glyma.11G157800	14096390	28G/34T/	125G/5T/	110G/
exonic	nonsynonymous SNV	Glyma.11G157800	14096815	32G/30T/	5G/125T/	110T/
exonic	nonsynonymous SNV	Glyma.11G157800	14097190	33A/29G/	1./4A/125G/	110G/
exonic	nonsynonymous SNV	Glyma.11G157800	14097221	32C/30T/	4C/126T/	110T/
exonic	nonsynonymous SNV	Glyma.12G003700	296478	12A/50G/	52A/78G/	60A/50G/
exonic	nonsynonymous SNV	Glyma.12G003700	296493	48C/14G/	80C/50G/	51C/59G/
exonic	nonsynonymous SNV	Glyma.12G003700	296601	9A/53T/	19A/111T/	5A/105T/
exonic	nonsynonymous SNV	Glyma.12G012200	896340	24C/38G/	5C/125G/	2C/108G/
exonic	nonsynonymous SNV	Glyma.12G012200	897217	36A/26G/	75A/55G/	79A/31G/
exonic	nonsynonymous SNV	Glyma.12G173000	32965786	18A/44T/	130T/	110T/
exonic	nonsynonymous SNV	Glyma.12G173000	32965827	44C/18T/	130C/	110C/
exonic	nonsynonymous SNV	Glyma.12G173000	32965833	18A/44G/	130G/	110G/
exonic	nonsynonymous SNV	Glyma.13G080200	18671766	35A/27T/	2./124A/4T/	110A/
exonic	nonsynonymous SNV	Glyma.13G080200	18672245	25A/37G/	118A/12G/	109A/1G/
exonic	nonsynonymous SNV	Glyma.13G080200	18672311	16A/46G/	5A/125G/	28A/82G/
exonic	nonsynonymous SNV	Glyma.13G080200	18672983	37A/25G/	1./12A/117G/	1A/109G/
exonic	nonsynonymous SNV	Glyma.13G080200	18672997	25A/37G/	1./117A/12G/	109A/1G/
exonic	nonsynonymous SNV	Glyma.13G111900	22524851	32G/30T/	129G/1T/	110G/
exonic	nonsynonymous SNV	Glyma.13G364700	45103928	1C/61G/	25C/105G/	2C/108G/
exonic	nonsynonymous SNV	Glyma.14G006100	488224	20A/42G/	72A/58G/	1./62A/47G/
exonic	nonsynonymous SNV	Glyma.14G006100	488280	56A/6T/	116A/14T/	103A/7T/
exonic	nonsynonymous SNV	Glyma.14G032900	2394324	42C/20T/	122C/8T/	106C/4T/
exonic	nonsynonymous SNV	Glyma.14G032900	2397593	1./47A/14T/	1./78A/51T/	77A/33T/
exonic	nonsynonymous SNV	Glyma.14G032900	2398780	40A/22T/	130A/	110A/
exonic	nonsynonymous SNV	Glyma.14G032900	2398850	45C/17T/	53C/77T/	35C/75T/
exonic	nonsynonymous SNV	Glyma.14G032900	2399085	23C/39G/	130G/	110G/
exonic	nonsynonymous SNV	Glyma.14G044200	3353212	19A/43T/	1./41A/88T/	20A/90T/
exonic	nonsynonymous SNV	Glyma.14G044200	3353233	3A/59G/	1./19A/110G/	9A/101G/
exonic	nonsynonymous SNV	Glyma.14G044200	3353266	43G/19T/	90G/40T/	89G/21T/
exonic	nonsynonymous SNV	Glyma.14G044200	3353543	40A/22T/	117A/13T/	108A/2T/
exonic	nonsynonymous SNV	Glyma.14G044200	3353586	60A/2G/	112A/18G/	77A/33G/
exonic	nonsynonymous SNV	Glyma.14G044200	3354018	1./58C/3G/	106C/24G/	1./87C/22G/
exonic	nonsynonymous SNV	Glyma.14G044200	3354025	1./3C/58T/	24C/106T/	21C/89T/
exonic	nonsynonymous SNV	Glyma.14G044200	3354237	1./61G/	5./19C/106G/	28C/82G/
exonic	nonsynonymous SNV	Glyma.14G044200	3354250	60C/2T/	5./107C/18T/	76C/34T/
exonic	nonsynonymous SNV	Glyma.14G149200	32211812	48C/14T/	127C/3T/	107C/3T/
exonic	nonsynonymous SNV	Glyma.14G152200	32994366	1./58C/3T/	109C/21T/	1./106C/3T/
exonic	nonsynonymous SNV	Glyma.14G152200	32994605	1C/61T/	20C/110T/	3C/107T/
exonic	nonsynonymous SNV	Glyma.14G152200	32994662	60C/2T/	109C/21T/	105C/5T/
exonic	nonsynonymous SNV	Glyma.14G152200	32994796	37A/25G/	1./16A/113G/	1A/109G/
exonic	nonsynonymous SNV	Glyma.14G152200	32995382	61C/1T/	110C/20T/	107C/3T/
exonic	nonsynonymous SNV	Glyma.14G191400	45611271	17A/45G/	50A/80G/	76A/34G/
exonic	nonsynonymous SNV	Glyma.14G191400	45611373	20C/42T/	1./52C/77T/	76C/34T/
exonic	nonsynonymous SNV	Glyma.14G191400	45611380	17A/45G/	1./52A/77G/	75A/35G/
exonic	nonsynonymous SNV	Glyma.14G191400	45611394	17A/45G/	1./52A/77G/	74A/36G/
exonic	nonsynonymous SNV	Glyma.14G191400	45611769	49C/13T/	121C/9T/	108C/2T/
exonic	nonsynonymous SNV	Glyma.14G191400	45611841	2A/60G/	50A/80G/	76A/34G/
exonic	nonsynonymous SNV	Glyma.14G191400	45611975	46C/16G/	78C/52G/	34C/76G/
exonic	nonsynonymous SNV	Glyma.14G191400	45612009	15A/47G/	52A/78G/	76A/34G/
exonic	nonsynonymous SNV	Glyma.14G191400	45612044	23A/39G/	77A/53G/	34A/76G/
exonic	nonsynonymous SNV	Glyma.14G191400	45612536	46C/16T/	1./78C/51T/	1./34C/75T/
exonic	nonsynonymous SNV	Glyma.14G191400	45612578	20A/42G/	1./51A/78G/	76A/34G/
exonic	nonsynonymous SNV	Glyma.15G127500	10128698	45G/17T/	1./85G/44T/	77G/33T/
exonic	nonsynonymous SNV	Glyma.15G146800	12076661	52A/10T/	6A/124T/	2A/108T/
exonic	nonsynonymous SNV	Glyma.15G146800	12078216	52C/10T/	6C/124T/	2C/108T/
exonic	nonsynonymous SNV	Glyma.15G151900	12582591	5./39A/18G/	8A/122G/	1A/109G/
exonic	nonsynonymous SNV	Glyma.15G151900	12582631	6./45A/11T/	2A/128T/	1A/109T/
exonic	nonsynonymous SNV	Glyma.15G151900	12582705	4./20A/38G/	127A/3G/	110A/
exonic	nonsynonymous SNV	Glyma.15G151900	12583604	3./12G/47T/	19G/111T/	2G/108T/
exonic	nonsynonymous SNV	Glyma.15G151900	12584150	3./11A/48T/	127A/3T/	109A/1T/
exonic	nonsynonymous SNV	Glyma.15G196100	22509691	8A/54T/	14A/116T/	17A/93T/
exonic	nonsynonymous SNV	Glyma.15G196100	22511171	9G/53T/	13G/117T/	20G/90T/
exonic	nonsynonymous SNV	Glyma.15G196100	22512934	4./45A/13G/	3./54A/73G/	3./61A/46G/
exonic	nonsynonymous SNV	Glyma.15G196100	22512998	2./15A/45T/	74A/56T/	7./49A/54T/
exonic	nonsynonymous SNV	Glyma.15G196100	22513146	2./56C/4G/	5./110C/15G/	10./71C/29G/
exonic	nonsynonymous SNV	Glyma.15G269400	50638681	14C/48G/	105C/25G/	93C/17G/
exonic	nonsynonymous SNV	Glyma.15G269400	50639857	18A/44G/	100A/30G/	104A/6G/
exonic	nonsynonymous SNV	Glyma.15G269400	50640809	45A/17G/	31A/99G/	8A/102G/
exonic	nonsynonymous SNV	Glyma.15G269400	50640831	15A/47C/	4A/126C/	110C/
exonic	nonsynonymous SNV	Glyma.15G269400	50640865	26A/36G/	112A/18G/	109A/1G/
exonic	nonsynonymous SNV	Glyma.15G269400	50640923	17A/45G/	100A/30G/	105A/5G/
exonic	nonsynonymous SNV	Glyma.15G269400	50641010	42C/20T/	103C/27T/	104C/6T/
exonic	nonsynonymous SNV	Glyma.15G275400	51404142	60G/2T/	1./98G/31T/	1./82G/27T/
exonic	nonsynonymous SNV	Glyma.16G033000	3118608	1./44G/17T/	125G/5T/	104G/6T/
exonic	nonsynonymous SNV	Glyma.16G033000	3120745	50A/12G/	125A/5G/	101A/9G/
exonic	nonsynonymous SNV	Glyma.16G118000	26321456	59C/3T/	75C/55T/	47C/63T/
exonic	nonsynonymous SNV	Glyma.16G179000	33963201	58C/4T/	67C/63T/	68C/42T/
exonic	nonsynonymous SNV	Glyma.16G179000	33964717	55A/7G/	87A/43G/	56A/54G/
exonic	nonsynonymous SNV	Glyma.16G179000	33965319	4A/58G/	13A/117G/	19A/91G/
exonic	nonsynonymous SNV	Glyma.16G179000	33965323	58C/4T/	117C/13T/	91C/19T/
exonic	nonsynonymous SNV	Glyma.16G179000	33965485	48C/14T/	120C/10T/	109C/1T/
exonic	nonsynonymous SNV	Glyma.16G179000	33965897	60A/2C/	120A/10C/	92A/18C/
exonic	nonsynonymous SNV	Glyma.17G209800	34597219	56C/6T/	71C/59T/	88C/22T/
exonic	nonsynonymous SNV	Glyma.17G209800	34600223	1./25A/36G/	2./20A/108G/	2./49A/59G/
exonic	nonsynonymous SNV	Glyma.18G065000	5923140	1./29G/32T/	7G/123T/	2G/108T/
exonic	nonsynonymous SNV	Glyma.18G116400	14250911	34C/28T/	48C/82T/	35C/75T/
exonic	nonsynonymous SNV	Glyma.18G137200	20159099	2./56G/4T/	1./114G/15T/	1./84G/25T/
exonic	nonsynonymous SNV	Glyma.18G137200	20159190	3A/59C/	1./15A/114C/	26A/84C/
exonic	nonsynonymous SNV	Glyma.18G137200	20159191	59A/3T/	1./114A/15T/	84A/26T/
exonic	nonsynonymous SNV	Glyma.18G139800	21100723	41C/21T/	129C/1T/	110C/
exonic	nonsynonymous SNV	Glyma.18G139800	21100852	1./2A/59G/	18A/112G/	25A/85G/
exonic	nonsynonymous SNV	Glyma.18G139800	21100859	2./60G/	18A/112G/	23A/87G/
exonic	nonsynonymous SNV	Glyma.18G139800	21100871	1./2A/59G/	20A/110G/	4A/106G/
exonic	nonsynonymous SNV	Glyma.18G139800	21100940	36C/26T/	40C/90T/	32C/78T/
exonic	nonsynonymous SNV	Glyma.18G139800	21101285	17A/45G/	25A/105G/	9A/101G/
exonic	nonsynonymous SNV	Glyma.18G139800	21101580	46C/16T/	111C/19T/	1./101C/8T/
exonic	nonsynonymous SNV	Glyma.18G139800	21101658	28C/34T/	39C/91T/	1./31C/78T/
exonic	nonsynonymous SNV	Glyma.18G139800	21101787	25C/37G/	88C/42G/	81C/29G/
exonic	nonsynonymous SNV	Glyma.18G139800	21101838	46C/16T/	111C/19T/	101C/9T/
exonic	nonsynonymous SNV	Glyma.18G139800	21102009	23A/39G/	88A/42G/	79A/31G/
exonic	nonsynonymous SNV	Glyma.18G139800	21102250	24A/38G/	91A/39G/	79A/31G/
exonic	nonsynonymous SNV	Glyma.18G139800	21104117	17A/45G/	25A/105G/	10A/100G/
exonic	nonsynonymous SNV	Glyma.18G139800	21104928	1./24A/37G/	88A/42G/	78A/32G/
exonic	nonsynonymous SNV	Glyma.18G236700	52559344	17A/45G/	52A/78G/	31A/79G/
exonic	nonsynonymous SNV	Glyma.18G236700	52562144	1A/61G/	43A/87G/	48A/62G/
exonic	nonsynonymous SNV	Glyma.19G006200	590861	55A/7T/	115A/15T/	95A/15T/
exonic	nonsynonymous SNV	Glyma.19G006200	590920	47C/15T/	111C/19T/	99C/11T/
exonic	nonsynonymous SNV	Glyma.19G006200	590935	16A/46G/	22A/108G/	9A/101G/
exonic	nonsynonymous SNV	Glyma.19G006200	591010	18A/44G/	54A/76G/	40A/70G/
exonic	nonsynonymous SNV	Glyma.19G006200	591016	57C/5G/	106C/24G/	99C/11G/
exonic	nonsynonymous SNV	Glyma.19G143700	40494515	6A/56C/	1./62A/67C/	78A/32C/
exonic	nonsynonymous SNV	Glyma.19G143700	40494736	18A/44G/	10A/120G/	21A/89G/
exonic	nonsynonymous SNV	Glyma.19G213400	46684237	8A/54G/	7A/123G/	11A/99G/
exonic	nonsynonymous SNV	Glyma.19G219700	47201232	25A/37T/	7A/123T/	11A/99T/
exonic	nonsynonymous SNV	Glyma.19G219700	47201378	62G/	70C/60G/	78C/32G/
exonic	nonsynonymous SNV	Glyma.19G226500	47824116	7G/55T/	127G/3T/	109G/1T/
exonic	nonsynonymous SNV	Glyma.19G226500	47825660	46A/16G/	127A/3G/	109A/1G/
exonic	nonsynonymous SNV	Glyma.19G226500	47825726	46C/16T/	127C/3T/	110C/
exonic	nonsynonymous SNV	Glyma.20G023200	2462160	51G/11T/	118G/12T/	107G/3T/
exonic	nonsynonymous SNV	Glyma.20G162700	40032844	30C/32G/	23C/107G/	9C/101G/
exonic	nonsynonymous SNV	Glyma.20G162700	40032886	29A/33G/	23A/107G/	1./9A/100G/
exonic	nonsynonymous SNV	Glyma.U016300	2584356	2./39A/21G/	6./4A/120G/	2./108G/
Note:1 (or 2 or 3 etc). represents number of heterozygotes.

## Sheet: genes
Table S4 Nonsynonymous selected sites of soybean PG genes during soybean domestication
Gene_postion	Mutate_type	Gene locus	Position	wild soybean	landrace	improved cultivar	Expression
exonic	GmPG007	Glyma.02G016300	1462907	62A/	113A/17G/	109A/1G/	F
exonic	GmPG007	Glyma.02G016300	1463007	1./44A/17G/	55A/75G/	40A/70G/
exonic	GmPG011	Glyma.02G281600	46392921	28A/34G/	128A/2G/	110A/
exonic	GmPG011	Glyma.02G281600	46392927	62G/	17A/113G/	13A/97G/	F/L/P
exonic	GmPG011	Glyma.02G281600	46392945	5C/57T/	114C/16T/	110C/
exonic	GmPG022	Glyma.04G143200	25762664	62G/	2./67A/61G/	84A/26G/	F
exonic	GmPG031	Glyma.06G207300	20012169	62G/	39A/91G/	39A/71G/	F
exonic	GmPG034	Glyma.07G067000	6032617	1./38G/23T/	93G/37T/	99G/11T/
exonic	GmPG034	Glyma.07G067000	6032719	62T/	14C/116T/	44C/66T/	N
exonic	GmPG034	Glyma.07G067000	6032945	62T/	13C/117T/	45C/65T/	N
exonic	GmPG034	Glyma.07G067000	6034330	37A/25G/	92A/38G/	1./52A/57G/
exonic	GmPG034	Glyma.07G067000	6036045	2./60G/	12A/118G/	16A/94G/	S
exonic	GmPG034	Glyma.07G067000	6036060	2./14C/46T/	1./20C/109T/	14C/96T/
Gene_postion	Mutate_type	Gene locus	Position	wild soybean	landrace	improved cultivar	Expression
exonic	GmPG039	Glyma.08G017300	1402548	43C/19T/	130C/	110C/	various
exonic	GmPG039	Glyma.08G017300	1403891	17A/45G/	125A/5G/	110A/	various
exonic	GmPG054	Glyma.09G256100	47530658	30C/32T/	130C/	110C/	various
exonic	GmPG054	Glyma.09G256100	47532281	39C/23T/	115C/15T/	1./109C/	various
exonic	GmPG054	Glyma.09G256100	47532338	1./36C/25T/	116C/14T/	110C/	various
exonic	GmPG054	Glyma.09G256100	47532344	37C/25T/	115C/15T/	110C/	various
exonic	GmPG054	Glyma.09G256100	47533894	30C/32G/	130C/	110C/	various
exonic	GmPG074	Glyma.14G032900	2394324	42C/20T/	122C/8T/	106C/4T/	various
exonic	GmPG074	Glyma.14G032900	2397593	1./47A/14T/	1./78A/51T/	77A/33T/	various
exonic	GmPG074	Glyma.14G032900	2398780	40A/22T/	130A/	110A/	various
exonic	GmPG074	Glyma.14G032900	2398850	45C/17T/	53C/77T/	35C/75T/	various
exonic	GmPG074	Glyma.14G032900	2399085	23C/39G/	130G/	110G/	various
