# Supplementary material for: A Global Analysis of the Polygalacturonase Gene Family in Soybean (Glycine max)
Source: PLoS One. 2016 Sep 22;11(9):e0163012. doi: 10.1371/journal.pone.0163012 (PMC5033254; doi:10.1371/journal.pone.0163012)
Supplement: S5 Table — (XLS) [file pone.0163012.s008.xls]

## Sheet: Sheet3
Table S5. Polymorphism analysis of candidate SNP in soybean PG031 gene.
Number	Soybean category	Soybean variety	Genetype
1	G. soja	wild soybean 1	PG031289H
2	G. soja	wild soybean 2	PG031289H
3	G. soja	wild soybean 3	PG031289H
4	G. soja	wild soybean 4	PG031289H
5	G. soja	wild soybean 5	PG031289H
6	G. soja	wild soybean 6	PG031289H
7	G. soja	wild soybean 7	PG031289H
8	G. soja	wild soybean 8	PG031289H
9	G. soja	wild soybean 9	PG031289H
10	G. soja	wild soybean 10	PG031289H
11	G. soja	wild soybean 11	PG031289H
12	G. soja	wild soybean 12	PG031289H
13	G. soja	wild soybean 13	PG031289H
14	G. soja	wild soybean 14	PG031289H
15	G. soja	wild soybean 15	PG031289H
16	G. soja	wild soybean 16	PG031289H
17	G. soja	wild soybean 17	PG031289H
18	G. soja	wild soybean 18	PG031289H
19	G. soja	wild soybean 19	PG031289H
20	G. soja	wild soybean 20	PG031289H
21	G. soja	wild soybean 21	PG031289H
22	G. soja	wild soybean 22	PG031289H
23	G. soja	wild soybean 23	PG031289H
24	G. soja	wild soybean 24	PG031289H
25	G. soja	wild soybean 25	PG031289H
26	G. soja	wild soybean 26	PG031289H
27	G. soja	wild soybean 27	PG031289H
28	G. soja	wild soybean 28	PG031289H
29	G. soja	wild soybean 29	PG031289H
30	G. soja	wild soybean 30	PG031289H
31	G. soja	wild soybean 31	PG031289H
32	G. soja	wild soybean 32	PG031289H
33	G. soja	wild soybean 33	PG031289H
34	G. soja	wild soybean 34	PG031289H
35	G. soja	wild soybean 35	PG031289H
36	G. soja	wild soybean 36	PG031289H
37	G. soja	wild soybean 37	PG031289H
38	G. soja	wild soybean 38	PG031289H
39	G. soja	wild soybean 39	PG031289H
40	G. soja	wild soybean 40	PG031289H
41	G. soja	wild soybean 41	PG031289H
42	G. soja	wild soybean 42	PG031289H
43	G. soja	wild soybean 43	PG031289H
44	G. soja	wild soybean 44	PG031289H
45	G. soja	wild soybean 45	PG031289H
46	G. soja	wild soybean 46	PG031289H
47	G. soja	wild soybean 47	PG031289H
48	G. soja	wild soybean 48	PG031289H
49	G. soja	wild soybean 49	PG031289H
50	G. soja	wild soybean 50	PG031289H
51	G. soja	wild soybean 51	PG031289H
52	G. soja	wild soybean 52	PG031289H
53	G. soja	wild soybean 53	PG031289H
54	G. soja	wild soybean 54	PG031289H
55	G. soja	wild soybean 55	PG031289H
56	G. soja	wild soybean 56	PG031289H
57	G. soja	wild soybean 57	PG031289H
58	G. soja	wild soybean 58	PG031289H
59	G. soja	wild soybean 59	PG031289H
60	G. soja	wild soybean 60	PG031289H
61	G. soja	wild soybean 61	PG031289H
62	G. soja	wild soybean 62	PG031289H
63	G. soja	wild soybean 63	PG031289H
64	G. soja	wild soybean 64	PG031289H
65	G. soja	wild soybean 65	PG031289H
66	G. soja	wild soybean 66	PG031289H
67	G. soja	wild soybean 67	PG031289H
68	G. soja	wild soybean 68	PG031289H
69	G. soja	wild soybean 69	PG031289H
70	G. soja	wild soybean 70	PG031289H
71	G. soja	wild soybean 71	PG031289H
72	G. soja	wild soybean 72	PG031289H
73	G. soja	wild soybean 73	PG031289H
74	G. soja	wild soybean 74	PG031289H
75	G. soja	wild soybean 75	PG031289H
76	G. soja	wild soybean 76	PG031289H
77	G. soja	wild soybean 77	PG031289H
78	G. soja	wild soybean 78	PG031289H
79	G. soja	wild soybean 79	PG031289H
80	G. soja	wild soybean 80	PG031289H
81	G. soja	wild soybean 81	PG031289H
82	G. max	WDD00167 Harosoy	PG031289H
83	G.max	WDD00168 L59-731	PG031289H
84	G.max	WDD00170 L61-4094	PG031289H
85	G.max	WDD00171 L61-5047	PG031289H
86	G.max	WDD00172 L68-758	PG031289H
87	G.max	WDD00173 L66-704	PG031289H
88	G.max	WDD00174 L65-1274	PG031289H
89	G.max	WDD00177 L62-364	PG031289H
90	G.max	WDD00178 L67-1250	PG031289H
91	G.max	WDD00179 L63-1397	PG031289H
92	G.max	WDD00180 L65-756	PG031289H
93	G.max	WDD00181 L67-234	PG031289H
94	G.max	WDD00182 L72-1198	PG031289H
95	G.max	WDD00185 L72-1241	PG031289H
96	G.max	WDD00186 L73-105	PG031289H
97	G.max	WDD00190 L73-1543	PG031289H
98	G.max	WDD00194 L63-1212	PG031289H
99	G.max	WDD00197 L61-1069	PG031289H
100	G.max	WDD00198 L70-4136	PG031289H
101	G.max	WDD00202 L69-6095	PG031289H
102	G.max	WDD00203 L73-79	PG031289H
103	G.max	WDD00204 L63-1097	PG031289H
104	G.max	WDD00205 L62-801	PG031289H
105	G.max	WDD00206 L71-46	PG031289H
106	G.max	WDD00208 L67-166	PG031289H
107	G.max	WDD00209 L67-3090	PG031289H
108	G.max	WDD00214 L65-34	PG031289H
109	G.max	WDD00215 L65-60	PG031289H
110	G.max	WDD00216 L62-17	PG031289H
111	G.max	WDD00219 L69-4266	PG031289H
112	G.max	WDD00220 L64-2489	PG031289H
113	G.max	WDD00221 L69-4265	PG031289H
114	G.max	WDD00222 L67-971	PG031289Y
115	G.max	WDD00223 L69-4318	PG031289H
116	G.max	WDD00224 L67-38	PG031289H
117	G.max	WDD00225 L67-3388	PG031289H
118	G.max	WDD00228 L67-226	PG031289H
119	G.max	WDD00229 L65-540	PG031289H
120	G.max	WDD00230 L66-707	PG031289H
121	G.max	WDD00233 L72-1138	PG031289H
122	G.max	WDD00234 L63-1612	PG031289H
123	G.max	WDD00236 L65-1058	PG031289H
124	G.max	WDD00239 L67-1687	PG031289H
125	G.max	WDD00240 L62-558	PG031289H
126	G.max	WDD00241 L67-225	PG031289H
127	G.max	WDD00242 L72-1140	PG031289H
128	G.max	WDD00243 L66-731	PG031289H
129	G.max	WDD00246 L64-1067	PG031289H
130	G.max	WDD00247 L64-1061	PG031289H
131	G.max	WDD00340 L83-4387	PG031289H
132	G.max	WDD00342 Hitatsa	PG031289Y
133	G.max	WDD00404 Wea	PG031289Y
134	G.max	WDD00478 Maple Presto	PG031289Y
135	G.max	WDD00483 Maple Amber	PG031289Y
136	G.max	WDD00484 Maple Arrow	PG031289Y
137	G.max	WDD00492 Dawson	PG031289H
138	G.max	WDD00504 Wilkin	PG031289H
139	G.max	WDD00513 Hark	PG031289H
140	G.max	WDD00516 Hodgson	PG031289H
141	G.max	WDD00517 Hodgson78	PG031289H
142	G.max	WDD00523 Vinton	PG031289H
143	G.max	WDD00524 Vinton81	PG031289H
144	G.max	WDD00525 Weber	PG031289H
145	G.max	WDD00530 Beeson	PG031289H
146	G.max	WDD00534 CN210	PG031289H
147	G.max	WDD00540 Hack	PG031289H
148	G.max	WDD00984 Magnolid	PG031289H
149	G.max	WDD01069 Boige du lot et geronne	PG031289H
150	G.max	WDD01192	PG031289Y
151	G.max	WDD01265	PG031289Y
152	G.max	WDD01360	PG031289H
153	G.max	WDD01381	PG031289H
154	G.max	WDD01433	PG031289H
155	G.max	WDD01451 Nova	PG031289H
156	G.max	WDD01456 Maple Ridge	PG031289Y
157	G.max	WDD01486 Century lx13	PG031289H
158	G.max	WDD01536 Hoyt	PG031289H
159	G.max	WDD01547 Mattosan	PG031289H
160	G.max	WDD01551 Mattawa	PG031289H
161	G.max	WDD01554 Proto	PG031289H
162	G.max	WDD01555 Bell	PG031289H
163	G.max	WDD01563 Kato	PG031289H
164	G.max	WDD01578 IL1	PG031289H
165	G.max	WDD01581 LS201	PG031289H
166	G.max	WDD01588 SS201	PG031289H
167	G.max	WDD01589 SS202	PG031289H
168	G.max	WDD01700 T295H	PG031289H
169	G.max	WDD01816 L62-904	PG031289H
170	G.max	WDD01820 L64-2139	PG031289H
171	G.max	WDD01824 L68-560	PG031289H
172	G.max	WDD01825 L69-4428	PG031289H
173	G.max	WDD01827 L70-4112	PG031289H
174	G.max	WDD01831 L72D-4045	PG031289H
175	G.max	WDD01840 L81-4075	PG031289H
176	G.max	WDD01844 L85-144	PG031289H
177	G.max	WDD01919 L84-337	PG031289H
178	G.max	WDD02081 L90-4711	PG031289H
179	G.max	ZDD00003 Hei nong 2	PG031289H
180	G.max	ZDD00030 Feng shou 6	PG031289H
181	G.max	ZDD00041 Hei he 1	PG031289H
182	G.max	ZDD00045 Hei long jiang 41	PG031289Y
183	G.max	ZDD00046 ke bei 1	PG031289H
184	G.max	ZDD00059 Mu feng 1	PG031289Y
185	G.max	ZDD00076 Sui nong 1	PG031289H
186	G.max	ZDD00079 Yuan bao jin	PG031289H
187	G.max	ZDD00081 Jing shanpu	PG031289Y
188	G.max	ZDD00087 Zi hua 4	PG031289H
189	G.max	ZDD00093 Si li huang	PG031289H
190	G.max	ZDD00164 Ya po che	PG031289H
191	G.max	ZDD00294 Qing bean	PG031289H
192	G.max	ZDD00310 Qing an, black bean	PG031289H
193	G.max	ZDD00326 Fang zheng mo semicultivated	PG031289H
194	G.max	ZDD00377 Feng di huang	PG031289Y
195	G.max	ZDD00380 Huang bao zhu	PG031289Y
196	G.max	ZDD00383 Jin yuan 1	PG031289Y
197	G.max	ZDD00451 Xiao jin huang	PG031289Y
198	G.max	ZDD00494 Tie lia si li huang	PG031289Y
199	G.max	ZDD00610 Niu mao huang	PG031289Y
200	G.max	ZDD00638 Bo di gao	PG031289H
201	G.max	ZDD00698 Cha se bean	PG031289H
202	G.max	ZDD00709 Hei mo semicultivated	PG031289H
203	G.max	ZDD00718 Tu mo semicultivated	PG031289H
204	G.max	ZDD00738 Tie feng 8	PG031289Y
205	G.max	ZDD00745 Jin bean 33	PG031289H
206	G.max	ZDD00806 Du lu bean	PG031289H
207	G.max	ZDD00854 Jin zhou 4-1	PG031289Y
208	G.max	ZDD00921 Tian e dan	PG031289Y
209	G.max	ZDD00928 Tie jia zi	PG031289Y
210	G.max	ZDD00932 Da hei hilar	PG031289H
211	G.max	ZDD01060 Yellow hilar	PG031289Y
212	G.max	ZDD01124 Little yellow bean	PG031289H
213	G.max	ZDD01138 Little yellow bean	PG031289Y
214	G.max	ZDD01402 Big yellow bean	PG031289H
215	G.max	ZDD01421 Sixty bean	PG031289H
216	G.max	ZDD01496 Cat bean	PG031289H
217	G.max	ZDD06815 Hei he 4	PG031289H
218	G.max	ZDD06819 Nen feng 11	PG031289Y
219	G.max	ZDD06822 He feng 24	PG031289Y
220	G.max	ZDD06823 He feng25	PG031289H
221	G.max	ZDD06836 Sui nong 6	PG031289H
222	G.max	ZDD06856 Hei he little yellow bean	PG031289H
223	G.max	ZDD07088 Long quan sobean, brown hilar	PG031289Y
224	G.max	ZDD07217 Ji lin 20	PG031289Y
225	G.max	ZDD07218 Zi hua 2	PG031289H
226	G.max	ZDD07370 Huai de white big bean	PG031289H
227	G.max	ZDD07391 Pan shi bean	PG031289H
228	G.max	ZDD07409 He long you tai	PG031289H
229	G.max	ZDD07489 Tonghua ping ding xiang bean	PG031289H
230	G.max	ZDD07580 Bai cheng semicultivated	PG031289H
231	G.max	ZDD07610 Jin shan semicultivated	PG031289H
232	G.max	ZDD07623 Ji lin, cha li hua	PG031289H
233	G.max	ZDD07765 Feng jiao 66-22	PG031289H
234	G.max	ZDD08120 Ni Dinghua, cowpea	PG031289H
235	G.max	ZDD08124 Yanqi soybean	PG031289H
236	G.max	ZDD08125 Changji soybean 1	PG031289H
237	G.max	ZDD11014 Green bean	PG031289Y
238	G.max	ZDD11092 Oil soybean	PG031289Y
239	G.max	ZDD17686 He feng 29	PG031289H
240	G.max	ZDD17687 He feng 30	PG031289H
241	G.max	ZDD17692 Sui nong 8	PG031289H
242	G.max	ZDD17700 Hei nong 35	PG031289Y
243	G.max	ZDD17767 Small semicultivated	PG031289H
244	G.max	ZDD17989 Yellow big bean	PG031289H
245	G.max	ZDD18049 Black soybeans with green kernel	PG031289H
246	G.max	ZDD18277 Chi 382	PG031289Y
247	G.max	ZDD22638 Hei nong 37	PG031289H
248	G.max	ZDD22643 Dong nong 42	PG031289Y
249	G.max	ZDD22644 Sui nong 10	PG031289Y
250	G.max	ZDD22648 Sui nong 14	PG031289Y
251	G.max	ZDD22650 Resistant to cyst nematode 2	PG031289H
252	G.max	ZDD22652 Nen feng 15	PG031289H
253	G.max	ZDD22657 He feng35	PG031289H
254	G.max	ZDD22659 He feng 37	PG031289Y
255	G.max	ZDD22661 He hei 11	PG031289H
256	G.max	ZDD22663 He hei 13	PG031289H
257	G.max	ZDD22664 He hei 14	PG031289Y
258	G.max	ZDD22793 Ji lin 35	PG031289H
259	G.max	ZDD23596 Dong nong 44	PG031289H
260	G.max	ZDD23601 He feng 39	PG031289Y
261	G.max	ZDD23602 He feng 40	PG031289H
262	G.max	ZDD23619 He hei 17	PG031289H
263	G.max	ZDD23620 He hei 18	PG031289H
264	G.max	ZDD23621 He hei 19	PG031289H
265	G.max	ZDD23627 He hei 25	PG031289H
266	G.max	ZDD23629 He hei 27	PG031289H
267	G.max	ZDD23631 He hei 29	PG031289H
268	G.max	ZDD23633 He hei 31	PG031289H
269	G.max	ZDD23645 Hong feng 11	PG031289Y
270	G.max	ZDD23647 Bei feng 14	PG031289Y
271	G.max	ZDD23679 Sui nong 15	PG031289H
272	G.max	ZDD23723 Ji yu 57	PG031289Y
273	G.max	ZDD23731 Ji yu 66	PG031289Y
274	G.max	ZDD23732 Ji yu 67	PG031289Y
275	G.max	ZDD23792 Tong nong 13	PG031289Y
276	G.max	ZDD23898 Shi dou 1	PG031289Y
277	G.max	ZDD23900 New dou 1	PG031289Y
278	G.max	34677	PG031289H
279	G.max	94-15	PG031289H
280	G.max	N02	PG031289Y
281	G.max	N09	PG031289H
282	G.max	N13	PG031289Y
283	G.max	N20	PG031289Y
284	G.max	N21	PG031289Y
285	G.max	N22	PG031289Y
286	G.max	N23	PG031289Y
287	G.max	N29	PG031289Y
288	G.max	N31	PG031289Y
289	G.max	N32	PG031289Y
290	G.max	N35	PG031289Y
291	G.max	N36	PG031289Y
292	G.max	N38	PG031289Y
293	G.max	N49	PG031289Y
294	G.max	N54	PG031289Y
295	G.max	N57	PG031289Y
296	G.max	N59	PG031289Y
297	G.max	N62	PG031289Y
298	G.max	N66	PG031289Y
299	G.max	N68	PG031289Y
300	G.max	Bei feng 11	PG031289H
301	G.max	Bei feng 9	PG031289Y
302	G.max	Dong da 2	PG031289H
303	G.max	Dong nong 01-1234	PG031289H
304	G.max	Dong nong163	PG031289Y
305	G.max	Dong nong434	PG031289Y
306	G.max	Dong nongL202	PG031289Y
307	G.max	Sakurako 03-5570	PG031289Y
308	G.max	Sakurako 03-7239	PG031289Y
309	G.max	Sakurako 04L-141	PG031289Y
310	G.max	Sakurako 04-L15	PG031289Y
311	G.max	Sakurako 5056	PG031289H
312	G.max	He 00-23	PG031289H
313	G.max	He 02-1667	PG031289H
314	G.max	He hei 35	PG031289H
315	G.max	He jiao 01-1778	PG031289H
316	G.max	Ji lin 30	PG031289Y
317	G.max	Ji lin39	PG031289H
318	G.max	Liao xian 1	PG031289H
319	G.max	Long pin 03-311	PG031289Y
320	G.max	Long xuan 1	PG031289Y
321	G.max	Sui 02-336	PG031289H
322	G.max	Sui 02-339	PG031289Y
323	G.max	Tie 5621	PG031289H
324	G.max	Tie feng 29	PG031289Y
325	G.max	WDD00001 Clark	PG031289H
326	G.max	WDD00007 L60-246(Clark63)	PG031289H
327	G.max	WDD00169 L70-6494	PG031289H
328	G.max	WDD00192 L73-67	PG031289Y
329	G.max	WDD00193 L62-956	PG031289H
330	G.max	WDD00207 L62-880	PG031289H
331	G.max	WDD00217 L69-4267	PG031289H
332	G.max	WDD00218 L73-54	PG031289H
333	G.max	WDD00227 L68-582	PG031289H
334	G.max	WDD00231 L62-906	PG031289H
335	G.max	WDD00232 L72-1078	PG031289H
336	G.max	WDD00235 L67-1695	PG031289H
337	G.max	WDD00238 L66-721	PG031289H
338	G.max	WDD00341 L81-4590	PG031289H
339	G.max	WDD00467 Peking	PG031289H
340	G.max	WDD00528 Amsoy	PG031289H
341	G.max	WDD00539 Gnome	PG031289H
342	G.max	WDD00569 Elf	PG031289H
343	G.max	WDD00570 Fayette	PG031289H
344	G.max	WDD00575 Kim	PG031289Y
345	G.max	WDD00582 Verde	PG031289Y
346	G.max	WDD00585 Williams	PG031289H
347	G.max	WDD00602 Franklin	PG031289H
348	G.max	WDD00613 Pixie	PG031289H
349	G.max	WDD00617 Union	PG031289H
350	G.max	WDD00625 PI159764	PG031289Y
351	G.max	WDD00627 PI253666A	PG031289H
352	G.max	WDD00632 PI486355	PG031289H
353	G.max	WDD00633 L81-4871	PG031289H
354	G.max	WDD00643 PI437654	PG031289H
355	G.max	WDD00647 Avery	PG031289H
356	G.max	WDD00649 Gnome85	PG031289H
357	G.max	WDD01470 Sprite 87	PG031289H
358	G.max	WDD01490 L88-8739	PG031289H
359	G.max	WDD01491 L88-8502	PG031289H
360	G.max	WDD01493 L88-8431	PG031289H
361	G.max	WDD01494 L88-8226	PG031289H
362	G.max	WDD01498 L85-2378	PG031289H
363	G.max	WDD01500 L85-2308	PG031289H
364	G.max	WDD01501 L85-2196	PG031289H
365	G.max	WDD01503 L83-4744	PG031289H
366	G.max	WDD01507 L82-2051	PG031289H
367	G.max	WDD01510 L82-2020	PG031289H
368	G.max	WDD01511 L82-1858	PG031289H
369	G.max	WDD01520 L79-1270	PG031289H
370	G.max	WDD01522 L78-3083	PG031289H
371	G.max	WDD01524 L78-379	PG031289H
372	G.max	WDD01525 L77-1794	PG031289H
373	G.max	WDD01526 L76-1988	PG031289H
374	G.max	WDD01528 L74-221	PG031289H
375	G.max	WDD01530 L77-5632	PG031289H
376	G.max	WDD01531 L77-1863	PG031289H
377	G.max	WDD01559 HP202	PG031289H
378	G.max	WDD01572 Amcor89	PG031289H
379	G.max	WDD01580 Kenwood	PG031289H
380	G.max	WDD01583 Newton	PG031289H
381	G.max	WDD01592 Dunbar	PG031289H
382	G.max	WDD01594 GR8836	PG031289H
383	G.max	WDD01598 IL2	PG031289H
384	G.max	WDD01599 Kunitz	PG031289H
385	G.max	WDD01604 Delsoy 4210	PG031289H
386	G.max	WDD01605 Delsoy 4500	PG031289H
387	G.max	WDD01606 Delsoy 4710	PG031289H
388	G.max	WDD01607 Delsoy 4900	PG031289H
389	G.max	WDD01612 Nile	PG031289H
390	G.max	WDD01616 Spry	PG031289H
391	G.max	WDD01821 L64-4103	PG031289H
392	G.max	WDD01842 L84-307	PG031289H
393	G.max	WDD01845 L74-01	PG031289H
394	G.max	WDD01849 L77-1727	PG031289H
395	G.max	WDD01856 L86-1436	PG031289H
396	G.max	WDD01857 L87-0482	PG031289H
397	G.max	WDD01858 L88-5492	PG031289H
398	G.max	WDD01874 L85-2029	PG031289H
399	G.max	WDD01915 L67-949	PG031289H
400	G.max	WDD01945 Hobbit87	PG031289H
401	G.max	WDD01946 Chaleston	PG031289H
402	G.max	WDD01984 lna	PG031289H
403	G.max	WDD01992 Mustang	PG031289H
404	G.max	WDD02137 Xin ba da 2	PG031289H
405	G.max	YDD00722 Seminatural	PG031289H
406	G.max	ZDD01612 Tuer yan	PG031289H
407	G.max	ZDD01629 Big pea with white hilar	PG031289H
408	G.max	ZDD01683 Yellow bean-2	PG031289Y
409	G.max	ZDD01720 Si jiao qi bean	PG031289H
410	G.max	ZDD01761 Yuan bean	PG031289Y
411	G.max	ZDD01797 7651-1	PG031289H
412	G.max	ZDD01983 White coat soyean	PG031289H
413	G.max	ZDD02096 Tian e dan 1	PG031289Y
414	G.max	ZDD02114 Tian e dan 2	PG031289H
415	G.max	ZDD02134 Little soybean	PG031289Y
416	G.max	ZDD02149 Huang gan bean	PG031289H
417	G.max	ZDD02159 Big black bean	PG031289Y
418	G.max	ZDD02315 Huipizhi Heidou	PG031289H
419	G.max	ZDD02400 Xia heidou	PG031289H
420	G.max	ZDD02551 He heidou	PG031289H
421	G.max	ZDD02559 Silk beans	PG031289H
422	G.max	ZDD02572 Qi huang 1	PG031289Y
423	G.max	ZDD02584 Qi huang 13	PG031289Y
424	G.max	ZDD02611 Wen feng 7	PG031289H
425	G.max	ZDD02615 Ju xuan23	PG031289Y
426	G.max	ZDD02626 Shen li 3	PG031289Y
427	G.max	ZDD02764 Sili dou	PG031289Y
428	G.max	ZDD02802 Sijiao qi	PG031289Y
429	G.max	ZDD02864 Pingding soybean	PG031289Y
430	G.max	ZDD02866 Da baipi	PG031289H
431	G.max	ZDD02883 Tiejiao huang	PG031289H
432	G.max	ZDD02891 Da soybean	PG031289Y
433	G.max	ZDD02892 Da tiane dan	PG031289Y
434	G.max	ZDD02913 Xiaomi dou	PG031289Y
435	G.max	ZDD02921 Qing 6	PG031289H
436	G.max	ZDD02940 Lvcao dou	PG031289Y
437	G.max	ZDD02990 Erlin black beans	PG031289Y
438	G.max	ZDD03026 Pingding black beans	PG031289Y
439	G.max	ZDD03106 Kidney bean	PG031289Y
440	G.max	ZDD03153 Qinyang little bean	PG031289Y
441	G.max	ZDD03237 Zhechuan jiwohuang	PG031289H
442	G.max	ZDD03260 Qinyang baidou	PG031289Y
443	G.max	ZDD03293 Qinyang niumaohuang	PG031289H
444	G.max	ZDD03540 Boai hongpi zaojiao	PG031289H
445	G.max	ZDD03570 Xinyang yangyandou	PG031289H
446	G.max	ZDD07987 Youbian 30	PG031289H
447	G.max	ZDD08018 Miyun laoyelian	PG031289H
448	G.max	ZDD08024 Ke feng 6	PG031289H
449	G.max	ZDD08028 Zaoshu 6	PG031289Y
450	G.max	ZDD08228 Nanguan xiaopiqing	PG031289H
451	G.max	ZDD08238 Chicheng lvhuangdou	PG031289H
452	G.max	ZDD08251 Datong xiaoheidou	PG031289H
453	G.max	ZDD08352 Bendi dahuangdou	PG031289Y
454	G.max	ZDD08472 Heidou	PG031289H
455	G.max	ZDD08564 Xiaoyuan huangdou	PG031289H
456	G.max	ZDD08603 Xiao huangdou	PG031289H
457	G.max	ZDD08633 Qingke yuandou	PG031289H
458	G.max	ZDD08650 Huang dou(2)	PG031289H
459	G.max	ZDD08690 Xiao huangdou	PG031289H
460	G.max	ZDD08697 Yuxuan 13	PG031289Y
461	G.max	ZDD08728 Bailu dou	PG031289H
462	G.max	ZDD08928 Liushiri baidou	PG031289Y
463	G.max	ZDD08986 Xiao baidpu（2）	PG031289Y
464	G.max	ZDD09136 Xiaoqing dou	PG031289Y
465	G.max	ZDD09279 Xiao heidou	PG031289H
466	G.max	ZDD09832 Qingdou	PG031289H
467	G.max	ZDD10084 Hanfeng 1	PG031289H
468	G.max	ZDD10085 Zhengzhou 135	PG031289Y
469	G.max	ZDD10100 Zheng 8516	PG031289H
470	G.max	ZDD10129 Hualv dou	PG031289H
471	G.max	ZDD18402 Zhonghuang 4	PG031289H
472	G.max	ZDD18524 Xiataizi moshidou	PG031289H
473	G.max	ZDD18529 Maoyan dou	PG031289Y
474	G.max	ZDD18558 Hua heihu	PG031289Y
475	G.max	ZDD18632 Yidou 7	PG031289H
476	G.max	ZDD18771 Qingdou	PG031289Y
477	G.max	ZDD18835 Maoyan dou	PG031289H
478	G.max	ZDD18845 Jindou 13	PG031289Y
479	G.max	ZDD18847 Jindou15	PG031289H
480	G.max	ZDD18870 Dongshan 69	PG031289H
481	G.max	ZDD18928 Fendou 31	PG031289H
482	G.max	ZDD19027 Lvpi huangdou	PG031289H
483	G.max	ZDD19105 Yanhuang 3	PG031289H
484	G.max	ZDD19131 Maodou	PG031289Y
485	G.max	ZDD19144 Qisiwa	PG031289Y
486	G.max	ZDD19293 Zaoshu heidou	PG031289H
487	G.max	ZDD19339 8588	PG031289H
488	G.max	ZDD19381 Gaozuoxuan 1	PG031289H
489	G.max	ZDD19409 Yudou 18	PG031289H
490	G.max	ZDD20340 Lvrou heipidou	PG031289H
491	G.max	ZDD23040 Yidou 12	PG031289H
492	G.max	ZDD23269 Shang 951099	PG031289H
493	G.max	ZDD23277 Zheng 92116	PG031289Y
494	G.max	ZDD23876 Zhonghuang 13	PG031289H
495	G.max	ZDD23878 Zhonghuang15	PG031289H
496	G.max	ZDD23890 Zhonghuang 27	PG031289H
497	G.max	ZDD23891 Zhongdou27	PG031289H
498	G.max	ZDD23893 Zhongpin 661	PG031289H
499	G.max	ZDD23894 Zhongpin 662	PG031289H
500	G.max	ZDD23896 Zhongpin 95-5383	PG031289H
501	G.max	ZDD23915 Yi wuxin 1	PG031289H
502	G.max	ZDD24104 Wan dou21	PG031289H
503	G.max	95-5117	PG031289H
504	G.max	AGS292	PG031289Y
505	G.max	MN413	PG031289Y
506	G.max	PI196160	PG031289H
507	G.max	Fen bean 62	PG031289H
508	G.max	Han 195	PG031289H
509	G.max	He 84-5	PG031289H
510	G.max	Yi bean 12-2,3	PG031289H
511	G.max	Yi bean 9-3L-2	PG031289H
512	G.max	Yi huan 52	PG031289H
513	G.max	Yi huang	PG031289H
514	G.max	Jian 31	PG031289H
515	G.max	Jin bean 21	PG031289Y
516	G.max	Jin bean31	PG031289Y
517	G.max	Ke feng53	PG031289H
518	G.max	Ke xin 3	PG031289H
519	G.max	Ke xin 4	PG031289H
520	G.max	Longjiang bean ×su bean	PG031289H
521	G.max	Lu 99-1	PG031289H
522	G.max	Lu 99-7	PG031289H
523	G.max	Lu bean 11	PG031289H
524	G.max	Lu bean4	PG031289H
525	G.max	Lu bean 1	PG031289H
526	G.max	Lu bean75	PG031289Y
527	G.max	Pu hai 10	PG031289H
528	G.max	Wan bean 15	PG031289H
529	G.max	Wan bean16	PG031289H
530	G.max	Xinliu huang	PG031289H
531	G.max	Yu bean 12	PG031289H
532	G.max	Yu bean22	PG031289Y
533	G.max	Yu bean25	PG031289Y
534	G.max	Zhwn 02060-0-7-2	PG031289Y
535	G.max	Zheng 9525	PG031289Y
536	G.max	Zheng 97210-6	PG031289H
537	G.max	Zheng99048	PG031289Y
538	G.max	Zhong bean 28	PG031289H
539	G.max	Zhong bean 33	PG031289Y
540	G.max	Zhong bean 34	PG031289Y
541	G.max	Zhong bean 36	PG031289H
542	G.max	Zhong bean 8	PG031289Y
543	G.max	Zhong huang 10	PG031289H
544	G.max	Zhong huang 16	PG031289H
545	G.max	Zhong huang 18	PG031289H
546	G.max	Zhong huang 22	PG031289H
547	G.max	Zhong huang 28	PG031289H
548	G.max	Zhong nong-1	PG031289H
549	G.max	Zhong pin bean whith black coat	PG031289H
550	G.max	Zhong ye 2	PG031289H
551	G.max	Zhong zuo 00-484	PG031289Y
552	G.max	Zhong zuo 00-683	PG031289H
553	G.max	Zhong zuo96-954	PG031289H
554	G.max	Zhong zuo97-1121	PG031289H
555	G.max	Zhong zuo983	PG031289H
556	G.max	WDD00009 L63-1677	PG031289H
557	G.max	WDD00017 L65-763	PG031289H
558	G.max	WDD00044 L71-1388	PG031289H
559	G.max	WDD00050 L73-1018	PG031289H
560	G.max	WDD00052 L64-1344	PG031289H
561	G.max	WDD00054 L73-1087	PG031289H
562	G.max	WDD00056 L70-4629	PG031289H
563	G.max	WDD00058 L67-1749	PG031289H
564	G.max	WDD00061 L70-4313	PG031289H
565	G.max	WDD00066 L63-2435	PG031289H
566	G.max	WDD00069 L63-2999	PG031289H
567	G.max	WDD00071 L67-3214	PG031289H
568	G.max	WDD00081 L68-1864	PG031289H
569	G.max	WDD00086 L69-4662	PG031289H
570	G.max	WDD00088 L69-4659	PG031289H
571	G.max	WDD00089 L69-4667	PG031289H
572	G.max	WDD00090 L69-4755	PG031289H
573	G.max	WDD00099 L67-3479	PG031289H
574	G.max	WDD00102 L68-1562	PG031289H
575	G.max	WDD00111 L70-4404	PG031289H
576	G.max	WDD00115 L72-2181	PG031289H
577	G.max	WDD00127 L68-2085	PG031289H
578	G.max	WDD00163 L72-1987	PG031289H
579	G.max	WDD00313 T260H	Heterozygote
580	G.max	WDD00543 Hargood	PG031289H
581	G.max	WDD01618 Camp	PG031289H
582	G.max	WDD01640 Lamar	PG031289H
583	G.max	WDD01641 Lee	PG031289H
584	G.max	WDD01645 Sharkey	PG031289H
585	G.max	WDD01660 Jackson	PG031289H
586	G.max	WDD01662 Padre	PG031289H
587	G.max	WDD01669 Dowling	PG031289Y
588	G.max	WDD01672 Perrin	PG031289H
589	G.max	WDD01725 L63-1792	PG031289H
590	G.max	WDD01726 L63-2346	PG031289H
591	G.max	WDD01741 L70-4049	PG031289H
592	G.max	WDD01762 L74-838	PG031289H
593	G.max	WDD01764 L74U-6710	PG031289H
594	G.max	WDD01769 L75-6631	PG031289H
595	G.max	WDD01774 L76-1113	PG031289H
596	G.max	WDD01775 L76-1149	PG031289H
597	G.max	WDD01779 L76-2100	PG031289H
598	G.max	WDD01785 L77-2654	PG031289H
599	G.max	WDD01791 L79-1685	PG031289H
600	G.max	WDD01794 L81-4651	PG031289H
601	G.max	WDD02137 Shinpaldal kong2	PG031289H
602	G.max	WDD02138 Suwon 164	PG031289H
603	G.max	WDD02292 Zhongte1	PG031289H
604	G.max	ZDD03651 Heidou	PG031289H
605	G.max	ZDD03728 Zhuining pingdinghuang	PG031289Y
606	G.max	ZDD03733 Pixian hongmaoyou	PG031289Y
607	G.max	ZDD03739 Pixian dazihuangcao	PG031289H
608	G.max	ZDD03740 Pixian zhanzhuangliuyuexian	PG031289H
609	G.max	ZDD03741 Pixian silicao	PG031289Y
610	G.max	ZDD03776 Huaiyin chundou	PG031289Y
611	G.max	ZDD03842 Muyang chunheidou	PG031289H
612	G.max	ZDD03868 Pixian xiaoyoudou	PG031289Y
613	G.max	ZDD03947 Pixian ruantiaozhi	PG031289H
614	G.max	ZDD03969 Pixian layanghuang	PG031289H
615	G.max	ZDD04086 Binhai dabaihuang	PG031289H
616	G.max	ZDD04092 Binhai dahuang kezijia	PG031289H
617	G.max	ZDD04275 Tongshan qingdadou	PG031289Y
618	G.max	ZDD04604 Zhengyi dali huangdou	PG031289H
619	G.max	ZDD04620 Taixing niumaohuangyi	PG031289H
620	G.max	ZDD05494 Honghu liuyuebao	PG031289Y
621	G.max	ZDD05502 Nidou	PG031289H
622	G.max	ZDD05572 Jinghuang 35	PG031289H
623	G.max	ZDD05879 Houzimao	PG031289H
624	G.max	ZDD05920 Dai midou	PG031289H
625	G.max	ZDD06067 Cudou	PG031289H
626	G.max	ZDD06358 Doushan baimadou	PG031289Y
627	G.max	ZDD06363 Dalihuang	PG031289Y
628	G.max	ZDD06375 Daqingren	PG031289Y
629	G.max	ZDD06377 Xiamen tengzidou	PG031289H
630	G.max	ZDD06378 Tongan zihongdou	PG031289Y
631	G.max	ZDD06410 Zhaoan qiudadou	PG031289H
632	G.max	ZDD06413 Shaxian qingdou	PG031289H
633	G.max	ZDD06438 Shaxian wudou	PG031289Y
634	G.max	ZDD06454 Hengfeng wudou	PG031289H
635	G.max	ZDD06461 Shangrao bayuebai	PG031289Y
636	G.max	ZDD06494 Shaxin dou	Heterozygote
637	G.max	ZDD06501 Ruijin qingpidou	Heterozygote
638	G.max	ZDD06528 Huang maodou	Heterozygote
639	G.max	ZDD06543 Hongzhu dou	Heterozygote
640	G.max	ZDD06562 Bai maodou	PG031289H
641	G.max	ZDD06803 Da wudou	PG031289H
642	G.max	ZDD10252 Xiao heidou	PG031289H
643	G.max	ZDD10270 Xiao heidou	PG031289H
644	G.max	ZDD10430 Huicha xiaohuangdou	PG031289H
645	G.max	ZDD10572 Niupi huangdou	PG031289H
646	G.max	ZDD10615 Laoshupi	PG031289Y
647	G.max	ZDD10812 Jianghuang dou	PG031289H
648	G.max	ZDD11226 Guanyunhai hongdou	PG031289H
649	G.max	ZDD11235 Suqian dadudou	PG031289H
650	G.max	ZDD11255 77-391-1	PG031289Y
651	G.max	ZDD11323 Dantu xiaowujia	PG031289H
652	G.max	ZDD11575 Huase dou	PG031289Y
653	G.max	ZDD11581 Zhongdou 24（82-24）	PG031289H
654	G.max	ZDD11586 82-16	PG031289H
655	G.max	ZDD11588 74-424	PG031289H
656	G.max	ZDD11624 Chihuang dou 2	PG031289H
657	G.max	ZDD11703 Shuguang huangdou	PG031289Y
658	G.max	ZDD11866 Chahuang daidou 1	PG031289H
659	G.max	ZDD11951 Shanzibai huangdou	PG031289H
660	G.max	ZDD12023 Chihuang dou 1	PG031289Y
661	G.max	ZDD12322 Huamei dou	PG031289H
662	G.max	ZDD12389 Wuyan wo	PG031289H
663	G.max	ZDD12400 Shiyue huang	PG031289H
664	G.max	ZDD12407 Zengjia lvhuangdou	PG031289H
665	G.max	ZDD12453 Quxian bayuehuang	PG031289H
666	G.max	ZDD12635 Zizhong liuyuezao	PG031289H
667	G.max	ZDD12680 Jianweiquan shuidou	PG031289H
668	G.max	ZDD12688 Changshou shiyuehuang	PG031289H
669	G.max	ZDD12836 Shifang luosidou	PG031289H
670	G.max	ZDD12845 Jiange hualin jiwo	PG031289H
671	G.max	ZDD12908 Qionglai unitary heidou	PG031289H
672	G.max	ZDD12910 Hanyuan bali xiaoheidou	PG031289H
673	G.max	ZDD13233 Donghuangdou-1	PG031289H
674	G.max	ZDD13341 Qiyue huang	PG031289Y
675	G.max	ZDD13636 Lvhuang dou	PG031289H
676	G.max	ZDD14190 Baiqiu 1	PG031289H
677	G.max	ZDD14228 Wuyue huang	PG031289H
678	G.max	ZDD14252 Fengcheng zaowudou	PG031289H
679	G.max	ZDD14409 Dahuangzhu	PG031289H
680	G.max	ZDD14782 Changsha nidou	Heterozygote
681	G.max	ZDD14783 Aisheng nidou 1	Heterozygote
682	G.max	ZDD14911 Xihuangdou-9	PG031289H
683	G.max	ZDD14920 Erji handou-2	PG031289H
684	G.max	ZDD15357 Dahuangdou-1	PG031289H
685	G.max	ZDD15624 Zaojiao dou	PG031289H
686	G.max	ZDD16282 Zadou-6	PG031289H
687	G.max	ZDD16675 Dabai maodou	PG031289Y
688	G.max	ZDD16682 Longchuan huangniumao	PG031289Y
689	G.max	ZDD16743 Lianjiangpo huangdou	PG031289H
690	G.max	ZDD16771 Qingyuan daqingdou	PG031289Y
691	G.max	ZDD16846 Yingde hedou	PG031289H
692	G.max	ZDD16874 Heike wudou	Heterozygote
693	G.max	ZDD17233 Mashan renfeng huangdou	PG031289H
694	G.max	ZDD17325 Xuanza	PG031289H
695	G.max	ZDD17375 Huangdou	Heterozygote
696	G.max	ZDD17457 Yangyan dou	PG031289H
697	G.max	ZDD17574 Songzi dou	PG031289Y
698	G.max	ZDD17622 Malanzao kidney bean	PG031289H
699	G.max	ZDD19519 Lvpi dou	PG031289H
700	G.max	ZDD21485 Quan bian11	PG031289Y
701	G.max	ZDD21907 Xinyu daliqing	PG031289H
702	G.max	Zhongpin 03-5373 Hartwig×Jin 1265	PG031289H
703	G.max	Zhongpin03-5381 Hartwig×Jin 1265	PG031289H
704	G.max	Zhongpin03-5412 Hartwig×Jin 1261	PG031289H
705	G.max	Zhongpin03-5413 Hartwig×Jin 1261	PG031289H
706	G.max	ZDD03916 Tongshan tianedan	PG031289Y
707	G.max	WDD00853 JUPiterR	PG031289H
708	G.max	WDD01454 Mapie Gien	PG031289H
709	G.max	WDD01623 Hartwig	PG031289H
710	G.max	WDD01658 Hagood	PG031289Y
711	G.max	WDD01668 crockett	PG031289H
712	G.max	ZDD00042 Hei he 3	PG031289H
713	G.max	ZDD00096 Da huangdou	PG031289H
714	G.max	ZDD00102 Pingding xiang	PG031289Y
715	G.max	ZDD00148 Tiejia qing	PG031289H
716	G.max	ZDD00230 Pingding huang	PG031289H
717	G.max	ZDD00305 Xiao heidou	PG031289H
718	G.max	ZDD00564 Shuili zhan	PG031289Y
719	G.max	ZDD00585 Huangqi	PG031289Y
720	G.max	ZDD00646 Zihua dou	PG031289H
721	G.max	ZDD00664 Daqing dou	PG031289H
722	G.max	ZDD00769 Bayue mang	PG031289H
723	G.max	ZDD00851 Da jinyuan	PG031289H
724	G.max	ZDD01206 Dan dou 1	PG031289H
725	G.max	ZDD01361 Hengsheng qing	PG031289Y
726	G.max	ZDD01430 Bianhei dou	PG031289H
727	G.max	ZDD01760 Xiaojinyuan huangdou	PG031289Y
728	G.max	ZDD01831 Yizian heidou	PG031289Y
729	G.max	ZDD01924 Dawu dou	PG031289Y
730	G.max	ZDD02581 Qi huang 10	PG031289Y
731	G.max	ZDD03310 Xuchang baihuazao	PG031289H
732	G.max	ZDD03442 Lingbao zhuyaoqi heidou	PG031289H
733	G.max	ZDD03778 Guanyun liushiqi	PG031289H
734	G.max	ZDD03871 Peixian dabaijiao	PG031289H
735	G.max	ZDD04022 Donghai baiguo	PG031289Y
736	G.max	ZDD04429 Taixing heidou	PG031289H
737	G.max	ZDD04771 Liuhe xiaoyeqing	PG031289H
738	G.max	ZDD05493 Wuchang liuyuebao	PG031289H
739	G.max	ZDD05506 Songzi niumaohuang	PG031289H
740	G.max	ZDD05558 Xingshan dadou	PG031289H
741	G.max	ZDD05595 Nanzhang shanzibai	PG031289H
742	G.max	ZDD05669 Macheng houzimao	Heterozygote
743	G.max	ZDD05852 Tongshan qiyuehuang	PG031289H
744	G.max	ZDD05884 Yunmeng heiyuangdou	PG031289H
745	G.max	ZDD06401 Guangze huangjiadou	Heterozygote
746	G.max	ZDD06411 Sanming aijiaoqing	PG031289H
747	G.max	ZDD06443 Longyanqiu wudou	Heterozygote
748	G.max	ZDD06541 Hengshan hongdou	Heterozygote
749	G.max	ZDD06750 Jingxi zaohuangdou	PG031289H
750	G.max	ZDD06832 Hong feng 2	PG031289H
751	G.max	ZDD06851 Dong nong 36	PG031289H
752	G.max	ZDD07213 Ji lin 16	PG031289Y
753	G.max	ZDD07217 Ji lin 20	PG031289Y
754	G.max	ZDD08346 Yangliu qinhuangdou	PG031289Y
755	G.max	ZDD08454 Naiyin heidou	PG031289H
756	G.max	ZDD10498 Mayi dan	PG031289H
757	G.max	ZDD11203 Xu dou 2	PG031289Y
758	G.max	ZDD11386 woyang heidou	PG031289Y
759	G.max	ZDD12444 Daxian bayuehuang	PG031289Y
760	G.max	ZDD12653 Meishan dou	PG031289H
761	G.max	ZDD13014 Chun dou	PG031289Y
762	G.max	ZDD14451 Fengcheng daqingdou	Heterozygote
763	G.max	ZDD16853 Xinfeng bendihong	PG031289H
764	G.max	ZDD16943 Yulin dahuangdou	PG031289H
765	G.max	ZDD16973 Binyang xiaoqingdou	PG031289Y
766	G.max	ZDD17042 Huaijiang bayuehuang	PG031289Y
767	G.max	ZDD17059 Bama jiuyuehuang	PG031289H
768	G.max	ZDD17670 Hei he 7	PG031289H
769	G.max	ZDD17671 Hei he 8	PG031289H
770	G.max	ZDD17698 He nong 33	PG031289H
771	G.max	ZDD17864 Ji lin 27	PG031289Y
772	G.max	ZDD18840 Jin bean 8	PG031289Y
773	G.max	ZDD18848 Jin bean 16	PG031289H
774	G.max	ZDD19201 Dong jie 1	PG031289H
775	G.max	ZDD21920 Ji shui big kidney bean	Heterozygote
776	G.max	ZDD22639 He nong 38	PG031289H
777	G.max	ZDD22640 He nong 39	PG031289H
778	G.max	ZDD22646 Sui nong 12	PG031289Y
779	G.max	ZDD22653 Ken nong 4	PG031289H
780	G.max	ZDD22655 He feng 33	PG031289H
781	G.max	ZDD22662 Hei he 12	PG031289H
782	G.max	ZDD22787 Ji lin 29	PG031289Y
783	G.max	ZDD22795 Ji lin 37	PG031289Y
784	G.max	ZDD22796 Jiu nong 21	PG031289H
785	G.max	ZDD23133 Fen bean 51	PG031289H
786	G.max	ZDD23406 Tong zhou bean	PG031289H
787	G.max	ZDD16700 Hui yang soybean	PG031289H
788	G.max	ZDD16722 Kai ping soybean	PG031289H
789	G.max	ZDD16727 Yellow bean	PG031289H
790	G.max	ZDD16730 Xin yi little bean	PG031289H
791	G.max	ZDD21864 Nan chang bean	PG031289H
792	G.max	ZDD23491 8909	PG031289H
793	G.max	ZDD23443 You chun 90-6	PG031289H
794	G.max	WDD01815 L62-812	PG031289H
795	G.max	WDD01823 L64-4830	PG031289H
796	G.max	WDD01838 L74-66	PG031289H
797	G.max	WDD01877 L86L-4	PG031289H
798	G.max	WDD01920 L71L-3015	PG031289H
799	G.max	ZDD00021 Hei nong 26	PG031289H
800	G.max	ZDD00740 Tie feng 18	PG031289H
801	G.max	ZDD02612 Fengshou soybean	PG031289H
802	G.max	ZDD05504 E bean 2	PG031289Y
803	G.max	ZDD06508 Chen bu liu yue huang	PG031289H
804	G.max	ZDD09884 Lu bean 4	PG031289H
805	G.max	ZDD09899 He 84-5	PG031289H
806	G.max	ZDD10093 Zheng 18 with long leaf	PG031289Y
807	G.max	ZDD10089 Yu bean 2	PG031289Y
808	G.max	ZDD10095 Zheng 77249	PG031289H
809	G.max	ZDD17710 Dong nong 41	PG031289Y
810	G.max	ZDD18630 Yi bean 4	PG031289H
811	G.max	ZDD22649	PG031289H
812	G.max	NuLL9	PG031289Y
813	G.max	NuLL20	PG031289Y
814	G.max	NuLL21	PG031289Y
815	G.max	NuLL29	PG031289Y
